# Supplementary material for: Chemical respiratory sensitization—Current status of mechanistic understanding, knowledge gaps and possible identification methods of sensitizers
Source: Front Toxicol. 2024 Jul 29;6:1331803. doi: 10.3389/ftox.2024.1331803 (PMC11317441; doi:10.3389/ftox.2024.1331803)
Supplement: Supplementary file 1 [file Table2.xlsx]

## Sheet: query_terms_key_events
activation dendritic cell*
activation EGFR
activation epidermal growth factor receptor
activation inflammation pathway
activation inflammation pathways
activation T-cell
activation T-cells
airway remodelling
binding of low molecular weight organic chemicals
calcitonin gene-related peptide
calcium channel
calcium influx
CGRP
chemical sensiti*
chemical sensitiser
chemical sensitizer
chronic mucus hypersecretion
chronic mucus secretion
cilia beat frequency
ciliary beat frequency
ciliated epithelial cell
ciliated epithelial cells
covalent binding of low molecular weight
covalent protein binding
decrease ciliated epithelial cells
dendritic cell
dendritic cells
dysfunctional autophagy
EGFR
EMT
epidermal growth factor receptor
epithelial-mesenchymal transition
fibroblast differentiation
fibroblast proliferation
goblet cell
goblet cells
hyperplasia
hyperplasia of goblet cells
ILC2
ILC2-mediated epithelial remodelling
increase calcitonin gene-related peptide
increase cell proliferation
increase CGRP
increase mucin production
increase neurokinin by neuronal cells
increase NKA by neuronal cells
increase of proliferation of goblet cells
increase of SP
increase of substance P
increase respiratory irritability
increase secretion of proinflammatory mediators
inflammation
irritation mucosa
irritation nasal mucosa
LMW
Low molecular weight
lung function
lung sensiti*
lung sensitiser
lung sensitizer
metaplasia
metaplasia of goblet cells
mucin production
mucociliary clearance
mucus hypersecretion
ncRNA expression
neurokinin
neuronal release of calcitonin gene-related peptide
neuronal release of CGRP
non-coding RNA expression
oxidative stress
particular matter
PM-induced respiratory toxicity
proliferation T-cell
proliferation T-cells
pulmonary inflammation
respiratory irritability
respiratory sensiti*
respiratory sensitiser
respiratory sensitizer
secretion of proinflammatory mediator
secretion of proinflammatory mediators
sensory pulmonary irritation
SP release
substance P
substance P release
T cell*
transient receptor potential ankyrin 1
transient receptor potential cation channel
TRPA1
TRPA1 receptor sensory pulmonary irritation
type 2 innate lymphoid cell
type 2 innate lymphoid cells
Wasabi Receptor

## Sheet: query_terms_umbrella_terms
airway hyperresponsiveness
airway inflammation
airway irritation
allergen exposure
allergic immune response
allergic reaction
allergic respiratory hypersensitivity
allergic response
alveolitis
asthma
bronchial hyperresponsiveness
bronchospasm
chemical allergy
chemical exposure
chemical sensitization
chemical sensitisation
chronic cough
chronic obstructive pulmonary disease
conjunctivitis
COPD
coughing
emphysema
immune system response
idiopathic environmental illness
lung function
lung sensitization
lung sensitisation
MCS
multiple chemical sensitivity
occupational asthma
pulmonary allergen exposure
pulmonary hypersensitivity
pulmonary injury
respiratory allergy
respiratory hypersensitivity
respiratory sensitisation
respiratory sensitization
respiratory symptoms
respiratory toxicity
rhinitis
sensitisation
sensitisation of the respiratory tract
sensitization
sensitization of the respiratory tract
sneezing
wheezing

## Sheet: query_terms_compounds
doi	title	abstract	year	journal	pmid	is_review	Compound
10.1002/jemt.24584	Canal disinfection using Nd: YAG Laser, synchronized microbubble-photodynamic activation, and carbon quantum dots on microhardness, smear layer removal, and extrusion bond strength of zirconia post to canal dentin. An invitro scanning electron microscopic analysis.	Evaluation of the impact of the latest root canal disinfectant, that is carbon quantum dots (CQDs), synchronized microbubble-photodynamic activation (SYMPA), and Nd: YAG laser along with ethylenediaminetetraacetic acid (EDTA) as a final irrigant on the Marten hardness (MH), smear layer (SL) removal, and extrusion bond strength (EBS) of zirconia post to the canal dentin. Eighty intact single-roote…	2024	Microscopy research and technique	38646819	0	Chloramine T
10.1039/d4ra00684d	Computational studies and synthesis of <sup>131</sup>iodine-labeled nocardiotide A analogs as a peptide-based theragnostic radiopharmaceutical ligand for cancer targeting SSTR2.	Radiolabeled peptides belong to a highly specific group of radiotracers used in oncology, particularly for diagnostics and cancer therapy. With the notable advantages of high binding affinity and selectivity to cancer cells, they have proven to be very useful in nuclear medicine. As a result, efforts have been focused on discovering new peptide sequences for radiopeptide preparation. Nocardiotide…	2024	RSC advances	38577429	0	Chloramine T
10.1128/mra.01125-23	Microbiota of laboratory channel catfish skin mucosa and aquaria water exposed to chloramine-T trihydrate.	Here, we describe the skin mucosa microbiome of channel catfish (<i>Ictalurus punctatus</i>) before and after exposure to chloramine-T trihydrate. We also describe the aquaria water microbiome after the post-treatment period. These data provide a unique baseline description of skin mucosa and aquaria water microbiome from catfish reared in research aquaria.	2024	Microbiology resource announcements	38509054	0	Chloramine T
10.1016/j.intimp.2024.111781	Bifunctional molecular probe targeting tumor PD-L1 enhances anti-tumor efficacy by promoting ferroptosis in lung cancer mouse model.	Immune checkpoint inhibitors (ICIs) targeting tumor-specific PD-1/PD-L1 significantly improve the overall survival rate of patients with advanced cancer by reactivating the immune system to attack cancer cells. To explore their tumor killing effect, we used the radionuclide iodine-131 (<sup>131</sup>I) to label the anti-PD-L1 antibody Atezolizumab (<sup>131</sup>I-PD-L1 mAb). We prepared the radi…	2024	International immunopharmacology	38442580	0	Chloramine T
10.1021/acs.joc.3c02859	Synthesis of <i>N</i>-Tosyl Allylic Amines from Substituted Alkenes via Vanadoxaziridine Catalysis.	Herein, we report the catalytic allylic amination of &#x3b1;-methylalkenes with V<sub>2</sub>O<sub>3</sub>Dipic<sub>2</sub>(HMPA)<sub>2</sub> and chloramine T as the quantitative source of <i>N</i>. The reaction works with high yields and stereoselectivities for &#x3b1;-methylalkenes. A proposed tosylnitrene-free catalytic cycle involving the formation of vanadoxaziridine complex <b>1</b> as the …	2024	The Journal of organic chemistry	38407036	0	Chloramine T
10.1021/acs.orglett.4c00059	Stereoselective Electrophilic Chlorination of &#x3b2;,&#x3b2;-Disubstituted Enesulfinamides with Chloramine-T: Asymmetric Synthesis of Acyclic &#x3b1;,&#x3b1;-Disubstituted &#x3b1;-Chlorinated Carbonyl Surrogates.	Enamine and iminium ion-mediated asymmetric organocatalysis was not successful in achieving highly stereoselective &#x3b1;-chlorination of acyclic &#x3b1;,&#x3b1;-disubstituted carbonyls. To address this limitation, an alternative method was developed, which involved the use of geometry-defined persubstituted enesulfinamides to intercept the electrophilic chlorinating reagent. This approach enabl…	2024	Organic letters	38386702	0	Chloramine T
10.1007/s00726-023-03379-x	Assessment of bioactive peptides derived from laminin-111 as prospective breast cancer-targeting agents.	Breast cancer remains a pressing public health issue primarily affecting women. Recent research has spotlighted bioactive peptides derived from laminin-111, implicated in breast tumor development. Remarkably, the sequences IKVAV, YIGSR, and KAFDITYVRLKF from the &#x3b1;1, &#x3b2;1, and &#x3b3;1 chains, respectively, have garnered significant attention. This study aims to assess the potential of t…	2024	Amino acids	38285098	0	Chloramine T
10.1016/j.freeradbiomed.2024.01.020	Comparative analysis reveals the trivial role of MsrP in defending oxidative stress and virulence of Salmonella Typhimurium in mice.	Sulphur containing amino acids, methionine and cysteine are highly prone to oxidation. Reduction of oxidized methionine (Met-SO) residues to methionine (Met) by methionine sulfoxide reductases (Msrs) enhances the survival of bacterial pathogens under oxidative stress conditions. S. Typhimurium encodes two types (cytoplasmic and periplasmic) of Msrs. Periplasmic proteins, due to their location are…	2024	Free radical biology &amp; medicine	38262547	0	Chloramine T
10.2147/DDDT.S421446	Huang Gan Formula Alleviates Systemic Inflammation and Uremia in Adenine-Induced Chronic Kidney Disease Rats May Associate with Modification of Gut Microbiota and Colonic Microenvironment.	This study aims to investigate the effects of Huang Gan formula (HGF), a Chinese herbal prescription used for chronic kidney disease (CKD), on the regulation of the gut microbiota and colonic microenvironment of CKD. CKD rats were induced by 150 mg/kg adenine gavage for 4 weeks, then orally treated with or without 3.6 g/kg or 7.2 g/kg of HGF for 8 weeks. The renal function and structure were anal…	2024	Drug design, development and therapy	38205394	0	Chloramine T
10.3389/fphar.2023.1293295	Preliminary evaluation of the antiglycoxidant activity of verapamil using various <i>in vitro</i> and <i>in silico</i> biochemical/biophysical methods.	<b>Introduction:</b> Glycoxidative stress is essential for linking glucose disturbances and cardiovascular diseases. Unfortunately, contemporary antidiabetic drugs do not have an antiglycative effect but only lower blood glucose levels. Therefore, there is an intense search for substances that could inhibit protein glycation and prevent diabetic complications. A potential antioxidant activity has…	2023	Frontiers in pharmacology	38089049	0	Chloramine T
10.7717/peerj.16452	Cytogenotoxic potential and toxicity in adult <i>Danio rerio</i> (zebrafish) exposed to chloramine T.	Chloramine-T (CL-T) is a synthetic sodium salt used as a disinfectant in fish farms to combat bacterial infections in fish gills and skin. While its efficacy in pathogen control is well-established, its reactivity with various functional groups has raised concerns. However, limited research exists on the toxicity of disinfection by-products to aquatic organisms. Therefore, this study aims to asse…	2023	PeerJ	38077413	0	Chloramine T
10.1038/s41598-023-48734-w	Pan msr gene deleted strain of Salmonella Typhimurium suffers oxidative stress, depicts macromolecular damage and attenuated virulence.	Salmonella encounters but survives host inflammatory response. To defend host-generated oxidants, Salmonella encodes primary antioxidants and protein repair enzymes. Methionine (Met) residues are highly prone to oxidation and convert into methionine sulfoxide (Met-SO) which compromises protein functions and subsequently cellular survival. However, by reducing Met-SO to Met, methionine sulfoxide r…	2023	Scientific reports	38071209	0	Chloramine T
10.1016/j.apradiso.2023.111096	Green synthesis, radioiodination and in vivo biodistribution of 5-(2-hydroxyphenyl)-2,4-dihydro-3H-pyrazol-3-one derivatives as potential candidates for lung imaging.	Lung targeting was developed by synthesising pyrazolone derivatives 6a-f under solvent-free and thermal conditions by reacting azo coumarins 4a-c with hydrazines 5a and b using maltose as a biodegradable catalyst. Different spectral data characterized the synthesized agents as proton-NMR, FT-IR, and mass spectra. Direct radioiodination with iodine-131 was performed and optimized to reach the high…	2023	Applied radiation and isotopes : including data, instrumentation and methods for use in agriculture, industry and medicine	37949012	0	Chloramine T
10.1038/s41598-023-45984-6	Safety assessment, radioiodination and preclinical evaluation of antinuclear antibody as novel medication for prostate cancer in mouse xenograft model.	This study aims to provide&#xa0;in vitro&#xa0;and&#xa0;in vivo&#xa0;data to support the utilization of antinuclear antibodies (ANAs) as novel tools for the diagnosis and treatment of prostate cancers. The hematological, biochemical, and histological toxicities of ANAs were assessed at the doses of 5 and 50 &#x3bc;g per mouse. Radiolabeling study was then conducted with ANA and <sup>131</sup>I usi…	2023	Scientific reports	37907691	0	Chloramine T
10.3390/polym15193995	Effects of Short-Term Exposure of Chloramine-T Solution on the Characteristics of Light-Cured and Chemical-Cured Adhesives.	This study evaluated the effect of a 0.5% chloramine T solution on a chemical-cured universal adhesive by comparing the light-cured, one-step, self-etch adhesive for the bonding performance, mechanical properties, and resin-dentin interfacial characteristics. Caries-free human molars were randomly assigned into eight groups based on the bonding systems employed (Bond Force II, BF and Bondmer Ligh…	2023	Polymers	37836044	0	Chloramine T
10.3390/ijms241914703	Time-Resolved Fluorescence Spectroscopy of Blood, Plasma and Albumin as a Potential Diagnostic Tool for Acute Inflammation in COVID-19 Pneumonia Patients.	Fluorescence lifetime measurements of blood or plasma offer valuable insights into the microenvironment and molecular interactions of fluorophores, particularly concerning albumin. Neutrophil- and hypoxia-induced oxidative stress in COVID-19 pneumonia patients leads to hyperinflammation, various oxidative modifications of blood proteins, and potential alterations in the fluorescence lifetime of t…	2023	International journal of molecular sciences	37834149	0	Chloramine T
10.1016/j.jdent.2023.104714	The in-vitro development of novel enzyme-based chemo-mechanical caries removal agents.	Bromelain is a potent proteolytic enzyme that has a unique functionality makes it valuable for various therapeutic purposes. This study aimed to develop three novel formulations based on bromelain to be used as chemomechanical caries removal agents. The novel agents were prepared using different concentrations of bromelain (10-40&#xa0;wt.&#xa0;%), with and without 0.1-0.3&#xa0;wt.&#xa0;% chlorami…	2023	Journal of dentistry	37734529	0	Chloramine T
10.1016/j.foodchem.2023.137426	Determination of primary and secondary oxidation products in vegetable oils with gold nanoparticle based fluorometric turn-on nanosensor: A new total oxidation value.	Oxidation of fats and oils gives rise to lipid hydroperoxides as primary oxidation products (POPs) and carbonyl compounds as secondary oxidation products (SOPs). Here, we report the sensitive detection of POPs and SOPs (oxidation products) involving direct and indirect redox reactions with iodide ions, respectively, using the fluorophore probe (fluorescein-5-isothiocyanate-gold nanoparticles; FIT…	2023	Food chemistry	37716145	0	Chloramine T
10.1967/s002449912574	Construction of <sup>131</sup>I-RGDyC-PEG-PAMAM-DTX targeted drug delivery system and study of its physicochemical properties and biological activity.	To construct a novel targeted drug delivery nanoprobe: iodine-131-arginine-glycine-aspartate-tyrosine-cysteine peptide-polyethylene glycol-fifth generation polyamide-amine-docetaxel (<sup>131</sup>I-RGDyC-PEG-PAMAM-DTX) and to investigate its physicochemical properties and biological activity. Docetaxel was wrapped by solvent volatilization method, and the regression curve of DTX was constructed …	2023	Hellenic journal of nuclear medicine	37527047	0	Chloramine T
10.1093/femsle/fnad063	Periplasmic methionine sulfoxide reductase (MsrP)-a secondary factor in stress survival and virulence of Salmonella Typhimurium.	Among others, methionine residues are highly susceptible to host-generated oxidants. Repair of oxidized methionine (Met-SO) residues to methionine (Met) by methionine sulfoxide reductases (Msrs) play a chief role in stress survival of bacterial pathogens, including Salmonella Typhimurium. Periplasmic proteins, involved in many important cellular functions, are highly susceptible to host-generated…	2023	FEMS microbiology letters	37403401	0	Chloramine T
10.1002/adhm.202300873	Microfluidic Controllable Preparation of Iodine-131-Labeled Microspheres for Radioembolization Therapy of Liver Tumors.	Transcatheter arterial radioembolization (TARE) is of great significance for the treatment of advanced hepatocellular carcinoma (HCC). However, the existing radioembolic microspheres still have problems such as non-degradability, non-uniform size, and inability to directly monitor in vivo, which hinders the development of TARE. In this paper, a novel radioembolic agent, <sup>131</sup> I-labeled m…	2023	Advanced healthcare materials	37265189	0	Chloramine T
10.3390/ijms24108678	Radiosynthesis, Stability, Lipophilicity, and Cellular Uptake Evaluations of [<sup>131</sup>I]Iodine-&#x3b1;-Mangostin for Breast Cancer Diagnosis and Therapy.	The high rate of incidence and mortality caused by breast cancer encourage urgent research to immediately develop new diagnostic and therapeutic agents for breast cancer. Alpha mangostin (AM) is a natural compound reported to have anti-breast cancer properties. Its electron-donating groups structure allows it to be labeled with an iodine-131 radioisotope to develop a candidate of a diagnostic and…	2023	International journal of molecular sciences	37240025	0	Chloramine T
10.1016/j.apradiso.2023.110862	Labeling of graphene oxide with [<sup>131</sup>I]AgI and its stability analysis.	To explore the new iodine labeling method of nanomaterials, graphene oxide (GO) was labeled by <sup>131</sup>I with AgI nanoparticles. As a control, GO was also labeled by <sup>131</sup>I with chloramine-T method. The stability of the two <sup>131</sup>I labeling materials, viz. [<sup>131</sup>I]AgI-GO and [<sup>131</sup>I]I-GO was evaluated. The results show that [<sup>131</sup>I]AgI-GO is very …	2023	Applied radiation and isotopes : including data, instrumentation and methods for use in agriculture, industry and medicine	37235986	0	Chloramine T
10.1016/j.biopha.2023.114891	Experimental study of <sup>131</sup>I-caerin 1.1 and <sup>131</sup>I-c(RGD)<sub>2</sub> for internal radiation therapy of esophageal cancer xenografts.	The aim of this study was to analyze and compare the therapeutic effects of <sup>131</sup>I-caerin 1.1 and <sup>131</sup>I-c(RGD)<sub>2</sub> on TE-1 esophageal cancer cell xenografts. (1) The in vitro antitumor effects of the polypeptides caerin 1.1 and c(RGD)<sub>2</sub> were verified by MTT and clonogenic assays. <sup>131</sup>I-caerin 1.1 and <sup>131</sup>I-c(RGD)<sub>2</sub> were prepared b…	2023	Biomedicine &amp; pharmacotherapy = Biomedecine &amp; pharmacotherapie	37209630	0	Chloramine T
10.1080/15287394.2023.2205271	Effects of Chloramine T on zebrafish embryos malformations associated with cardiotoxicity and neurotoxicity.	Chloramine T, a sodium p-toluene sulfonchloramide, is known to possess a wide spectrum of biocidal activity and is employed as a disinfectant in fish farms to treat bacterial infections. Although Chloramine T may effectively combat pathogens, the sublethal and lethal effects and changes in acetylcholinesterase (AChE) activity remain poorly elucidated using Danio rerio (zebrafish) embryos. Zebrafi…	2023	Journal of toxicology and environmental health. Part A	37185102	0	Chloramine T
10.3390/molecules28093914	The Unexpected Chemistry of Thiacalix[4]arene Monosulfoxide.	Thiacalix[4]arene monosulfoxide <b>4</b> possesses a very unusual chemistry, as demonstrated by several unprecedented derivatives in calixarene chemistry. Interestingly, compound <b>4</b> cannot be prepared by the dealkylation of its corresponding tetramethoxy derivative using BBr<sub>3</sub>. Instead, the borate complex is formed with a boron bound by the two neighboring phenolic oxygens and a s…	2023	Molecules (Basel, Switzerland)	37175324	0	Chloramine T
	[Effect of various storage methods on shear bond strength of enamel of bovine teeth].	PURPOSE&#xff1a;The purpose of this study was to evaluate the effect of various storage methods on shear bond strength of enamel of bovine teeth and find the storage condition that could preserve the similar bond strength as the freshly extracted teeth. One hundred and thirty freshly extracted bovine teeth were divided into 13 groups. One was the reference group and 12 were the experimental group.…	2023	Shanghai kou qiang yi xue = Shanghai journal of stomatology	37153994	0	Chloramine T
10.1007/s00432-023-04793-0	In vitro and in vivo study on the treatment of non-small cell lung cancer with radionuclide labeled PD-L1 nanobody.	Nanobodies have become promising carriers due to excellent in vivo properties. Radiopharmaceutical therapy targeting programmed cell death ligand 1 (PD-L1) is an effective therapeutic strategy. Our study aimed to explore therapeutic efficacy of <sup>131</sup>I labeled PD-L1 nanobody (Nb109) in non-small cell lung cancers (NSCLCs) in vitro and in vivo. <sup>131</sup>I-Nb109 was synthesized by chlo…	2023	Journal of cancer research and clinical oncology	37085729	0	Chloramine T
10.1186/s13065-023-00935-0	Synthesis and biological evaluation of [<sup>131</sup>I]iodocarvedilol as a potential radiopharmaceutical for heart imaging.	The optimization of the radiolabeling yield of carvedilol with iodine-131 was described. Dependence of the labeling yield of [<sup>131</sup>I]iodocarvedilol on the concentration of carvedilol, chloramine-T content, pH of the reaction mixture and reaction time was studied in details. Carvedilol was labeled with iodine-131 at pH 6 with a labeling yield of 92.6&#x2009;&#xb1;&#x2009;2.77% by using 10…	2023	BMC chemistry	36922888	0	Chloramine T
10.1002/jssc.202200893	A microwave-assisted extraction method combined with magnetic ionic liquid-based dispersive liquid-liquid microextraction for the extraction of chloramine-T from fish samples prior to its determination by high-performance liquid chromatography.	In the present work, a combination of microwave-assisted extraction with magnetic ionic liquid-based dispersive liquid-liquid microextraction was developed for the extraction of chloramine-T from fish samples. In this method, the sample was mixed with a hydrochloric acid solution and exposed to microwave irradiations. By doing so, chloramine-T was converted to p-toluenesulfonamide and extracted f…	2023	Journal of separation science	36864003	0	Chloramine T
10.1016/j.jbc.2023.102975	Oxidation modulates LINGO2-induced inactivation of large conductance, Ca<sup>2+</sup>-activated potassium channels.	Ca<sup>2+</sup> and voltage-activated K<sup>+</sup> (BK) channels are ubiquitous ion channels that can be modulated by accessory proteins, including &#x3b2;, &#x3b3;, and LINGO1 BK subunits. In this study, we utilized a combination of site-directed mutagenesis, patch clamp electrophysiology, and molecular modeling to investigate if the biophysical properties of BK currents were affected by coexpr…	2023	The Journal of biological chemistry	36738787	0	Chloramine T
10.7759/cureus.33200	Evaluation of Effective Chloramine-T Concentration to Be Incorporated in Dental Stone for Antimicrobial Activity.	Objective The objective of this study was to determine the antimicrobial activity of type III gypsum at three different chloramine-T concentrations and to ascertain the most effective concentration to be added for optimum inhibitory activity against <i>Candida albicans</i>. Method Ten discs of type III gypsum were fabricated for each group. Standard type III gypsum without any disinfectant was us…	2023	Cureus	36733792	0	Chloramine T
10.1038/s41598-023-28776-w	Simultaneous determination of volatile phenol, cyanide, anionic surfactant, and ammonia nitrogen in drinking water by a continuous flow analyzer.	This study developed a method for the simultaneous determination of volatile phenol, cyanide, anionic surfactant, and ammonia nitrogen in drinking water, using a continuous flow analyzer. The samples were first distilled at 145&#xa0;&#xb0;C. The phenol in the distillate then subsequently reacted with alkaline ferricyanide and 4-aminoantipyrine to form a red complex that was measured colorimetrica…	2023	Scientific reports	36725871	0	Chloramine T
10.1002/jlcr.4009	Synthesis and radiolabeling of a polar [<sup>125</sup> I]I-1,2,4,5-tetrazine.	Pretargeting imaging has gained a lot of prominence, due to its excellent bioorthogonality and improved imaging contrast compared to conventional imaging. A new iodo tetrazine (Tz) derivative has been synthesized and further developed into the corresponding iodine-125 (<sup>125</sup> I) analog (12), via the trimethylstannane precursor. Radiolabeling with either N-chlorosuccinimide or chloramine-T…	2023	Journal of labelled compounds &amp; radiopharmaceuticals	36539610	0	Chloramine T
10.1039/d2an01699k	Isobaric 6-plex and tosyl dual tagging for the determination of positional isomers and quantitation of monounsaturated fatty acids using rapid UHPLC-MS/MS.	Isobaric labelling of fatty acids is complicated by chromatographic co-elution of double bond isomers. This produces contaminated spectra which can mask important biological changes. Here two derivatization strategies are combined to improve throughput and produce MS<sup>2</sup> reporters which change mass depending on double bond position. A 6-plex isobaric tag is attached to the acid group, fol…	2023	The Analyst	36533920	0	Chloramine T
10.1080/14756366.2022.2137161	Antiglycoxidative properties of amantadine - a systematic review and comprehensive in&#xa0;vitro study.	An important drug used in the treatment of Parkinson's disease is amantadine. We are the first to perform a comprehensive study based on various glycation and oxidation factors, determining the impact of amantadine on protein glycoxidation. Sugars (glucose, fructose, galactose) and aldehydes (glyoxal, methylglyoxal) were used as glycation agents, and chloramine T was used as an oxidant. Glycoxida…	2022	Journal of enzyme inhibition and medicinal chemistry	36325591	0	Chloramine T
10.1016/j.dental.2022.08.011	Alternatives to amalgam: Is pretreatment necessary for effective bonding to dentin?	The aim of this study was to determine whether pretreatment of the dentin surface is beneficial or not by analysis of the bond strengths of four self-adhesive restoratives and four restoration materials where pretreatment of dentin was necessary. Bovine incisors (n&#xa0;=&#xa0;160) were ground flat on the labial surfaces to expose dentin using a grinder and silicon carbide (SiC) abrasive papers u…	2022	Dental materials : official publication of the Academy of Dental Materials	36115700	0	Chloramine T
10.3390/ijms231710103	Study of Albumin Oxidation in COVID-19 Pneumonia Patients: Possible Mechanisms and Consequences.	Oxidative stress induced by neutrophils and hypoxia in COVID-19 pneumonia leads to albumin modification. This may result in elevated levels of advanced oxidation protein products (AOPPs) and advanced lipoxidation end-products (ALEs) that trigger oxidative bursts of neutrophils and thus participate in cytokine storms, accelerating endothelial lung cell injury, leading to respiratory distress. In t…	2022	International journal of molecular sciences	36077496	0	Chloramine T
10.1007/s00128-022-03612-5	Pretreatment Method for Chloramine-T Decon Sample Before GC Analysis of HD and VX.	Chloramine-T, especially its solution in weak acidity, is one of the decontaminants for chemical warfare agents (CWAs), HD, and VX. A high CWAs recovery from decontamination (decon) sample via pretreatment was essential for evaluating decontamination effects. This paper performed experiments to optimize pretreatment methods to extract residual CWAs from chloramine-T decon samples before GC analys…	2022	Bulletin of environmental contamination and toxicology	36065028	0	Chloramine T
10.3389/fonc.2022.861206	<sup>131</sup>I-Caerin 1.1 and <sup>131</sup>I-Caerin 1.9 for the treatment of non-small-cell lung cancer.	To investigate the effect of the <sup>131</sup>I-labeled high-affinity peptides Caerin 1.1 and Caerin 1.9 for the treatment of A549 human NSCLC cells. <b>&#x2460;</b> 3-[4,5-Dimethylthiazole-2-yl]-2,5-diphenyltetrazolium bromide (MTT) and plate clone formation assays were performed to confirm the <i>in vitro</i> anti-tumor activity of Caerin 1.1 and Caerin 1.9. &#x2461; Chloramine-T was used to l…	2022	Frontiers in oncology	36046040	0	Chloramine T
10.1016/j.freeradbiomed.2022.08.010	Role of amino acid oxidation and protein unfolding in peroxyl radical and peroxynitrite-induced inactivation of glucose-6-phosphate dehydrogenase from Leuconostoc mesenteroides.	The mechanisms underlying the inactivation of Leuconostoc mesenteroides glucose 6-phosphate dehydrogenase (G6PDH) induced by peroxyl radicals (ROO<sup>&#x25cf;</sup>) and peroxynitrite (ONOO<sup>-</sup>), were explored. G6PDH was incubated with AAPH (2,2' -azobis(2-methylpropionamidine)dihydrochloride), used as ROO<sup>&#x25cf;</sup> source, and ONOO<sup>-</sup>. Enzymatic activity was assessed b…	2022	Free radical biology &amp; medicine	35987422	0	Chloramine T
10.3389/fonc.2022.889284	Radionuclide <sup>131</sup>I-labeled albumin-indocyanine green nanoparticles for synergistic combined radio-photothermal therapy of anaplastic thyroid cancer.	Anaplastic thyroid cancer (ATC) cells cannot retain the radionuclide iodine 131 (<sup>131</sup>I) for treatment due to the inability to uptake iodine. This study investigated the feasibility of combining radionuclides with photothermal agents in the diagnosis and treatment of ATC. <sup>131</sup>I was labeled on human serum albumin (HSA) by the standard chloramine T method. <sup>131</sup>I-HSA and…	2022	Frontiers in oncology	35957867	0	Chloramine T
10.26355/eurrev_202207_29181	Effect of photosensitizers on modulating bond strength of different luting cements used for cementation of resin modified composite fiber posts.	The aim of the study was to evaluate the tensile BS of FPs luted with conventional and self-adhesive resin modified GIC cement on disinfection of post-space radicular dentin with various photo-activated photosensitizer (chitosan, TB and Clp6). Sixty-six orthodontically extracted mandibular pre-molars were selected on specific exclusion/inclusion criteria, trailed by thorough debridement of plaque…	2022	European review for medical and pharmacological sciences	35856349	0	Chloramine T
10.1002/ardp.202200170	Tandem synthesis, cytotoxicity, and in silico study of new 1,3,4-oxadiazoles as potential thymidylate synthase inhibitors.	A new series of pyrrole-linked mono- and bis(1,3,4-oxadiazole) hybrids, attached to various arene units, was prepared using a two-step tandem protocol. Therefore, a benzohydrazide derivative was condensed with the appropriate aldehydes in ethanol at 80&#xb0;C for 60-150&#x2009;min to give the corresponding N-(benzoylhydrazones). Without isolation, the previous intermediates underwent intramolecul…	2022	Archiv der Pharmazie	35853239	0	Chloramine T
10.1002/cbdv.202200338	Chloramine Trihydrate-Mediated Tandem Synthesis of New Pyrrole and/or Arene-Linked Mono- and Bis(1,3,4-Oxadiazole) Hybrids as Potential Bacterial Biofilm and MRSA Inhibitors.	A two-step tandem protocol was used to prepare new pyrrole and/or arene-linked bis(1,3,4-oxadiazoles) as well as their mono-analogs. The appropriate aldehydes and benzohydrazides were first condensed in ethanol at 80&#x2009;&#xb0;C to yield the corresponding N-benzoylhydrazones. Without isolation, the previous intermediates were subjected to a chloramine trihydrate-mediated oxidative cyclization …	2022	Chemistry &amp; biodiversity	35818907	0	Chloramine T
10.1177/15330338221106557	HSA-MnO<sub>2</sub>-<sup>131</sup>I Combined Imaging and Treatment of Anaplastic Thyroid Carcinoma.	<b>Purpose</b> Compelling evidence suggests that nanoparticles (NPs) play a crucial role in cancer therapy. NPs templated with human serum albumin (HSA) has good retention in tumors. Manganese dioxide (MnO<sub>2</sub>) has been used to enhance the effect of radiotherapy. In this study, synthesized NPs using HSA-MnO<sub>2</sub> labeled <sup>131</sup>I to perform both imaging and therapy for anapla…	2022	Technology in cancer research &amp; treatment	35702054	0	Chloramine T
10.1186/s12951-022-01462-1	Engineering a HEK-293T exosome-based delivery platform for efficient tumor-targeting chemotherapy/internal irradiation combination therapy.	Exosomes are nanoscale monolayer membrane vesicles that are actively endogenously secreted by mammalian cells. Currently, multifunctional exosomes with tumor-targeted imaging and therapeutic potential have aroused widespread interest in cancer research. Herein, we developed a multifunctional HEK-293T exosome-based targeted delivery platform by engineering HEK-293T cells to express a well-characte…	2022	Journal of nanobiotechnology	35642064	0	Chloramine T
10.3390/microorganisms10051005	Changes in Lake Sturgeon Gut Microbiomes Relative to Founding Origin and in Response to Chemotherapeutant Treatments.	Antibiotics, drugs, and chemicals (collectively referred to as chemotherapeutants) are widely embraced in fish aquaculture as important tools to control or prevent disease outbreaks. Potential negative effects include changes in microbial community composition and diversity during early life stages, which can reverse the beneficial roles of gut microbiota for the maintenance of host physiological…	2022	Microorganisms	35630448	0	Chloramine T
10.1021/acsami.2c00211	<sup>131</sup>I-Labeled Silk Fibroin Microspheres for Radioembolic Therapy of Rat Hepatocellular Carcinoma.	Transarterial radioembolization (TARE) is a promising technology in hepatocellular carcinoma (HCC) therapy, which utilizes radionuclide-labeled microspheres to achieve arterial embolization and internal irradiation. However, the therapeutic effect of liver cancer can be affected by low radionuclide labeling rate and stability, as well as poor biocompatibility, and non-biodegradability of microsph…	2022	ACS applied materials &amp; interfaces	35507826	0	Chloramine T
10.1039/d1ra06827j	Copper-catalyzed <i>in situ</i> oxidative-coupling for one-pot synthesis of 5-aryl-1,4-disubstituted 1,2,3-triazoles under mild conditions.	A new reaction system with CuCl as catalyst, TEA as base and O<sub>2</sub>/chloramine-T as oxidant was developed for one-pot <i>in situ</i> oxidative-coupling to synthesize 5-aryl-1,4-disubstituted 1,2,3-triazoles in this paper. A variety of 5-arylated-1,2,3-triazole compounds could be efficiently prepared directly from the readily accessible organic azides, terminal alkynes and arylboronic acids…	2023	RSC advances	35498067	0	Chloramine T
10.1021/acs.analchem.1c05607	Chloramine-T-Enabled Mass Spectrometric Analysis of C&#x2550;C Isomers of Unsaturated Fatty Acids and Phosphatidylcholines in Human Thyroids.	Specific locations of carbon-carbon double bonds (C&#x2550;C) in lipids often play an essential role in biological processes, and there has been a booming development in C&#x2550;C composition analysis by mass spectrometry. However, a universal derivatization and fragmentation pattern for the annotation of C&#x2550;C positions in lipids is still challenging and attractive. To expand this field in…	2022	Analytical chemistry	35420783	0	Chloramine T
10.1039/d2cc00686c	Synthesis of <i>N</i>-tosylaziridines from substituted alkenes <i>via</i> zirconooxaziridine catalysis.	Herein we report the zirconooxaziridine promoted aziridination of alkenes using chloramine T as the quantitative source of N. The reaction works with high yields, diastereoselectivities and stereospecificity for a wide variety of substituted alkenes. A potential mechanism involving the formation of a zirconooxaziridine complex as the active catalyst has been proposed and initial mechanistic data …	2022	Chemical communications (Cambridge, England)	35355045	0	Chloramine T
10.1039/d2cp00286h	Self-association of diphenylpnictoginic acids in solution and solid state: covalent <i>vs.</i> hydrogen bonding.	Triphenylpnictogens were oxidized to access diphenylpnictioginic acids Ph<sub>2</sub>XOOH (X = P, As, Sb, Bi). It was shown that oxidation with chloramine-T does not lead to the cleavage of a C-pnictogen bond. The preliminary reductive cleavage with sodium in liquid ammonia followed by the oxidation with hydrogen peroxide was successfully utilised for the synthesis of diphenylphosphinic and diphe…	2022	Physical chemistry chemical physics : PCCP	35302575	0	Chloramine T
10.5005/jp-journals-10005-2369	Shear Bond Strength of Glass Ionomer Cement to Er, Cr:YSGG Laser-irradiated Dentin in Primary Teeth: An <i>In Vitro</i> Study.	The clinical success of restorative materials depends upon a good adhesion with the dentinal surface to resist various dislodging forces acting within the oral cavity. Shear bond strength is the resistance to forces that slides restorative material past tooth structure. The Er, Cr:YSGG pulsed laser irradiation may be used to prepare enamel, dentin, cementum, and bone effectively and cleanly witho…	2023	International journal of clinical pediatric dentistry	37457206	0	Chloramine T
10.3390/ph15020116	Comparative Evaluation of Radiochemical and Biological Properties of <sup>131</sup>I- and [<sup>99m</sup>Tc]Tc(CO)<sub>3</sub>-Labeled RGD Analogues Planned to Interact with the &#x3b1;<sub>v</sub>&#x3b2;<sub>3</sub> Integrin Expressed in Glioblastoma.	Radiolabeled peptides with high specificity for overexpressed receptors in tumor cells hold great promise for diagnostic and therapeutic applications. In this work, we aimed at comparing the radiolabeling efficiency and biological properties of two different RGD analogs: GRGDYV and GRGDHV, labeled with iodine-131 (<sup>131</sup>I) and technetium-99m-tricarbonyl complex [<sup>99m</sup>Tc][Tc(CO)<s…	2022	Pharmaceuticals (Basel, Switzerland)	35215229	0	Chloramine T
10.1007/s10967-022-08208-1	Development of a liquid phase radioimmunoassay for the measurement of serum ferritin levels for the detection of Covid-19 in patients.	The aim of this study was the development and analytically validation of a radioimmunoassay system for the measurement of the serum ferritin concentration as one of the laboratory biomarkers for infection by Covid-19. The main components of the system were prepared in our laboratories. The first component ferritin was extracted and purified from human spleen with high purity. The second component…	2022	Journal of radioanalytical and nuclear chemistry	35153356	0	Chloramine T
10.1016/j.vetpar.2022.109667	Chloramine-T application for Trichodina sp. in Arapaima gigas juveniles: Acute toxicity, histopathology, efficacy, and physiological effects.	Trichodinids are problematic ectoparasites for intensive arapaima fish farming, which can make their breeding costly and unprofitable. The search for effective and safe therapeutic molecules is constant, and chloramine-T has stood out as an effective biocide to treat various pathogens in aquaculture. Here we investigated the acute toxicity (LC<sub>50-4h</sub>) of chloramine-T and its behavioural,…	2022	Veterinary parasitology	35124292	0	Chloramine T
10.1002/iub.2601	Evaluating the therapeutic efficacy of radiolabeled BSA@CuS nanoparticle-induced radio-photothermal therapy against anaplastic thyroid cancer.	Bovine serum albumin (BSA) has been employed as a mild biological template in nanoscale particles. Copper sulfide (CuS) has been used for photothermal therapy (PTT) in several studies. In this study, we aimed to synthesize the <sup>131</sup> I-labeled BSA-modified CuS nanoparticles (<sup>131</sup> I-BSA@CuS), with attributes of both radiotherapy and PTT, as a therapeutic agent against anaplastic …	2022	IUBMB life	35112451	0	Chloramine T
10.1016/j.heliyon.2021.e08438	Synthesis, stability, and cellular uptake of <sup>131</sup>I-estradiol against MCF7 and T-47D human cell lines as a radioligand for binding assay.	Estradiol is a steroid hormone that works as an agonist estrogen receptor (ER). This compound is widely used as a ligand and bind specifically to the ER&#x3b1;. Radioligand binding assay is an in vitro method for drug development from natural products by synthesizing estradiol through radiolabeling using the radioiodination method. Synthesis of <sup>131</sup>I-estradiol was perfomed by direct met…	2024	Heliyon	34901495	0	Chloramine T
10.1016/j.bbrep.2021.101173	Oxidation sensitizes TRPV2 to chemical and heat stimuli, but not mechanical stimulation.	The transient receptor potential vanilloid 2 (TRPV2) ion channel is activated by a chemical ligand (2-aminoethoxydiphenyl borate; 2-APB), noxious heat and mechanical stimulation. In a heterologous mammalian cell expression system, the oxidant chloramine T (ChT) sensitizes TRPV2 activation in response to 2-APB and heat by oxidation of methionine residues at positions 528 and 607 in rat TRPV2. Here…	2021	Biochemistry and biophysics reports	34841092	0	Chloramine T
10.1590/1678-7757-2021-0024	Action of disinfectant solutions on adaptive capacity and virulence factors of the Candida spp. biofilms formed on acrylic resin.	Understanding the behavior of Candida spp. when exposed to denture disinfectants is essential to optimize their effectiveness. Changes in the virulence factors may cause increased resistance of Candida spp. to disinfectant agents. To evaluate the microbial load, cellular metabolism, hydrolytic enzyme production, hyphae formation, live cell and biofilm quantification of Candida albicans, Candida t…	2021	Journal of applied oral science : revista FOB	34495107	0	Chloramine T
10.1158/1078-0432.CCR-21-0940	Imaging of Cancer &#x3b3;-Secretase Activity Using an Inhibitor-Based PET Probe.	Abnormal Notch signaling promotes cancer cell growth and tumor progression in various cancers. Targeting &#x3b3;-secretase, a pivotal regulator in the Notch pathway, has yielded numerous &#x3b3;-secretase inhibitors (GSIs) for clinical investigation in the last 2 decades. However, GSIs have demonstrated minimal success in clinical trials in part due to the lack of specific and precise tools to as…	2022	Clinical cancer research : an official journal of the American Association for Cancer Research	34475100	0	Chloramine T
10.3390/ijms22168359	TRPM2 Oxidation Activates Two Distinct Potassium Channels in Melanoma Cells through Intracellular Calcium Increase.	Tumor microenvironments are often characterized by an increase in oxidative stress levels. We studied the response to oxidative stimulation in human primary (IGR39) or metastatic (IGR37) cell lines obtained from the same patient, performing patch-clamp recordings, intracellular calcium ([Ca<sup>2+</sup>]<sub>i</sub>) imaging, and RT-qPCR gene expression analysis. In IGR39 cells, chloramine-T (Chl…	2021	International journal of molecular sciences	34445066	0	Chloramine T
10.1111/cbdd.13929	Radiosynthesis and in silico bioevaluation of <sup>131</sup> I-Sulfasalazine as a highly selective radiotracer for imaging of ulcerative colitis.	This study demonstrated the tracking of ulcerative colitis, which is considered a stressful immune disease. Although there are many ways to test for this disease including dependence on gases, dyes, and painful anal endoscopy, these treatment modalities have many disadvantages. Hence, it is the utmost need of time to discover new methods to detect this chronic immune disease and to avoid the defe…	2022	Chemical biology &amp; drug design	34314572	0	Chloramine T
10.3390/molecules26144344	A Novel Reagent for Radioiodine Labeling of New Chemical Entities (NCEs) and Biomolecules.	Radioiodine labeling of peptides and proteins is routinely performed by using various oxidizing agents such as Chloramine T, Iodobeads, and Iodogen reagent and radioactive iodide (I<sup>-</sup>), although some other oxidizing agents were also investigated. The main objective of the present study was to develop and test a novel reagent, inorganic monochloramine (NH<sub>2</sub>Cl), for radioiodine …	2021	Molecules (Basel, Switzerland)	34299619	0	Chloramine T
10.1097/CAD.0000000000001135	(cRGD)2 peptides modified nanoparticles increase tumor-targeting therapeutic effects by co-delivery of albendazole and iodine-131.	Albendazole (ABZ), a clinical antiparasitic drug, has shown potential antitumor effects in various tumors. Herein, we prepared dimeric cRGD [(cRGD)2] modified human serum albumin (HSA) nanosystem to co-delivery of albendazole (ABZ) and iodine-131 (131I) for chemoradiotherapy of triple-negative breast cancer (TNBC). HSA@ABZ NPs were synthesized by the self-assembly method. 131I-(cRGD)2/HSA@ABZ NPs…	2022	Anti-cancer drugs	34261920	0	Chloramine T
10.3390/molecules26123491	3-Benzoylisoxazolines by 1,3-Dipolar Cycloaddition: Chloramine-T-Catalyzed Condensation of &#x3b1;-Nitroketones with Dipolarophiles.	In this study, 3-benzoylisoxazolines were synthesized by reacting alkenes with various &#x3b1;-nitroketones using chloramine-T as the base. The scope of &#x3b1;-nitroketones and alkenes is extensive, including different alkenes and alkynes to form various isoxazolines and isoxazoles. The use of chloramine-T, as the low-cost, easily handled, moderate base for 1,3-dipolar cycloaddition is attractiv…	2021	Molecules (Basel, Switzerland)	34201335	0	Chloramine T
10.1021/jacs.1c04835	Synthesis of Pyrroles via Consecutive 6&#x3c0;-Electrocyclization/Ring-Contraction of Sulfilimines.	We present a modular, synthetic entry to polysubstituted pyrroles employing readily available 2,5-dihydrothiophenes. Ring-opening of the heterocycle provides access to a panel of 1,3-dienes which undergo pyrrole formation in the presence of inexpensive chloramine-T trihydrate. The transformation is conducted in an open flask and proceeds at ambient temperatures (23 &#xb0;C) in nondry solvents. A …	2021	Journal of the American Chemical Society	34106724	0	Chloramine T
10.3390/ma14092427	Antibacterial Effect of Endodontic Disinfections on Enterococcus Faecalis in Dental Root Canals-An In-Vitro Model Study.	<i>Enterococcus faecalis (E. faecalis)</i> is rather unsusceptible to many root canal disinfections which often cause a therapeutic problem. Therefore, the present in vitro study observed the efficiency of different endodontic antiseptics in their capability to suppress <i>E. faecalis</i>, especially inside dentinal tubules. Prior to any testing, root canals of extracted third human molars were i…	2021	Materials (Basel, Switzerland)	34066928	0	Chloramine T
10.3390/microorganisms9050987	The Effect of Antimicrobial Treatment upon the Gill Bacteriome of Atlantic Salmon (<i>Salmo salar</i> L.) and Progression of Amoebic Gill Disease (AGD) In Vivo.	Branchial surfaces of finfish species contain a microbial layer rich in commensal bacteria which can provide protection through competitive colonization and production of antimicrobial products. Upon disturbance or compromise, pathogenic microbiota may opportunistically infiltrate this protective barrier and initiate disease. Amoebic gill disease (AGD) is a globally significant health condition a…	2024	Microorganisms	34063289	0	Chloramine T
10.1113/JP281577	Oxidant-resistant LRRC8A/C anion channels support superoxide production by NADPH oxidase 1.	LRRC8A-containing anion channels associate with NADPH oxidase 1 (Nox1) and regulate superoxide production and tumour necrosis factor-&#x3b1; (TNF&#x3b1;) signalling. Here we show that LRRC8C and 8D also co-immunoprecipitate with Nox1 in vascular smooth muscle cells. LRRC8C knockdown inhibited TNF&#x3b1;-induced O<sub>2</sub><sup>&#x2022;-</sup> production, receptor endocytosis, nuclear factor-&#x…	2021	The Journal of physiology	33932953	0	Chloramine T
10.3390/molecules26082273	Discovery of New Coumarin-Based Lead with Potential Anticancer, CDK4 Inhibition and Selective Radiotheranostic Effect: Synthesis, 2D &amp; 3D <i>QSAR</i>, Molecular Dynamics, In Vitro Cytotoxicity, Radioiodination, and Biodistribution Studies.	Novel 6-bromo-coumarin-ethylidene-hydrazonyl-thiazolyl and 6-bromo-coumarin-thiazolyl-based derivatives were synthesized. A quantitative structure activity relationship (<i>QSAR)</i> model with high predictive power r<sup>2</sup> = 0.92, and RMSE = 0.44 predicted five compounds; <b>2b</b>, <b>3b</b>, <b>5a</b>, <b>9a</b> and <b>9i</b> to have potential anticancer activities. Compound <b>2b</b> ac…	2021	Molecules (Basel, Switzerland)	33919867	0	Chloramine T
10.1016/j.nucmedbio.2021.03.012	Targeted Auger electron-emitter therapy: Radiochemical approaches for thallium-201 radiopharmaceuticals.	Thallium-201 is a radionuclide that has previously been used clinically for myocardial perfusion scintigraphy. Although in this role it has now been largely replaced by technetium-99 m radiopharmaceuticals, thallium-201 remains attractive in the context of molecular radionuclide therapy for cancer micrometastases or single circulating tumour cells. This is due to its Auger electron (AE) emissions…	2021	Nuclear medicine and biology	33906122	0	Chloramine T
10.1016/j.saa.2021.119738	A new gold nanoflower sol SERS method for trace iodine ion based on catalytic amplification.	As one of the essential trace elements in metabolism, iodine is crucial to maintain the normal physiological functions. Therefore, based on health and environmental protection, it is very important to realize sensitive detection of iodide ion. Herein, we developed a simple, rapid and sensitive method for the determination of iodide ion. Trypsin was used as an ideal template for the synthesis of g…	2021	Spectrochimica acta. Part A, Molecular and biomolecular spectroscopy	33812234	0	Chloramine T
10.3390/ph14030285	The Influence of Oxidative Stress on Serum Albumin Structure as a Carrier of Selected Diazaphenothiazine with Potential Anticancer Activity.	Albumin is one of the most important proteins in human blood. Among its multiple functions, drug binding is crucial in terms of drug distribution in human body. This protein undergoes many modifications that are certain to influence protein activity and affect its structure. One such reaction is albumin oxidation. Chloramine T is a strong oxidant. Solutions of human serum albumin, both non-modifi…	2021	Pharmaceuticals (Basel, Switzerland)	33806875	0	Chloramine T
10.1155/2021/5575545	Pleiotropic Properties of Valsartan: Do They Result from the Antiglycooxidant Activity? Literature Review and <i>In Vitro</i> Study.	Valsartan belongs to angiotensin II type 1 (AT1) receptor blockers (ARB) used in cardiovascular diseases like heart failure and hypertension. Except for its AT1-antagonism, another mechanism of drug action has been suggested in recent research. One of the supposed actions refers to the positive impact on redox balance and reducing protein glycation. Our study is aimed at assessing the antiglycoox…	2021	Oxidative medicine and cellular longevity	33763167	1	Chloramine T
10.1016/j.ceca.2021.102391	Gating of the capsaicin receptor TRPV1 by UVA-light and oxidants are mediated by distinct mechanisms.	Redox-sensitivity is a common property of several transient receptor potential (TRP) ion channels. Oxidants and UVA-light activate TRPV2 by oxidizing methionine pore residues which are conserved in the capsaicin-receptor TRPV1. However, the redox-sensitivity of TRPV1 is regarded to depend on intracellular cysteine residues. In this study we examined if TRPV1 is gated by UVA-light, and if the cons…	2021	Cell calcium	33752082	0	Chloramine T
10.3906/kim-2003-67	Oxidation of crotyl alcohol by N-chloro-4-methylbenzene sulphonamide in acidic medium and in alkaline media in the presence of os(VIII) catalyst-a kinetic pathway.	The kinetic pathway of oxidation of crotyl alcohol by sodium salt of <i>N</i> -chloro-4-methylbenzene sulphonamide (chloramine-T) in acidic and alkaline medium has been studied. The speciation of chloramine-T has been made to suggest a proper and reasonable reaction mechanism. The thermodynamic quantities such as activation energy and activation entropy are evaluated in acidic as well as in catal…	2021	Turkish journal of chemistry	33488205	0	Chloramine T
10.1038/s41598-020-79018-2	Broadband dielectric spectroscopy for monitoring temperature-dependent chloride ion motion in BiOCl plates.	The dielectric properties and electrical conduction mechanism of bismuth oxychloride (BiOCl) plates synthesized using chloramine-T as the chloride ion source were investigated. Thermally-activated structure rebuilding was monitored using broadband dielectric spectroscopy, which showed that the onset temperature of this process was 283&#xa0;K. This rebuilding was related to the introduction of fre…	2024	Scientific reports	33328552	0	Chloramine T
10.1016/j.jhazmat.2020.124657	Nanocomposite matrix conjugated with carbon nanomaterials for photocatalytic wastewater treatment.	The problem of hazardous wastewater remediation is a complicated issue and a global challenge. Herein, a layered Co<sub>0.5</sub>Ni<sub>0.5</sub>Fe<sub>2</sub>O<sub>4</sub>/SiO<sub>2</sub>/TiO<sub>2</sub> composite matrix was prepared and incorporated with three carbon nanomaterials having different dimensionalities, carbon dots (C-dots, 0D), single-walled carbon nanotubes (1D), and reduced graph…	2021	Journal of hazardous materials	33272728	0	Chloramine T
10.1016/j.protis.2020.125773	A High Throughput Viability Screening Method for the Marine Ectoparasite Neoparamoeba perurans.	The marine protozoan parasite Neoparamoeba perurans has been established as the causative agent for amoebic gill disease (AGD) in Atlantic salmon (Salmo salar). Freshwater bathing is the only routinely used treatment for AGD in Australia while hydrogen peroxide (H<sub>2</sub>O<sub>2</sub>) is used in countries with cooler water temperatures. The identification of new treatments that do not rely o…	2021	Protist	33243724	0	Chloramine T
10.1016/j.heliyon.2020.e04780	Iodine-131 labeled genistein as a potential radiotracer for breast cancer.	Genistein is an isoflavone compound that has been proven to have anticancer activity and is capable of binding to estrogen &#x3b2; receptors with Selective Estrogen Receptor Modulators (SERMs) properties, and has a strong affinity to inhibit the development of cancer cells. This study is to determine the optimum conditions of the reaction in the synthesis process of compounds labeled <sup>131</su…	2022	Heliyon	33005774	0	Chloramine T
10.1007/s10534-020-00254-0	Zinc enhances carnosine inhibitory effect against structural and functional age-related protein alterations in an albumin glycoxidation model.	Age-related complications including protein alterations seen in diabetes and Alzheimer's disease are a major issue due to their accumulation and deleterious effects. This report aims to investigate the effect of zinc supplementation on the anti-glycoxidation activity of carnosine on the in vitro model of albumin-based protein modification. Besides, the therapeutic effect of this combination was t…	2021	Biometals : an international journal on the role of metal ions in biology, biochemistry, and medicine	32997290	0	Chloramine T
10.1021/acs.biochem.0c00609	Delineating Heme-Mediated versus Direct Protein Oxidation in Peroxidase-Activated Cytochrome <i>c</i> by Top-Down Mass Spectrometry.	Oxidation of key residues in cytochrome <i>c</i> (cyt <i>c</i>) by chloramine T (CT) converts the protein from an electron transporter to a peroxidase. This peroxidase-activated state represents an important model system for exploring the early steps of apoptosis. CT-induced transformations include oxidation of the distal heme ligand Met80 (MetO, +16 Da) and carbonylation (LysCHO, -1 Da) in the r…	2021	Biochemistry	32991149	0	Chloramine T
10.1016/j.jhazmat.2020.123000	Nanostructured Mg substituted Mn-Zn ferrites: A magnetic recyclable catalyst for outstanding photocatalytic and antimicrobial potentials.	With recently increasing the environmental problems and expected energy crisis, it is necessary to synthesis a low-cost, efficient, and UV-light responsive photocatalyst for contaminants' degradation. The nanostructured spinel ferrite Mn<sub>0.5</sub>Zn<sub>0.5-x</sub>Mg<sub>x</sub>Fe<sub>2</sub>O<sub>4</sub> NPs (x = 0.0, 0.125, 0.25, 0.375 and 0.50) were synthesized via the sol-gel method. The …	2021	Journal of hazardous materials	32937703	0	Chloramine T
10.3390/ph13090240	A New Insight into Meloxicam: Assessment of Antioxidant and Anti-Glycating Activity in In Vitro Studies.	Meloxicam is a non-steroidal anti-inflammatory drug, which has a preferential inhibitory effect to cyclooxyganase-2 (COX-2). Although the drug inhibits prostaglandin synthesis, the exact mechanism of meloxicam is still unknown. This is the first study to assess the effect of meloxicam on protein glyco-oxidation as well as antioxidant activity. For this purpose, we used an in vitro model of oxidiz…	2020	Pharmaceuticals (Basel, Switzerland)	32927809	0	Chloramine T
10.1016/j.nucmedbio.2020.07.001	Radiochemical and biological properties of peptides designed to interact with EGF receptor: Relevance for glioblastoma.	Radiolabeled peptides with high specificity to receptors expressed on tumor cells hold a great promise as diagnostic and therapeutic tracers. The main objective of this study was to evaluate the radiochemical and biological properties of two [<sup>131</sup>I]I-peptides, as well as their interaction with the epidermal growth factor receptor (EGFR), overexpressed in a wide variety of tumors, includ…	2022	Nuclear medicine and biology	32663774	0	Chloramine T
10.1038/s41598-020-68173-1	Carbon-dot-loaded Co<sub>x</sub>Ni<sub>1-x</sub>Fe<sub>2</sub>O<sub>4</sub>; x&#x2009;=&#x2009;0.9/SiO<sub>2</sub>/TiO<sub>2</sub> nanocomposite with enhanced photocatalytic and antimicrobial potential: An engineered nanocomposite for wastewater treatment.	Water scarcity is now a serious global issue resulting from population growth, water decrease, and pollution. Traditional wastewater treatment plants are insufficient and cannot meet the basic standards of water quality at reasonable cost or processing time. In this paper we report the preparation, characterization and multiple applications of an efficient photocatalytic nanocomposite (Co<sub>x</…	2020	Scientific reports	32661303	0	Chloramine T
10.1021/acs.joc.0c01170	Selective Synthesis of Some Aminosugars via Catalytic Aminohydroxylation of Protected 2,3-Unsaturated d-Gluco- and d-Galacto-2-hexenopyranosides.	The aminohydroxylation of methyl 4,6-di-<i>O</i>-(<i>tert</i>-butyldimethylsilyl)-2,3-unsaturated &#x3b1;-d-glucopyranoside proceeds in the presence of chloramine-T, OsO<sub>4</sub> (4 mol %), (DHQ)<sub>2</sub>PHAL (5 mol %), and triethylbenzylammonium chloride (TEBAC) in both a stereoselective and a regioselective manner to produce protected methyl &#x3b1;-d-mannosamide as the sole product. In c…	2021	The Journal of organic chemistry	32589420	0	Chloramine T
10.1248/bpb.b20-00205	Effects of Oxidation of Human Serum Albumin on the Binding of Aripiprazole.	Aripiprazole (ARP) is one of antipsychotics and binds to human serum albumin (HSA) with a high affinity. In this study, we investigated the binding characteristics of ARP to oxidized HSA as observed in chronic disease conditions. Oxidized HSAs were prepared using chloramine-T (CT-HSA) or metal-catalyzed oxidation system (MCO-HSA) in vitro, respectively. An increase in the carbonyl content was con…	2021	Biological &amp; pharmaceutical bulletin	32475912	0	Chloramine T
10.1021/jasms.0c00089	Probing the Effects of Heterogeneous Oxidative Modifications on the Stability of Cytochrome <i>c</i> in Solution and in the Gas Phase.	Covalent modifications by reactive oxygen species can modulate the function and stability of proteins. Thermal unfolding experiments in solution are a standard tool for probing oxidation-induced stability changes. Complementary to such solution investigations, the stability of electrosprayed protein ions can be assessed in the gas phase by collision-induced unfolding (CIU) and ion-mobility spectr…	2021	Journal of the American Society for Mass Spectrometry	32401029	0	Chloramine T
10.1967/s002449912003	Investigating the theragnostic potential of <sup>131</sup>I-caerin peptide in thyroid cancer.	Caerin is a new peptide with tumour toxicity and its uptake by tumour cells is independent of the sodium iodide symporter (NIS). Thyroid cancer is the most common cancers of endocrine malignancy. Radioiodine (<sup>131</sup>I)-refractory thyroid cancer is the most lethal subtype of the thyroid cancers and remains a clinical challenge. In the current study, we investigated the <sup>131</sup>I radio…	2021	Hellenic journal of nuclear medicine	32222729	0	Chloramine T
10.1016/j.prosdent.2019.09.024	The effects of three disinfection protocols on Candida spp., denture stomatitis, and biofilm: A parallel group randomized controlled trial.	Antifungals are used to treat Candida infections. However, because of increased antifungal resistance and the length of antifungal therapy, Candida spp. infections can be prevented using the prosthesis hygiene method. Therefore, establishing efficient, safe, and low-cost hygiene protocols for complete denture wearers is necessary. The purpose of this clinical trial was to compare 10% Ricinus comm…	2020	The Journal of prosthetic dentistry	31955835	0	Chloramine T
10.3390/nano10010105	Chloramine-T/N-Bromosuccinimide/FeCl<sub>3</sub>/KIO<sub>3</sub> Decorated Graphene Oxide Nanosheets and Their Antibacterial Activity.	In this work, we report the synthesis of graphene oxide nanosheets (GO NS) using four different oxidants, namely, chloramine-T (CAT), FeCl<sub>3</sub>, <i>N</i>-bromosuccinimide (NBS), and KIO<sub>3</sub>. Fourier transform infrared spectroscopy (FTIR) was used to characterize the functional groups present in the synthesized GO. The microstructure analysis was performed using X-ray diffraction (X…	2020	Nanomaterials (Basel, Switzerland)	31947965	0	Chloramine T
10.1002/jlcr.3819	"Tau Protein Targeting Via Radioiodinated Azure A For Brain Theranostics: Radiolabeling, Molecular Docking, in vitro And in vivo Biological Evaluation".	Azure-A is one of the phenothiazines (PTZs) derivatives which for decades have been used as antipsychotic drugs due to good lipophilic characteristics which enable them to pass through the blood brain barrier (BBB), besides the important property of enabeling investigation of the pathological forms of aggregated tau protein found in the neurons of the central nervous system. Radioiodination of Az…	2021	Journal of labelled compounds &amp; radiopharmaceuticals	31785209	0	Chloramine T
10.1073/pnas.1904332116	Oxidation of methionine residues activates the high-threshold heat-sensitive ion channel TRPV2.	Thermosensitive transient receptor potential (TRP) ion channels detect changes in ambient temperature to regulate body temperature and temperature-dependent cellular activity. Rodent orthologs of TRP vanilloid 2 (TRPV2) are activated by nonphysiological heat exceeding 50 &#xb0;C, and human TRPV2 is heat-insensitive. TRPV2 is required for phagocytic activity of macrophages which are rarely exposed…	2020	Proceedings of the National Academy of Sciences of the United States of America	31719194	0	Chloramine T
10.1016/j.bbalip.2019.06.011	Endothelial lipase increases antioxidative capacity of high-density lipoprotein.	Endothelial lipase (EL) is a strong determinant of structural and functional properties of high-density lipoprotein (HDL). We examined whether the antioxidative capacity of HDL is affected by EL. EL-modified HDL (EL-HDL) and control EV-HDL were generated by incubation of HDL with EL- overexpressing or control HepG2 cells. As determined by native gradient gel electrophoresis, electron microscopy, …	2020	Biochimica et biophysica acta. Molecular and cell biology of lipids	31220617	0	Chloramine T
10.1007/s11307-019-01369-8	Imaging Sigma-1 Receptor (S1R) Expression Using Iodine-124-Labeled 1-(4-Iodophenyl)-3-(2-adamantyl)guanidine ([<sup>124</sup>I]IPAG).	Sigma-1 receptors (S1Rs) are overexpressed in almost all human cancers, especially in breast cancers. 1-(4-Iodophenyl)-3-(2-adamantyl)guanidine (IPAG) is a validated high-affinity S1R antagonist. The objective of the current study is to evaluate the potential of iodine-124-labeled IPAG ([<sup>124</sup>I]IPAG) to image S1R-overexpressing tumors. [<sup>124</sup>I]IPAG was synthesized from a tributy…	2021	Molecular imaging and biology	31165385	0	Chloramine T
10.1155/2019/8719260	Research Advances of Prevention and Control of Hydrogen Sulfide in Coal Mines.	Sudden emission and casualty accidents caused by abnormal enrichment of hydrogen sulfide (H<sub>2</sub>S) in coal mines are becoming frequent increasingly, causing major casualties and environmental pollution. Scholars in various countries have developed various measuring devices for hydrogen sulfide content in coal and rock formations and their calculation methods. The existing prevention and co…	2020	TheScientificWorldJournal	31118875	1	Chloramine T
10.2166/wst.2019.076	Evaluation of biocidal efficacy of Chloramine T trihydrate on planktonic and sessile bacteria in a model cooling tower water system.	A model cooling tower system was experimentally seeded with Legionella pneumophila and real industrial cooling tower (CT) water has been run at the closest to full-scale system operating conditions. The water/biofilm samples were taken from the model system monthly, and the effectiveness of the different concentrations of Chloramine T trihydrate biocide was evaluated in terms of its ability to co…	2019	Water science and technology : a journal of the International Association on Water Pollution Research	30924807	0	Chloramine T
10.1039/c8sc03624a	Lysine carbonylation is a previously unrecognized contributor to peroxidase activation of cytochrome <i>c</i> by chloramine-T.	The peroxidase activity of cytochrome <i>c</i> (cyt <i>c</i>) plays a key role during apoptosis. Peroxidase catalysis requires a vacant Fe coordination site, <i>i.e.</i>, cyt <i>c</i> must undergo an activation process involving structural changes that rupture the native Met80-Fe contact. A common strategy for dissociating this bond is the conversion of Met80 to sulfoxide (MetO). It is widely bel…	2022	Chemical science	30881663	0	Chloramine T
10.1038/s41415-019-0011-6	The safety and efficacy of 'over the counter' bleaching products in the UK.	Introduction EU council directive 2011/84/EU resulted in a demand for over the counter (OTC) bleaching products. The industry has latched onto this renewed demand by developing a range of non-hydrogen peroxide OTC products. Aims To determine whether non-hydrogen peroxide OTC whitening products available in the UK are safe and to determine the lightening effect of those products. Materials and met…	2019	British dental journal	30787399	0	Chloramine T
10.1016/j.vascn.2019.02.004	The underlying factors that explain why nucleophilic reagents rarely co-elute with test chemicals in the ADRA.	The Amino acid Derivative Reactivity Assay (ADRA) is an in chemico alternative to animal testing for skin sensitization potential that uses two different nucleophilic reagents and it is known that ADRA hardly exhibts co-elution compared with the Direct Peptide Reactivity Assay (DPRA) based on the same scientific principles. In this study, we have analyzed the factors underlying why co-elution, wh…	2019	Journal of pharmacological and toxicological methods	30776483	0	Chloramine T
10.3390/ph12010025	Comparative Study of Two Oxidizing Agents, Chloramine T and Iodo-Gen<sup>&#xae;</sup>, for the Radiolabeling of &#x3b2;-CIT with Iodine-131: Relevance for Parkinson's Disease.	Parkinson's disease (PD) is a neurodegenerative disease characterized by the loss of dopaminergic neurons in the <i>substantia nigra pars compacta</i>, leading to alteration of the integrity of dopaminergic transporters (DATs). In recent years, some radiopharmaceuticals have been used in the clinic to evaluate the integrity of DATs. These include tropane derivatives such as radiolabeled &#x3b2;-C…	2020	Pharmaceuticals (Basel, Switzerland)	30764521	0	Chloramine T
10.1177/0267659118819931	Evaluation of disinfection processes for water heater devices used for extracorporeal life support.	The Maquet Heater Unit 35 (HU35) is widely used to maintain patient body temperature during extracorporeal life support. Water is used as a medium for heat transfer though it also provides a medium for the growth of pathogens. Thus, the use of a heating unit presents a risk for transmission of water-borne pathogens in critically ill patients. Recently, a <i>Mycobacterium chimaera</i> outbreak in …	2020	Perfusion	30632897	0	Chloramine T
10.1016/j.neuroscience.2018.12.027	Action of Hydrogen Peroxide on Synaptic Transmission at the Mouse Neuromuscular Junction.	Hydrogen peroxide (H<sub>2</sub>O<sub>2</sub>) is one of the reactive oxygen species (ROS), endogenously produced during metabolism, which acts as a second messenger. In skeletal muscles, hypoxia- or hyperthermia-induced increase in H<sub>2</sub>O<sub>2</sub> might affect synaptic transmission by targeting the most redox-sensitive presynaptic compartment (Giniatullin et al., 2006). However, the e…	2019	Neuroscience	30593920	0	Chloramine T
10.1039/c8tb02817f	Theranostic radioiodine-labelled melanin nanoparticles inspired by clinical brachytherapy seeds.	Radioiodine is widely used in nuclear medicine, mainly serving as a tracer and therapeutic agent, and benefits from its various radioactive isotopes of iodine including I-123, I-124, I-125, I-131 and so on. Melanin is a natural material widely dispersed in the human skin, hair and eyes. The excellent biocompatibility and multifunctional abilities of melanin make it a perfect carrier for biomedica…	2020	Journal of materials chemistry. B	32254935	0	Chloramine T
10.1111/cod.13200	Anaphylactic reaction caused by skin contact with the disinfectant chloramine-T.		2019	Contact dermatitis	30552765	0	Chloramine T
10.2217/nnm-2018-0219	Radiolabeled ultra-small Fe<sub>3</sub>O<sub>4</sub> nanoprobes for tumor-targeted multimodal imaging.	In the present study, we aimed to characterize the tumor-targeting properties of ultra-small iron oxide nanoparticles (IONPs) as multimodality imaging contrast agent. The dimeric cRGD peptides [cyclic(Cys-Arg-Gly-Asp-dSer-Cys)-Tyr-dSer-Lys-Tyr-cyclic(Cys-Arg-Gly-Asp-dSer-Cys)], which specifically targeted integrin-&#x3b1;<sub>v</sub>&#x3b2;<sub>3</sub> receptor highly overexpressed in tumor vascu…	2020	Nanomedicine (London, England)	30451578	0	Chloramine T
10.4149/gpb_2018017	The impact of oxidative stress on binding of drugs with plasma proteins studied by fluorescence anisotropy methods.	The aim of this study was to investigate the effect of oxidative stress on drug binding affinity, free and bound fraction. The fluorescence anisotropy method was used to examine the interactions of commercial human serum albumin (HSA) and human plasma proteins with ochratoxin A (OTA) or carboxylate form of camptothecin (CPT-C). In-vitro method revealed significant reduction in bound fraction of d…	2019	General physiology and biophysics	30338760	0	Chloramine T
10.1002/jcp.26780	Identification of a crucial amino acid responsible for the loss of specifying FGFR1-KLB affinity of the iodinated FGF21.	Previous studies suggest that specific binding to the complex consisting of fibroblast growth factor receptor-1 (FGFR1) and the coreceptor beta-Klotho (KLB) is the premise for human FGF19 and FGF21 activating the downstream signaling cascades, and regulating the metabolic homeostasis. However, it was found that human FGF21 loses its ability to bind to FGFR1-KLB after iodination with Na<sup>125</s…	2020	Journal of cellular physiology	30317562	0	Chloramine T
10.1016/j.scitotenv.2018.07.434	Chemical oxidants affect byssus adhesion in the highly invasive fouling mussel Limnoperna fortunei.	Biofouling by the invasive mussel species Limnoperna fortunei has caused severe negative consequences in various freshwater ecosystems, but there is still a lack of effective antifouling strategies for this species, particularly in drinking water treatment systems where many existing strategies cannot be used. Chemical oxidants have been proposed to potentially control fouling mussels by influenc…	2019	The Science of the total environment	30235622	0	Chloramine T
10.1021/acsami.8b12259	Cyclic Redox-Mediated Switching of Surface Properties of Thiolated Polysaccharide Multilayers and Its Effect on Fibroblast Adhesion.	Advanced technologies for controlled cell adhesion and detachment in novel biointerface designs profit from stimuli-responsive systems that are able to react to their environment. Here, a multilayer system made of thiolated chitosan and thiolated chondroitin sulfate was constructed, with the potential of switchable inter- and intramolecular thiol/disulfide interactions representing a redox-sensit…	2019	ACS applied materials &amp; interfaces	30156819	0	Chloramine T
	Culturable rare actinomycetes from Indian forest soils: Molecular and physicochemical screening for biosynthetic genes.	Rare actinomycetes are a promising source of novel metabolites of pharmaceutical importance. The current study focussed on selective isolation of specific genera of rare actinomycetes and screening the isolates for biosynthetic genes particularly polyketide synthases (PKS) and non ribosomal peptide synthetases (NRPS). The soil samples were subjected to various pre-treatments like 1.5% phenol trea…	2022	Iranian journal of microbiology	29997754	0	Chloramine T
10.4103/ejd.ejd_195_17	Influence of chloramine-T disinfection on elastomeric impression stability.	The aim of this study was to evaluate the stability of elastomer through detail reproduction and its dimensional stability (DS) after disinfection with 0.2% chloramine-T. The elastomeric impression dental materials used in this study were polydimethylsiloxane (Oranwash L), polyvinyl siloxane (Express), polysulfide (Permlastic), and polyether (Impregum Soft). The entire press procedure was perform…	2022	European journal of dentistry	29988249	0	Chloramine T
10.1248/cpb.c18-00081	Comparison of Radioiodine- or Radiobromine-Labeled RGD Peptides between Direct and Indirect Labeling Methods.	Radiolabeled cyclic peptides containing the (Arg-Gly-Asp) RGD sequence for use in positron emission tomography (PET) imaging, single-photon emission computed tomography (SPECT) imaging, and targeted radionuclide therapy of cancer have been reported. In this study, RGD was used as a model carrier peptide for diagnosis and therapy of cancer. To evaluate the characteristics of radiohalogen-labeled p…	2018	Chemical &amp; pharmaceutical bulletin	29863067	0	Chloramine T
	[Preparation of <sup>131</sup>I Labeled Collagen-Chitosan Microspheres and It's Antitumor Effect on Human Liver Cancer].	To prepare iodine-131(<sup>131</sup>I) labeled biodegradable microspheres with chitosan and collagen for treating liver cancer. Collagen-chitosan microspheres (CCMSs) were prepared with type-&#x2160; collagen and chitosan using emulsification-chemical cross-linking method. The size of the CCMSs were determined by electron microscope. <sup>131</sup>I-CCMSs were achieved using Chloramine-T. The lab…	2019	Sichuan da xue xue bao. Yi xue ban = Journal of Sichuan University. Medical science edition	29737084	0	Chloramine T
10.1016/j.nucmedbio.2018.03.005	Development of a novel radiobromine-labeled sigma-1 receptor imaging probe.	Sigma-1 receptor is a target for tumor imaging. In a previous study, we synthesized a vesamicol analog, (+)-2-[4-(4-bromophenyl)piperidino]cyclohexanol [(+)-pBrV], with a high affinity for sigma-1 receptor, and synthesized radiobrominated (+)-pBrV. This radiobrominated (+)-pBrV showed high tumor uptake in tumor-bearing mice; however, radioactivity accumulation in normal tissues, such as the liver…	2019	Nuclear medicine and biology	29704822	0	Chloramine T
10.1021/acsomega.7b01844	Environment-Friendly Protocol for the Chlorination of Imidazoheterocycles by Chloramine-T.	An environment-friendly method for the chlorination of imidazoheterocycles has been developed using chloramine-T, a novel chlorinating reagent. A bunch of C-3 chloro-substituted imidazo[1,2-<i>a</i>]pyridines with variety of functionalities have been synthesized in good yields under neat condition at room temperature within very short time. This chlorination process is also applicable to imidazo[…	2020	ACS omega	31458602	0	Chloramine T
10.1021/acsami.7b19022	Stimuli-Responsive Multilayers Based on Thiolated Polysaccharides That Affect Fibroblast Cell Adhesion.	Control of the biomaterial properties through stimuli-responsive polymeric platforms has become an essential technique in recent biomedical applications. A multilayer system of thiolated chitosan (t-Chi) and thiolated chondroitin sulfate (t-CS), consisting of five double layers ([t-Chi/t-CS]<sub>5</sub>), was fabricated here by applying a layer-by-layer coating strategy. To represent a novel clas…	2019	ACS applied materials &amp; interfaces	29470914	0	Chloramine T
10.1002/jlcr.3614	Radioiodination and bioevaluation of rolipram as a tracer for brain imaging: In silico study, molecular modeling and gamma scintigraphy.	Brain imaging is considered one of the most fruitful applications of radioisotope scanning. Rolipram, a selective phospodiesterase-4 inhibitor, has been labeled using [<sup>125</sup> I] with chloramine-T (Ch-T) as an oxidizing agent. Factors, such as the amount of substrate, pH, the amount of oxidizing agent, temperature, and the reaction time, have been systematically studied to optimize the iod…	2019	Journal of labelled compounds &amp; radiopharmaceuticals	29430688	0	Chloramine T
10.1016/j.nucmedbio.2017.12.008	Development of radioiodine labeled acetaminophen for specific, high-contrast imaging of malignant melanoma.	Due to its poor prognosis, specific imaging for early detection of malignant melanoma is strongly desired. Although radioiodine labeled 4-hydroxyphenylcysteamine, which we previously developed, has good affinity for tyrosinase, an enzyme in the melanin metabolic pathway, image contrast of the melanoma:organ ratios is not sufficiently high for detection of primary melanoma and metastases at early …	2019	Nuclear medicine and biology	29413752	0	Chloramine T
10.3724/SP.J.1123.2017.09020	[Determination of hydroxyproline in liver tissue by hydrophilic interaction chromatography-quadrupole/electrostatic field orbitrap high resolution mass spectrometry].	A method for the determination of hydroxyproline (Hyp) in liver tissue of mice by hydrophilic interaction chromatography-quadrupole/electrostatic field orbitrap high resolution mass spectrometry (HILIC-HRMS) was developed. The liver tissue samples of normal mice and liver fibrosis mice induced by carbon tetrachloride were hydrolyzed by concentrated hydrochloric acid. After filtrated and diluted b…	2018	Se pu = Chinese journal of chromatography	29372775	0	Chloramine T
10.3892/or.2018.6212	Synthesis and application of 131I-fulvestrant as a targeted radiation drug for endocrine therapy in human breast cancer.	The aim of this study was to label fulvestrant (an&#xa0;endocrine therapy drug for breast cancer) with radioiodine and to evaluate the effect of 131I-fulvestrant on inhibiting the growth of human breast cancer and its influence on major organs in nude mice. Fulvestrant was labeled with radioiodine using a modified chloramine T&#xa0;method, and its chemical properties were assessed using tradition…	2018	Oncology reports	29328488	0	Chloramine T
10.1007/s11356-017-1183-8	Crayfish can distinguish between natural and chemical stimuli as assessed by cardiac and locomotor reactions.	In this study, cardiac and locomotor activities of signal crayfish Pacifastacus leniusculus were investigated under exposure to a range of natural (i.e., odors of conspecific crayfish, predatory fish, food, and injured conspecific) and one chemical (i.e., disinfectant chloramine-T) stimuli. Crayfish locomotion was simultaneously initiated with an increase in heart rate only when affected by chlor…	2019	Environmental science and pollution research international	29307064	0	Chloramine T
10.1007/s12223-017-0571-2	Chloramine T induced oxidative stress and the response of antioxidant system in Phanerochaete chrysosporium.	In this study, the effect of chloramine T (Chl-T) on the activities of superoxide dismutase (SOD), catalase (CAT), glutathione peroxidase (GSH-Px), glutathione reductase (GR) and glutathione S-transferase (GST); the levels of reduced (GSH) and oxidised glutathione (GSSG) and their ratios; and also membrane lipid peroxidation (LPO) levels in Phanerochaete chrysosporium were investigated in a dose-…	2018	Folia microbiologica	29197993	0	Chloramine T
10.1016/j.biopha.2017.10.137	Magnesium valproate ameliorates type 1 diabetes and cardiomyopathy in diabetic rats through estrogen receptors.	Estrogen is known to exhibit cardioprotective and antihyperlipidemic action. Valproic acid has been shown to upregulate estrogen receptors (ERs) in breast and prostate cancer tissues. No pharmacological evaluations for magnesium valproate (MgV) so far have been done for diabetic cadio-lipidemic complications. Based on the above context, current study was undertaken to evaluate the therapeutic eff…	2018	Biomedicine &amp; pharmacotherapy = Biomedecine &amp; pharmacotherapie	29136770	0	Chloramine T
10.1016/j.ceca.2017.10.003	Differential cytotoxicity and intracellular calcium-signalling following activation of the calcium-permeable ion channels TRPV1 and TRPA1.	Several members of the transient receptor channel (TRP) family can mediate a calcium-dependent cytotoxicity. In sensory neurons, vanilloids like capsaicin induce neurotoxicity by activating TRPV1. The closely related ion channel TRPA1 is also activated by irritants, but it is unclear if and how TRPA1 mediates cell death. In the present study we explored cytotoxicity and intracellular calcium sign…	2018	Cell calcium	29129206	0	Chloramine T
10.1128/AEM.01643-17	Formation of Staphylococcus aureus Biofilm in the Presence of Sublethal Concentrations of Disinfectants Studied via a Transcriptomic Analysis Using Transcriptome Sequencing (RNA-seq).	<i>Staphylococcus aureus</i> is a common biofilm-forming pathogen. Low doses of disinfectants have previously been reported to promote biofilm formation and to increase virulence. The aim of this study was to use transcriptome sequencing (RNA-seq) analysis to investigate global transcriptional changes in <i>S. aureus</i> in response to sublethal concentrations of the commonly used food industry d…	2017	Applied and environmental microbiology	29030437	0	Chloramine T
10.1371/journal.pone.0186269	Efficacy of chemical disinfectants for the containment of the salamander chytrid fungus Batrachochytrium salamandrivorans.	The recently emerged chytrid fungus Batrachochytrium salamandrivorans (Bsal) causes European salamander declines. Proper hygiene protocols including disinfection procedures are crucial to prevent disease transmission. Here, the efficacy of chemical disinfectants in killing Bsal was evaluated. At all tested conditions, Biocidal&#xae;, Chloramine-T&#xae;, Dettol medical&#xae;, Disolol&#xae;, ethano…	2017	PloS one	29023562	0	Chloramine T
10.3390/molecules22091527	Antibiofilm Activity and Mechanism of Action of the Disinfectant Chloramine T on Candida spp., and Its Toxicity against Human Cells.	We evaluated the antifungal and anti-biofilm activity, mechanism of action and cytotoxicity of chloramine T trihydrate (CAT) against <i>Candida</i> spp. The Minimum Inhibitory and Fungicidal Concentrations (MIC/MFC) of CAT were determined. Changes in CAT-treated <i>C. albicans</i> growth kinetics and micromorphology were evaluated, as well as the mechanism of action, and its effects on biofilm. C…	2019	Molecules (Basel, Switzerland)	28926981	0	Chloramine T
10.1113/JP274795	Subunit-dependent oxidative stress sensitivity of LRRC8 volume-regulated anion channels.	Swelling-activated anion currents are modulated by oxidative conditions, but it is unknown if oxidation acts directly on the LRRC8 channel-forming proteins or on regulatory factors. We found that LRRC8A-LRRC8E heteromeric channels are dramatically activated by oxidation of intracellular cysteines, whereas LRRC8A-LRRC8C and LRRC8A-LRRC8D heteromers are inhibited by oxidation. Volume-regulated anio…	2018	The Journal of physiology	28841766	0	Chloramine T
10.1002/jlcr.3541	Radioiodination and biological evaluation of nizatidine as a new highly selective radiotracer for peptic ulcer disorder detection.	Nizatidine has been labeled using [<sup>125</sup> I] with chloramine-T as oxidizing agent. Factors such as the amount of oxidizing agent, amount of substrate, pH, reaction temperature, and reaction time have been systematically studied to optimize the iodination. Biodistribution studies indicate the suitability of radioiodinated nizatidine as a novel tracer to image stomach ulcer. Radioiodinated …	2018	Journal of labelled compounds &amp; radiopharmaceuticals	28833386	0	Chloramine T
10.1248/cpb.c17-00061	Chloramine-T-Mediated Oxidation of Benzylic Alcohols Using Indium(III) Triflate.	The efficient oxidation of benzylic alcohols to carbonyl compounds was performed using chloramine-T and a catalytic amount of indium(III) triflate. The primary benzylic alcohols were converted to the corresponding aldehydes in a good yield, and the secondary benzylic alcohols were oxidized to ketones in a high yield. The optimized reaction conditions required 0.3&#x2009;eq of indium(III) triflate…	2017	Chemical &amp; pharmaceutical bulletin	28768934	0	Chloramine T
10.1016/j.mimet.2017.07.014	Inactivation of microbicidal active halogen compounds by sodium thiosulphate and histidine/methionine for time-kill assays.	Rapid inactivation of antimicrobial test agents after exact incubation times with microorganisms is required in time-kill assays. Sodium thiosulphate and a combination of methionine and histidine were compared for neutralisation of active halogen compounds. Test oxidants were mixed with surplus sodium thiosulphate (3%-6%) or histidine/methionine (1% each) in phosphate-buffered saline and incubate…	2018	Journal of microbiological methods	28760586	0	Chloramine T
10.2174/1871520617666170713151647	Synthesis, Radiosynthesis and Metabolism of 131I-Y-c(CGRRAGGSC).	The formation of the complex interleukin-11(IL-11) and IL-11 receptor (IL-11R) is closely related with tumor progression. Binding of IL-11 to the IL-11 receptor &#x3b1;-chain (IL-11R&#x3b1;) has been suggested as a target for human cancer. The cyclic peptide c(CGRRAGGSC) is a mimic of IL-11. To explore 131I-Y-c(CGRRAGGSC) synthesis and radiosynthesis, and metabolism in SKOV3 tumorbearing mice. In…	2019	Anti-cancer agents in medicinal chemistry	28707573	0	Chloramine T
10.1016/j.fct.2017.05.012	Induction of cytochrome P450-dependent mixed function oxidase activities and peroxisome proliferation by chloramine-T in male rat liver.	Chloramine-T is an antimicrobial agent recognized for its disinfectant properties widely used in food industry. As an N-chloro-compound, chloramine-T contains electrophilic chlorine and in water it hydrolyses to hypochlorite. Chlorine as hypochlorous acid or hypochlorite is a very reactive chemical which can function as both an oxidant and halogenating agent. Because chloramine-T could be involve…	2017	Food and chemical toxicology : an international journal published for the British Industrial Biological Research Association	28499825	0	Chloramine T
10.1016/j.remn.2017.03.001	<sup>131</sup>I-trazodone: preparation, quality control and in vivo biodistribution study by intranasal and intravenous routes as a hopeful brain imaging radiopharmaceutical.	The preparation of <sup>131</sup>I-trazodone hydrochloride and its biological evaluation as a promising brain imaging radiopharmaceutical using two routes of administration. Trazodone (TZ) was radiolabelled with <sup>131</sup>I using direct electrophilic substitution, and different factors affecting labelling yield were studied. Quality control of <sup>131</sup>I-TZ was carried out using ascendin…	2018	Revista espanola de medicina nuclear e imagen molecular	28457977	0	Chloramine T
10.1002/jbm.b.33907	Evaluation of three different decontamination techniques on biofilm formation, and on physical and chemical properties of resin composites.	This study evaluated three different sterilization/disinfection techniques for resin composites on bacterial growth and surface modification after decontamination. Two resin composites were sterilized/disinfected with three different techniques: UV light, 1% chloramine T, and 70% ethanol. Four different times were used for each technique to determine the shortest time that the solution or UV ligh…	2019	Journal of biomedical materials research. Part B, Applied biomaterials	28440891	0	Chloramine T
10.3892/or.2017.5550	Preparation of human single-chain variable fragment antibodies against anaplastic thyroid carcinoma, and single photon emission&#x2011;computed tomography/computed tomography imaging in tumor-bearing nude mice.	Anaplastic thyroid carcinoma (ATC) is the most aggressive malignant thyroid tumor with the worst prognosis, and the response to treatment is poor. We investigated soluble human single-chain variable fragment (scFv) which provides unique information for diagnostics, and for monitoring and optimizing responses to therapy. Enzyme-linked immunosorbent assay (ELISA) was used to detect the expression o…	2017	Oncology reports	28393196	0	Chloramine T
10.1016/j.toxlet.2017.01.016	Development of an in vitro method to estimate the sensitization induction level of contact allergens.	No standardized in vitro methods to assess potency of skin sensitizers are available. Recently, we standardized a procedure which combines the epidermal equivalent potency assay with assessment of IL-18 to provide a single test for identification and classification of skin sensitizers. This current study aimed to extend tested chemicals, and to provide a simple in vitro method for estimation of t…	2017	Toxicology letters	28189648	0	Chloramine T
10.1039/c6nr07656d	Novel iodinated gold nanoclusters for precise diagnosis of thyroid cancer.	As the most common endocrine malignancy with a high incidence, thyroid cancer lacks a dual-modal imaging method for precise diagnosis. An accurate and multimodal imaging system is pivotal to solve this problem. Herein, dual-modality fluorescence/Computed Tomography (CT) iodinated gold nanoclusters for malignant thyroid cancer visualization have been recently fabricated. In this study, innovative …	2018	Nanoscale	28120979	0	Chloramine T
10.3892/ijo.2016.3808	131I-labeled monoclonal antibody targeting neuropilin receptor type-2 for tumor SPECT imaging.	As a co-receptor for vascular endothelial growth factor&#x2011;3 (VEGF&#x2011;3), neuropilin receptor type&#x2011;2 (NRP&#x2011;2) plays a central role in lymphangiogenesis and angiogenesis. Recently, mounting data of evidence show that NRP&#x2011;2 is overexpressed in several human cancers, and its overexpression is often associated with poor prognosis. Therefore, it is necessary for us to devel…	2017	International journal of oncology	28000859	0	Chloramine T
10.1155/2016/4034517	Changes in the Expression of Biofilm-Associated Surface Proteins in <i>Staphylococcus aureus</i> Food-Environmental Isolates Subjected to Sublethal Concentrations of Disinfectants.	Sublethal concentrations (sub-MICs) of certain disinfectants are no longer effective in removing biofilms from abiotic surfaces and can even promote the formation of biofilms. Bacterial cells can probably adapt to these low concentrations of disinfectants and defend themselves by way of biofilm formation. In this paper, we report on three <i>Staphylococcus aureus</i> biofilm formers (strong B+++,…	2017	BioMed research international	27868063	0	Chloramine T
10.1016/j.ejmech.2016.09.094	Synthesis and biological evaluation of novel isoxazolines linked via piperazine to 2- benzoisothiazoles as potent apoptotic agents.	Synthesis of 3-(4-((3-Phenyl-4,5-dihydroisoxazol-5-yl)methyl)piperazin-1-yl) benzoisothiazole derivatives (5a-i), which constitute a new class of isoxazolines, has been accomplished in regio-selective manner. These derivatives have been prepared by employing the reaction between substituted aldoximes (4a-i) and 3-(4-Allylpiperazin-1-yl) benzoisothiazole in presence of chloramine-T which afforded …	2017	European journal of medicinal chemistry	27821324	0	Chloramine T
10.1002/jlcr.3465	Preparation and preclinical evaluation of <sup>131</sup> I-trastuzumab for breast cancer.	Trastuzumab that targets the human epidermal growth factor receptor type 2 (HER2) is known to benefit patients with HER2+ metastatic breast cancer. The objective was to explore the potential of <sup>131</sup> I-trastuzumab for treatment of breast cancers. Radioiodination of trastuzumab was carried out by chloramine-T method, purified by using PD-10 column, and characterized by size exclusion high…	2017	Journal of labelled compounds &amp; radiopharmaceuticals	27813128	0	Chloramine T
10.1016/j.abb.2016.10.001	Photoacoustic calorimetry studies of CO photo-dissociation from chloramine-T modified horse heart cytochrome-c.	Treatment of horse heart Cytochrome-c (Cc) with N-chloro-4-toluosulfonamide (Chloramine-t, CT) results in the oxidation of methionine (Met) residues to the corresponding sulfoxide including the distal heme ligand, Met80. The resulting Fe-sulfoxide coordination is sufficiently labile in the ferrous form to be displaced by gaseous ligands, including CO. Photolysis of the CO-CT-Cc complex provides a…	2017	Archives of biochemistry and biophysics	27717638	0	Chloramine T
10.3791/54759	An Optimized Protocol for the Efficient Radiolabeling of Gold Nanoparticles by Using a 125I-labeled Azide Prosthetic Group.	Here, we demonstrate a detailed protocol for the radiosynthesis of a <sup>125</sup>I-labeled azide prosthetic group and its application to the efficient radiolabeling of DBCO-group-functionalized gold nanoparticles using a copper-free click reaction. Radioiodination of the stannylated precursor (2) was carried out by using [<sup>125</sup>I]NaI and chloramine T as an oxidant at room temperature fo…	2017	Journal of visualized experiments : JoVE	27768051	0	Chloramine T
10.1002/jlcr.3435	Radioiodination and biological evaluation of candesartan as a tracer for cardiovascular disorder detection.	The goal of the study aims to evaluate newly radioiodinated candesartan (CAN) as a potential cardiovascular tracer. CAN was labeled using <sup>125</sup> I with chloramine-T (Ch-T) and N-bromosuccinimide (NBS) with full characterization of cold Iodo-candesartan. Factors such as pH, reaction temperature, reaction time, substrate, and oxidizing agent amounts were studied to optimize the radioiodinat…	2017	Journal of labelled compounds &amp; radiopharmaceuticals	27634455	0	Chloramine T
10.1039/c6cc04508a	An in-tether sulfilimine chiral center induces helicity in short peptides.	A precisely positioned sulfilimine chiral center in the tether of a stabilized peptide would determine the peptide's secondary structure. Peptide sulfilimines could be prepared by a facile chloramine T oxidation and the two resulting peptide diastereomers showed significant differences in their secondary structures, which were supported by circular dichroism spectroscopy and NMR.	2018	Chemical communications (Cambridge, England)	27480995	0	Chloramine T
10.22427/NTP-TOX-88	Toxicity studies of p-toluenesulfonamide administered in feed to F344/N rats, F344/NTac rats, and B6C3F1/N mice.	p-Toluenesulfonamide is formed from chloramine-T, an antimicrobial agent used by the aquaculture industry to treat fish intended for human consumption. Chloramine-T is also widely used as a disinfectant in the medical, dental, veterinary, food processing, and agricultural industries. Because of its low degree of cytotoxicity, chloramine-T has been used in direct contact with tissues, including tr…	2021	Toxicity report series	33535724	0	Chloramine T
10.1016/j.brainres.2016.07.031	Oxidation differentially modulates the recombinant voltage-gated Na(+) channel &#x3b1;-subunits Nav1.7 and Nav1.8.	Voltage-gated Na(+) channels regulate neuronal excitability by generating the upstroke of action potentials. The &#x3b1;-subunits Nav1.7 and Nav1.8 are required for normal function of sensory neurons and thus for peripheral pain processing, but also for an increased excitability leading to an increased pain sensitivity under several conditions associated with oxidative stress. While little is kno…	2017	Brain research	27450927	0	Chloramine T
10.1016/j.apradiso.2016.06.004	(125)I labeling of clomiphene and biodistribution studies for possible use as a model in breast cancer imaging.	Clomiphene has growth-inhibitory effects of breast cancer cells, clomiphene was successfully labeled with (125)I via direct electrophilic substitution reaction with labeling yield 97%. It was obtained at optimum substrate amount of 0.5mg, Chloramine-T was used as an oxidizing agent at optimum amount of 25&#xb5;g. Labeling reactions was done at pH 5 at ambient temperature. This study showed good i…	2018	Applied radiation and isotopes : including data, instrumentation and methods for use in agriculture, industry and medicine	27337647	0	Chloramine T
10.3748/wjg.v22.i21.5033	(125)I-labeled anti-bFGF monoclonal antibody inhibits growth of hepatocellular carcinoma.	To investigate the inhibitory efficacy of (125)I-labeled anti-basic fibroblast growth factor (bFGF) monoclonal antibody (mAb) in hepatocellular carcinoma (HCC). bFGF mAb was prepared by using the 1G9B9 hybridoma cell line with hybridization technology and extracted from ascites fluid through a Protein G Sepharose affinity column. After labeling with (125)I through the chloramine-T method, bFGF mA…	2017	World journal of gastroenterology	27275095	0	Chloramine T
10.1016/j.nucmedbio.2016.03.007	Biodistribution of (125)I-labeled anti-endoglin antibody using SPECT/CT imaging: Impact of in vivo deiodination on tumor accumulation in mice.	Radiolabeled antibodies directed against endoglin (CD105) are promising tools for imaging and antiangiogenic cancer therapy. To validate iodinated antibodies as reliable tracers, we investigated the influence of the radiolabeling method (direct or indirect) on their in vivo stability. Anti-CD105 mAbs were radioiodinated directly using chloramine-T ((125)I-anti-CD105-mAbs) or indirectly using D-KR…	2017	Nuclear medicine and biology	27179250	0	Chloramine T
10.1016/j.bbrep.2016.04.011	N-acetyl-L-methionine is a superior protectant of human serum albumin against post-translational oxidation as compared to N-acetyl-L-tryptophan.	Sodium octanoate and N-acetyl-L-tryptophan (N-AcTrp) are widely used as stabilizers during pasteurization and storage of albumin products. However, as compared with N-AcTrp, N-acetyl-L-methionine (N-AcMet) is superior in protecting albumin exposed to light during storage. Here, we examine, whether N-AcMet also is better than N-AcTrp to protect albumin against oxidation. Recombinant human serum al…	2024	Biochemistry and biophysics reports	28955884	0	Chloramine T
10.3892/or.2016.4706	Enhanced tumor retention of radioiodinated anti-epidermal growth factor receptor antibody using novel bifunctional iodination linker for radioimmunotherapy.	Radioimmunotherapy (RIT) uses an antibody labeled with a radionuclide to deliver cytotoxic radiation to a target tumor cells. Radioiodine is most commonly employed to prepare radiolabeled proteins (antibodies, peptides) for in&#xa0;vitro and in vivo applications. A major shortcoming of radioiodinated proteins prepared by direct labeling methods is their deiodination in&#xa0;vivo. For the preparat…	2017	Oncology reports	27035553	0	Chloramine T
10.1093/jat/bkw023	Two Fatal Intoxications with Cyanohydrins.	Cyanohydrins, also be called cyanoalcohols, are important industrial precursors to carboxylic acids and some amino acids. Acetone cyanohydrin (ACH) and formaldehyde cyanohydrin (glycolonitrile, FCH), which are the typical examples of cyanohydrins, are classified as extremely hazardous substances. As the cyanohydrins can readily decompose, and it is hard to find cyanohydrins in gastric contents an…	2017	Journal of analytical toxicology	27026650	0	Chloramine T
	INTERACTION OF CAMPTOTHECIN WITH HUMAN SERUM ALBUMIN DETERMINED BY FLUORESCENCE ANISOTROPY SPECTROSCOPY.	The study can be useful for understanding the interaction of camptothecin with human serum albu- min. There are two forms of camptothecin (the carboxylate form (CPT-C) and the lactone form (CPT-L)) but only the lactone one is pharmacologically active. It was reported earlier that in the presence of HSA, the active lactone form of camptothecin changes to inactive carboxylate form and it reduces th…	2016	Acta poloniae pharmaceutica	27008798	0	Chloramine T
10.1590/1807-3107BOR-2016.vol30.0030	Antiseptics and microcosm biofilm formation on titanium surfaces.	Oral rehabilitation with osseointegrated implants is a way to restore esthetics and masticatory function in edentulous patients, but bacterial colonization around the implants may lead to mucositis or peri-implantitis and consequent implant loss. Peri-implantitis is the main complication of oral rehabilitation with dental implants and, therefore, it is necessary to take into account the potential…	2016	Brazilian oral research	26981756	0	Chloramine T
	A new cyclic RGD peptide dimer for integrin &#x3b1;v&#x3b2;3 imaging.	To design a new Arg-Gly-Asp (RGD) peptide that can specifically bind integrin &#x3b1;v&#x3b2;3 and evaluate the possibility of using 131I-labeled peptide for imaging &#x3b1;v&#x3b2;3-positive tumors. The structure of the RGD monomer was selected using V-life software. Based on the RGD monomer, a dimer of cyclic RGD [c(RGD)2] linked by Tyr-(D)Ser-Lys-(D)Ser-Ser with a Gly-Gly-(D)Ala-Gly side chain…	2016	European review for medical and pharmacological sciences	26957261	0	Chloramine T
10.1002/jlcr.3369	Radiosynthesis of the iodine-124 labeled Hsp90 inhibitor PU-H71.	Heat shock protein 90 (Hsp90) is an ATP dependent molecular chaperone protein whose function is critical for maintaining several key proteins involved in survival and proliferation of cancer cells. PU-H71 (1), is a potent purine-scaffold based ATP pocket binding Hsp90 inhibitor which has been shown to have potent activity in a broad range of in vivo cancer models and is currently in Phase I clini…	2016	Journal of labelled compounds &amp; radiopharmaceuticals	26806023	0	Chloramine T
10.1016/j.bmcl.2015.12.073	Synthesis and evaluation of an (125)I-labeled azide prosthetic group for efficient and bioorthogonal radiolabeling of cyclooctyne-group containing molecules using copper-free click reaction.	Herein we report the radiosynthesis of a pyridine derived azide prosthetic group for iodine radioisotope labeling of dibenzocyclooctyne (DBCO) conjugated molecules. The radiolabeling of the stannylated precursor 2 was conducted using [(125)I]NaI and chloramine-T to give (125)I-labeled azide ([(125)I]1) with high radiochemical yield (72&#xb1;8%, n=4) and radiochemical purity (&gt;99%). Using (125)…	2016	Bioorganic &amp; medicinal chemistry letters	26748695	0	Chloramine T
10.1016/j.joen.2015.10.013	A Comparison of Coronal Tooth Discoloration Elicited by&#xa0;Various Endodontic Reparative Materials.	The purpose of this study was to evaluate coronal tooth discoloration of ProRoot MTA (Dentsply Tulsa Dental, Johnson City, TN), white ProRoot MTA, EndoSequence Root Repair Material (Brasseler USA, Savannah, GA), MTA Angelus (Angelus Solucoes Odontologicas, Londrina, Brazil), and Biodentine (Septodont, Saint Maur des Fosses, France) when used in an ex vivo pulpotomy model. Freshly extracted mandib…	2017	Journal of endodontics	26620853	0	Chloramine T
10.1021/acs.molpharmaceut.5b00518	SPECT of Transplanted Islets of Langerhans by Dopamine 2 Receptor Targeting in a Rat Model.	Pancreatic islet transplantation can be a more permanent treatment for type 1 diabetes compared to daily insulin administration. Quantitative and longitudinal noninvasive imaging of viable transplanted islets might help to further improve this novel therapy. Since islets express dopamine 2 (D2) receptors, they could be visualized by targeting this receptor. Therefore, the D2 receptor antagonist b…	2016	Molecular pharmaceutics	26607139	0	Chloramine T
10.1007/s00432-015-2067-2	Radionuclide therapy using &#xb9;&#xb3;&#xb9;I-labeled anti-epidermal growth factor receptor-targeted nanoparticles suppresses cancer cell growth caused by EGFR overexpression.	Anti-epidermal growth factor receptor (EGFR)-targeted nanoparticles can be used to deliver a therapeutic and imaging agent to EGFR-overexpressing tumor cells. (131)I-labeled anti-EGFR nanoparticles derived from cetuximab were used as a tumor-targeting vehicle in radionuclide therapy. This paper describes the construction of the anti-EGFR nanoparticle EGFR-BSA-PCL. This nanoparticle was characteri…	2016	Journal of cancer research and clinical oncology	26573511	0	Chloramine T
10.1007/s00424-015-1735-z	Reactive species modify NaV1.8 channels and affect action potentials in murine dorsal root ganglion neurons.	Dorsal root ganglion (DRG) neurons are important relay stations between the periphery and the central nervous system and are essential for somatosensory signaling. Reactive species are produced in a variety of physiological and pathophysiological conditions and are known to alter electric signaling. Here we studied the influence of reactive species on the electrical properties of DRG neurons from…	2016	Pflugers Archiv : European journal of physiology	26383867	0	Chloramine T
10.1016/j.bcp.2015.09.001	Antifibrotic mechanism of deferoxamine in concanavalin A induced-liver fibrosis: Impact on interferon therapy.	Iron-overload is a well-known factor of hepatotoxicity and liver fibrosis, which found to be a common finding among hepatitis C virus patients and related to interferon resistance. We aimed to elucidate the potential antifibrotic effect of deferoxamine; the main iron chelator, and its additional usefulness to interferon-based therapy in concanavalin A-induced immunological model of liver fibrosis…	2016	Biochemical pharmacology	26358138	0	Chloramine T
10.1111/lam.12490	Comparison of the Microbicidal activity of monochloramine and iodine.	Recently, we showed that monochloramine (NH2 Cl) has a significantly stronger bactericidal and fungicidal activity than chloramine T despite its lower oxidizing power. This phenomenon was explained by increased penetration because of the higher lipophilicity and smaller bulk of NH2 Cl. As iodine (I2 ) has an even fivefold higher bulk than NH2 Cl, a comparison of both compounds regarding their mic…	2016	Letters in applied microbiology	26347484	0	Chloramine T
10.1021/acs.inorgchem.5b01083	cis-1,2-Aminohydroxylation of Alkenes Involving a Catalytic Cycle of Osmium(III) and Osmium(V) Centers: Os(V)(O)(NHTs) Active Oxidant with a Macrocyclic Tetradentate Ligand.	Catalytic activity of [Os(III)(OH)(H2O)(L-N4Me2)](PF6)2 (1: L-N4Me2 = N,N'-dimethyl-2,11-diaza-[3,3](2,6)pyridinophane) in 1,2-cis-aminohydroxylation of alkenes with sodium N-chloro-4-methylbenzenesulfonamide (chloramine-T) is explored. Simple alkenes as well as those containing several types of substituents are converted to the corresponding 1,2-aminoalcohols in modest to high yields. The aminoa…	2016	Inorganic chemistry	26126185	0	Chloramine T
10.1155/2015/496271	Optimisation of an Advanced Oxidation Protein Products Assay: Its Application to Studies of Oxidative Stress in Diabetes Mellitus.	Advanced oxidation protein products (AOPP) are reportedly elevated in the plasma of patients with a number of diseases, including diabetes mellitus, that involve oxidative stress. However, the accurate measurement of AOPP in human plasma is hampered by the formation of a precipitate following the addition of potassium iodide and glacial acetic acid according to the published assay procedure. Here…	2016	Oxidative medicine and cellular longevity	26113954	0	Chloramine T
10.1016/j.micron.2015.05.018	Structure and composition of arytenoid cartilage of the bullfrog (Lithobates catesbeianus) during maturation and aging.	The aging process induces progressive and irreversible changes in the structural and functional organization of animals. The objective of this study was to evaluate the effects of aging on the structure and composition of the extracellular matrix of the arytenoid cartilage found in the larynx of male bullfrogs (Lithobates catesbeianus) kept in captivity for commercial purposes. Animals at 7, 180 …	2016	Micron (Oxford, England : 1993)	26093475	0	Chloramine T
10.1021/acs.joc.5b00988	Fluorous Analogue of Chloramine-T: Preparation, X-ray Structure Determination, and Use as an Oxidant for Radioiodination and s-Tetrazine Synthesis.	A fluorous oxidant that can be used to introduce radioiodine into small molecules and proteins and generate iodinated tetrazines for bioorthogonal chemistry has been developed. The oxidant was prepared in 87% overall yield by combining a fluorous amine with tosyl chloride, followed by chlorination using aqueous sodium hypochlorite. A crystal structure of the oxidant, which is a fluorous analogue …	2016	The Journal of organic chemistry	26030355	0	Chloramine T
10.1016/j.apradiso.2015.05.001	(131)I-Nimotuzumab - A potential radioimmunotherapeutic agent in treatment of tumors expressing EGFR.	The anti-EGFR antibody Nimotuzumab was radioiodinated with I-131 by Chloramine T and Iodogen methods. The (131)I-Nimotuzumab was purified and characterized by HPLC. Purified (131)I-Nimotuzumab exhibited radiochemical purity of &gt;95% and retained good in vitro stability upto 24h at room temperature by both the methods. Cell binding studies carried out in A431 cells expressing EGF receptors showe…	2016	Applied radiation and isotopes : including data, instrumentation and methods for use in agriculture, industry and medicine	26002276	0	Chloramine T
10.1016/j.mimet.2015.05.002	The Integral Method, a new approach to quantify bactericidal activity.	The bactericidal activity (BA) of antimicrobial agents is generally derived from the results of killing assays. A reliable quantitative characterization and particularly a comparison of these substances, however, are impossible with this information. We here propose a new method that takes into account the course of the complete killing curve for assaying BA and that allows a clear-cut quantitati…	2016	Journal of microbiological methods	25957513	0	Chloramine T
10.1016/j.toxicon.2015.03.016	A tyrosine-containing analog of mu-conotoxin GIIIA as ligand in the receptor binding assay for paralytic shellfish poisons.	Development of novel analytical tools to detect marine biotoxins has been warranted in view of the apparent global pervasiveness of algal-derived shellfish poisoning, and the limitations of existing methods. Here, we describe the initial phase in the development and evaluation of a tyrosine-containing analog of &#x3bc;-conotoxin (&#x3bc;-CTX) GIIIA as an alternative to saxitoxin (STX) in a recept…	2016	Toxicon : official journal of the International Society on Toxinology	25817004	0	Chloramine T
10.1021/ac504752a	Long-circulating iodinated albumin-gadolinium nanoparticles as enhanced magnetic resonance and computed tomography imaging probes for osteosarcoma visualization.	Multimodal imaging probes represent an extraordinary tool for accurate diagnosis of diseases due to the complementary advantages of multiple imaging modalities. The purpose of the work was to fabricate a simple dual-modality MR/CT probe for osteosarcoma visualization in vivo. Protein-directed synthesis methods offer a suitable alternative to MR/CT probe produced by synthetic chemistry. Bovine ser…	2015	Analytical chemistry	25815625	0	Chloramine T
	Radioactive iodine labeling of monoclonal antibody against Hsp90&#x3b1; and its use in diagnostic imaging in prostate cancer xenograft model.	Heat shock protein (Hsp90) resides exclusively in the cytosol in normal cells, but is activated and then removes to the cell surface in tumor cells. The detecting upregulation or activation of Hsp90 is an early indicator of malignant behavior of cancer cells. Hsp90 has emerged as an important target for diagnosis or therapy of prostate cancer. In this study, we labeled Hsp90&#x3b1; specific monoc…	2015	European review for medical and pharmacological sciences	25807438	0	Chloramine T
10.4103/0250-474x.151589	Preparation and characterization of (125)i labeled bovine serum albumin.	Bovine serum albumin is a model protein, which has been conventionally used as protein standard and in many areas of biochemistry, pharmacology and medicine. Radioiodination procedure for bovine serum albumin employing chloramine-T as an oxidant with slight modification was evaluated critically to establish the optimal conditions for the preparation of radiolabeled tracer ((125)I-BSA) with requir…	2015	Indian journal of pharmaceutical sciences	25767326	0	Chloramine T
10.1016/j.nucmedbio.2015.02.004	Development of radioiodine-labeled 4-hydroxyphenylcysteamine for specific diagnosis of malignant melanoma.	A specific diagnosis for melanoma is strongly desired because malignant melanoma has poor prognosis. In a previous study, although radioiodine-125-labeled 4-hydroxyphenyl-L-cysteine ((125)I-L-PC) was found to have good substrate affinity for tyrosinase enzyme in the melanin metabolic pathway, (123/131)I-L-PC had insufficient substrate affinity for tyrosinase to diagnose melanoma. In this study, w…	2016	Nuclear medicine and biology	25744361	0	Chloramine T
	Oxidative stress causes plasma protein modification.	We investigated the effect of oxidative systems on plasma proteins using Chloramine-T, a source of free radicals. Plasma specimens from 10 healthy volunteers were treated with 40 mmol/L Chloramine-T (1:1 v/v). Total protein and plasma carbonyl levels were evaluated spectrophotometrically. Identification of plasma proteins modifications was performed by SDS-PAGE, protein and lipid electrophoresis.…	2015	Indian journal of experimental biology	25675708	0	Chloramine T
	Resistance of common carp (Cyprinus carpio L.) to oxidative stress after chloramine-T treatment is increased by microalgae carotenoid-rich diet.	In fish aquaculture, disinfectants are used against bacterial and protozoal infections. These compounds cause oxidative stress that may stimulate the generation of reactive oxygen species, and subsequently the alteration in antioxidant systems of exposed organisms. Antioxidants like carotenoids present in microalgae increase carp resistance to oxidative stress after chemical treatment. The aim of…	2015	Neuro endocrinology letters	25638369	0	Chloramine T
10.1155/2015/697197	Antibacterial Effect and Physical-Mechanical Properties of Temporary Restorative Material Containing Antibacterial Agents.	Introduction. For the maintenance of the aseptic chain created during the treatment the coronal sealing becomes paramount. Aim. Evaluating the antibacterial effect and the physical-mechanical properties of a temporary restorative material containing different antibacterial agents. Material and Methods. Two antibacterial agents (triclosan and chloramine T) were manually added to a temporary restor…	2016	International scholarly research notices	27347539	0	Chloramine T
10.1016/j.saa.2014.09.034	Spectroscopic analysis of the impact of oxidative stress on the structure of human serum albumin (HSA) in terms of its binding properties.	Oxygen metabolism has an important role in the pathogenesis of rheumatoid arthritis (RA). Reactive oxygen species (ROS) are produced in the course of cellular oxidative phosphorylation and by activated phagocytic cells during oxidative bursts, exceed the physiological buffering capacity and result in oxidative stress. ROS result in oxidation of serum albumin, which causes a number of structural c…	2015	Spectrochimica acta. Part A, Molecular and biomolecular spectroscopy	25448930	0	Chloramine T
10.1111/cod.12308	Prick testing with chemicals in the diagnosis of occupational contact urticaria and respiratory diseases.	Little is known about the use of prick tests with chemicals in diagnosing occupational diseases. To evaluate the use of prick tests in the diagnosis of occupational contact urticaria, asthma and rhinitis caused by chemicals (undertaken at the Finnish Institute of Occupational Health). We retrospectively reviewed the patient and test files for the period 1 January 1991 to 31 May 2011. Prick tests …	2015	Contact dermatitis	25289485	0	Chloramine T
	[Radiolabelling of a lung cancer-targeting small molecule polypeptide with (131)I and its radioactivity distribution in normal rabbits].	To establish a labeling method for a specific lung cancer-targeting small molecule peptide cNGQGEQc with &#xb9;&#xb3;&#xb9;I and observe the radioactivity distribution of the labeled peptide in rabbits using single-photon emission computed tomography (SPECT). Chloramine-T method was used for &#xb9;&#xb3;&#xb9;I labeling of the tyrosine amino group on cNGQGEQc, and the labeling efficiency and radi…	2015	Nan fang yi ke da xue xue bao = Journal of Southern Medical University	25263379	0	Chloramine T
10.1016/j.carres.2014.06.007	Highly regio- and diastereoselective, acidic clay supported intramolecular nitrile oxide-alkene cycloaddition on D-ribose derived nitriles: an efficient synthetic route to isoxazoline fused five and six membered carbocycles.	An efficient synthetic route to isoxazoline fused carbocycles from carbohydrate scaffolds that comprise of free hydroxyl group(s) is described with high regio- and stereoselectivity. Montmorillonite K-10/chloramine T oxidation and in situ intramolecular nitrile oxide-alkene cycloaddition (INOC) of D-ribose derived oximes have been developed for the diversity oriented synthesis of isoxazoline fuse…	2015	Carbohydrate research	25238125	0	Chloramine T
10.1021/ol500861z	Chlorosulfonamide salts are superior electrophilic chlorine precursors for the organocatalytic asymmetric chlorocyclization of unsaturated amides.	Chloramine-T&#xb7;3H(2)O and other chlorosulfonamide salts can serve as readily available, stable, and inexpensive precursors of electrophilic chlorine in the organocatalytic asymmetric chlorofunctionalization of olefins. In conjunction with commercially available organocatalysts, they can be utilized in the asymmetric chlorocyclization of unsaturated amides to yield products with unprecedented l…	2015	Organic letters	24979487	0	Chloramine T
10.1016/j.ejps.2014.06.011	Nanocarriers and the delivered drug: effect interference due to intravenous administration.	Intravenously administered nanocarriers are widely studied to improve the delivery of various therapeutic agents. However, recent in vivo studies have demonstrated that intravenously administered nanocarriers that do not contain any drug may affect cardiovascular function. Here we provide an example where the drug and the nanocarrier both affect the same cardiovascular parameters following intrav…	2015	European journal of pharmaceutical sciences : official journal of the European Federation for Pharmaceutical Sciences	24964293	0	Chloramine T
10.1111/jam.12474	Superior bactericidal activity of N-bromine compounds compared to their N-chlorine analogues can be reversed under protein load.	To investigate and compare the bactericidal activity (BA) of active bromine and chlorine compounds in the absence and presence of protein load. Quantitative killing tests against Escherichia coli and Staphylococcus aureus were performed both in the absence and in the presence of peptone with pairs of isosteric active chlorine and bromine compounds: hypochlorous and hypobromous acid (HOCl and HOBr…	2014	Journal of applied microbiology	24905215	0	Chloramine T
10.2478/s13382-014-0272-x	Work-related respiratory symptoms among health centres cleaners: a cross-sectional study.	Several studies, mostly based on questionnaire-derived data, have shown an increased risk of allergic diseases, especially asthma, among cleaners. The risk factors and etiological mechanisms are still being investigated. Occupational exposure to various chemical and biological agents may induce specific sensitization and/or irritant effects. The aim of our study was to estimate the prevalence of …	2015	International journal of occupational medicine and environmental health	24840889	0	Chloramine T
10.1007/s11356-014-3006-5	Investigation of chloramine-T impact on crayfish Astacus leptodactylus (Esch., 1823) cardiac activity.	The crayfish play an essential role in the biomonitoring and may reflect ambient water quality through the biochemical, behavioural and physiological reactions. To assess whether narrow-clawed crayfish Astacus leptodactylus can respond by heart rate changes to presence in water of such biocide as chloramine-T, adult males were exposed to its low (2 and 5 mg L(-1)), moderate (10 mg L(-1), commonly…	2015	Environmental science and pollution research international	24819440	0	Chloramine T
10.1016/j.jchromb.2014.03.025	Analysis of amino acid composition in proteins of animal tissues and foods as pre-column o-phthaldialdehyde derivatives by HPLC with fluorescence detection.	Studies of protein nutrition and biochemistry require reliable methods for analysis of amino acid (AA) composition in polypeptides of animal tissues and foods. Proteins are hydrolyzed by 6M HCl (110&#xb0;C for 24h), 4.2M NaOH (105&#xb0;C for 20 h), or proteases. Analytical techniques that require high-performance liquid chromatography (HPLC) include pre-column derivatization with 4-chloro-7-nitro…	2015	Journal of chromatography. B, Analytical technologies in the biomedical and life sciences	24731621	1	Chloramine T
10.1007/s13191-012-0198-6	Evaluation of shear bond strength of zirconia bonded to dentin after various surface treatments of zirconia.	Establishing a reliable bond of resin cement to zirconia based materials has been a major limitation against zirconia restoration. This study evaluated the shear bond strength of zirconia bonded to dentin specimens using a self etch dual cure resin cement after various surface treatments of zirconia. Twenty zirconia rods (3&#xa0;&#xd7;&#xa0;2.5 mm) were prepared from zirconia blocks and assigned …	2014	Journal of Indian Prosthodontic Society	24604996	0	Chloramine T
10.1021/jf404463v	Vitamin B12[c-lactone], a biologically inactive corrinoid compound, occurs in cultured and dried lion's mane mushroom (Hericium erinaceus) fruiting bodies.	This study determined the vitamin B12 content of the edible medicinal mushroom Hericium erinaceus, lion's mane mushroom fruiting body, using a microbiological assay based on Lactobacillus delbrueckii ATCC 7830. Trace levels (0.04-0.36 &#x3bc;g/100 g dry weight) of vitamin B12 were found in most of the dried mushroom samples, and two samples contained slightly higher levels (0.56 and 1.04 &#x3bc;g…	2014	Journal of agricultural and food chemistry	24506286	0	Chloramine T
10.1016/j.ejmech.2013.11.041	Synthesis and antimicrobial activity of (1,4-phenylene)bis(arylsulfonylpyrazoles and isoxazoles).	A new class of (1,4-phenylene)bis(arylsufonylpyrazoles and isoxazoles) were synthesized by 1,3-dipolar cycloaddition of nitrile imines and nitrile oxides to the 1,4-bis((E)-2-(arylsulfonyl)vinyl)benzenes in the presence of chloramine-T. Compound 7f exhibited pronounced antimicrobial activity.	2014	European journal of medicinal chemistry	24398288	0	Chloramine T
10.1016/j.bmcl.2013.11.029	Novel pyrazole integrated 1,3,4-oxadiazoles: synthesis, characterization and antimicrobial evaluation.	A novel series of 2-(5-methyl-1,3-diphenyl-1H-pyrazol-4-yl)-5-phenyl-1,3,4-oxadiazoles 7(a-m) were synthesized either by cyclization of N'-benzoyl-5-methyl-1,3-diphenyl-1H-pyrazole-4-carbohydrazide 4a using POCl3 at 120&#xb0;C or by oxidative cyclization of hydrazones derived from various arylaldehyde and (E)-N'-benzylidene-5-methyl-1,3-diphenyl-1H-pyrazole-4-carbohydrazide 5(a-d) using chloramin…	2014	Bioorganic &amp; medicinal chemistry letters	24316123	0	Chloramine T
10.1016/j.nucmedbio.2013.10.010	Choice of labeling and cell line influences interactions between the Fab fragment AbD15179 and its target antigen CD44v6.	Medical imaging by use of immunotargeting generally relies on a labeled molecule binding to a specific target on the cell surface. It is important to utilize both cell-based and time-resolved binding assays in order to understand the properties of such molecular interactions in a relevant setting. In this report we describe the detailed characterization of the interaction properties for AbD15179,…	2014	Nuclear medicine and biology	24290808	0	Chloramine T
10.2131/jts.38.937	Inhalation exposure to chloramine T induces DNA damage and inflammation in lung of Sprague-Dawley rats.	Chloramine T has been widely used as a disinfectant in many areas such as kitchens, laboratories and hospitals. It has been also used as a biocide in air fresheners and deodorants which are consumer products; however, little is known about its toxic effects by inhalation route. This study was performed to identify the subacute inhalation toxicity of chloramine T under whole-body inhalation exposu…	2014	The Journal of toxicological sciences	24213014	0	Chloramine T
10.2478/pjvs-2013-0063	Effects of two water disinfectants (chloramine T and peracetic acid) on the epidermis and gills of Garra rufa used in human ichthyotherapy.	Doctor fish (Garra rufa) have recently been used for aesthetic purposes and as a medical treatment in patients with psoriasis (ichthyotherapy). For this particular kind of human therapy it is essential to guarantee adequate hygienic conditions for both people and fish. The aim of this study was to test two concentrations of water disinfectants, chloramine T and peracetic acid, on Garra rufa to as…	2013	Polish journal of veterinary sciences	24195278	0	Chloramine T
10.1111/jfd.12122	Impacts of chloramine-T treatment on antioxidant enzyme activities and genotoxicity in rainbow trout, Oncorhynchus mykiss (Walbaum).	Juvenile rainbow trout Oncorhynchus mykiss (Walbaum) were exposed to therapeutic, and higher concentrations of chloramine-T (Cl-T) to assess the effects of this chemical on the antioxidant enzyme system and genetic structure. Red blood cells acetylcholinesterase, &#x2206;-aminolevulinic acid dehydratase, paraoxonase and liver glutathione S-transferase activity were increased at 10 and 20 mg L(-1)…	2014	Journal of fish diseases	23952530	0	Chloramine T
10.1111/jfd.12104	In vitro and in vivo efficacy of drugs against the protozoan parasite Azumiobodo hoyamushi that causes soft tunic syndrome in the edible ascidian Halocynthia roretzi (Drasche).	It was discovered recently that infection by a protozoan parasite, Azumiobodo hoyamushi, is the most probable cause for soft tunic syndrome in an edible ascidian, Halocynthia roretzi (Drasche). In an attempt to develop measures to eradicate the causative parasite, various drugs were tested for efficacy in vitro and in vivo. Of the 20 antiprotozoal drugs having different action mechanisms, five we…	2014	Journal of fish diseases	23952334	0	Chloramine T
10.1371/journal.pone.0070188	An experimental study on (131)I-CHIBA-1001: a radioligand for &#x3b1;7 nicotinic acetylcholine receptors.	The &#x3b1;7 nicotinic acetylcholine receptors (nAChRs) play a vital role in the pathophysiology of neuropsychiatric diseases such as Alzheimer's disease and depression. However, there is currently no suitable positron emission tomography (PET) or Single-Photon Emission Computed Tomography (SPECT) radioligands for imaging &#x3b1;7 nAChRs in brain. Here our aim is to radiosynthesize a novel SPECT …	2014	PloS one	23936161	0	Chloramine T
10.1007/s10103-013-1409-z	Influence of laser etching on enamel and dentin bond strength of Silorane System Adhesive.	The aim of this in vitro study was to evaluate the shear bond strength (SBS) of Silorane System Adhesive to enamel and dentin surfaces that had been etched with different procedures. Ninety freshly extracted human third molars were used for the study. After the teeth were embedded with buccal surfaces facing up, they were randomly divided into two groups. In group I, specimens were polished with …	2015	Lasers in medical science	23912781	0	Chloramine T
10.1016/j.bmcl.2013.05.090	Sandmeyer reaction repurposed for the site-selective, non-oxidizing radioiodination of fully-deprotected peptides: studies on the endogenous opioid peptide &#x3b1;-neoendorphin.	Standard radioiodination methods lack site-selectivity and either mask charges (Bolton-Hunter) or involve oxidative reaction conditions (chloramine-T). Opioid peptides are very sensitive to certain structural modifications, making these labeling methods untenable. In our model opioid peptide, &#x3b1;-neoendorphin, we replaced a tyrosyl hydroxyl with an iodine, and in cell lines stably expressing …	2014	Bioorganic &amp; medicinal chemistry letters	23796454	0	Chloramine T
10.1186/2193-1801-2-30	Oxidation of tricyclic antidepressant drugs with chloramine-T in acidic solutions: kinetic, mechanistic and thermodynamic studies.	The kinetics of the oxidation of two tricyclic antidepressants (TCA) namely, imipramine (IMP) and clomipramine (CLM) with sodium N-chloro-p-toluenesulfonamide or chloramine-T (CAT) in HClO4 medium was studied at 300 K. The two reactions followed identical kinetics with a first-order dependence of rate on [CAT]o and fractional order dependence on [TCA]o. The reaction is catalyzed by H(+) ions with…	2014	SpringerPlus	23543721	0	Chloramine T
10.1021/ic400280x	Generation of a high-valent iron imido corrolazine complex and NR group transfer reactivity.	The generation of a new high-valent iron terminal imido complex prepared with a corrolazine macrocycle is reported. The reaction of [Fe(III)(TBP8Cz)] (TBP8Cz = octakis(4-tert-butylphenyl)corrolazinato) with the commercially available chloramine-T (Na(+)TsNCl(-)) leads to oxidative N-tosyl transfer to afford [Fe(IV)(TBP8Cz(+&#x2022;))(NTs)] in dichloromethane/acetonitrile at room temperature. This…	2013	Inorganic chemistry	23527920	0	Chloramine T
10.2967/jnumed.112.111393	Molecular imaging of heparan sulfate expression with radiolabeled recombinant eosinophil cationic protein predicts allergic lung inflammation in a mouse model for asthma.	Heparan sulfate proteoglycans (HSPGs) are glycoproteins consisting of a core protein to which linear heparan sulfate (HS) side chains are covalently attached. These HS side chains mediate a variety of biologic functions involved in inflammation. Radionuclide imaging of HS side chains in tissues with inflammation may be used for the stratification of patients who would most likely benefit from HSP…	2013	Journal of nuclear medicine : official publication, Society of Nuclear Medicine	23520217	0	Chloramine T
10.1080/00480169.2012.751576	Effect of disinfecting teats post-milking or pre- and post-milking on intramammary infection and somatic cell count.	To determine the effects of (a) post-milking teat disinfection compared with no disinfection and (b) pre- and post-milking teat disinfection compared with post-milking disinfection alone, on the incidence of new intramammary infection (IMI), somatic cell count (SCC) and teat skin abnormalities in dairy cows. In Experiment 1, dairy cows in five dairy herds were randomly allocated to a post-milking…	2013	New Zealand veterinary journal	23441806	0	Chloramine T
10.3892/mmr.2013.1338	Validation study of &#xb9;&#xb3;&#xb9;I-RRL: assessment of biodistribution, SPECT imaging and radiation dosimetry in mice.	Tumor angiogenesis is important in the growth and metastasis of malignant tumors. In our previous study, we demonstrated that an arginine-arginine-leucine (RRL) peptide is a tumor endothelial cell-specific binding sequence that may be used as a molecular probe for the imaging of malignant tumors in vivo. The aim of the present study was to further explore the characteristics of 131I&#x2011;RRL by…	2014	Molecular medicine reports	23440460	0	Chloramine T
	Radiolabeling LyP-1 peptide and preliminary biodistribution evaluation in mice bearing MDA-MB-435 xenografts.	Recent studies have shown the LyP-1 peptide can home to either tumor lymphatics or the tumor cells and be internalized by targeted cells. This study aimed to investigate the possibility of using Na(131)I labeled LyP-1 peptide as an imaging agent or a therapeutic radiopharmaceutical in breast carcinoma and its metastasis. The 10-mer cyclic peptide contained the LyP-1 sequence (YCGNKRTRGC) was synt…	2013	Chinese medical journal	23422109	0	Chloramine T
10.1002/0471142735.im1803s100	Measurement of MHC/peptide interactions by gel filtration or monoclonal antibody capture.	This unit describes a technique for the direct and quantitative measurement of the capacity of peptide ligands to bind Class I and Class II MHC molecules. The binding of a peptide of interest to MHC is assessed based on its ability to inhibit the binding of a radiolabeled probe peptide to purified MHC molecules. This unit includes protocols for the purification of Class I and Class II MHC molecul…	2013	Current protocols in immunology	23392640	0	Chloramine T
10.1186/2050-6511-14-8	Unusual case of severe arrhythmia developed after acute intoxication with tosylchloramide.	Drugs not commonly considered to be cardioactive agents may cause prolongation of the QT interval with resultant torsades de pointes and ventricular fibrillation. This form of drug toxicity often causes cardiac arrest or sudden death. After accidental ingestion of tosylchloramide a caucasian 77-year-old woman, with a family history of cardiovascular disease and hypertension, was admitted to the i…	2013	BMC pharmacology &amp; toxicology	23347670	0	Chloramine T
10.1007/978-1-62703-218-6_5	Assaying peptide translocation by the peptide transporter TAP.	MHC class I molecules display peptides at the cell surface that are mostly derived from cytosolic or nuclear proteins. Since peptide loading of MHC class I molecules occurs in the ER lumen, cytosolic peptides have to pass the ER membrane. The peptide transporter TAP translocates peptides over this ER membrane which is critical for successful MHC class I antigen presentation. How peptide transloca…	2013	Methods in molecular biology (Clifton, N.J.)	23329478	0	Chloramine T
10.1111/j.2042-7158.2012.01589.x	Active halogen compounds and proteinaceous material: loss of activity of topical anti-infectives by halogen consumption.	The activity of oxidants, such as halogens and active halogen compounds, decreases generally in the presence of proteinaceous material. A quantification of consumption effects was performed to judge the suitability of different representatives as antiseptics and their compatibility with pharmaceutical additives. An iodometric approach served to assess the temporal loss of oxidation capacity in th…	2013	The Journal of pharmacy and pharmacology	23278688	0	Chloramine T
10.3724/sp.j.1123.2012.02040	[Determination of thiocyanate in dairy products by headspace gas chromatography].	A method for the determination of thiocyanate in dairy products by headspace gas chromatography was established. At first, the thiocyanate in dairy products was extracted by water. Then, the zinc acetate solution was added to the crude product for protein precipitation. The extract obtained above was centrifuged and the supernatant was added with chloramine T, which derivatized the thiocyanate io…	2013	Se pu = Chinese journal of chromatography	23189673	0	Chloramine T
10.1016/S0022-3913(12)60173-5	Effect of disinfection on irreversible hydrocolloid and alternative impression materials and the resultant gypsum casts.	Many new products have been introduced and marketed as alternatives to traditional irreversible hydrocolloid materials. These alternative materials have the same structural formula as addition reaction silicone, also known as vinyl polysiloxane (VPS), impression materials. Currently, there is limited in vitro and in vivo research on these products, including on the effects of chemical disinfectan…	2013	The Journal of prosthetic dentistry	23031732	0	Chloramine T
10.1016/j.jnutbio.2012.08.005	Resveratrol preconditioning increases methionine sulfoxide reductases A expression and enhances resistance of human neuroblastoma cells to neurotoxins.	Methionine sulfoxide reductases A (MsrA) has been postulated to act as a catalytic antioxidant system involved in the protection of oxidative stress-induced cell injury. Recently, attention has turned to MsrA in coupling with the pathology of Parkinson's disease, which is closely related to neurotoxins that cause dopaminergic neuron degeneration. Here, we firstly provided evidence that pretreatme…	2014	The Journal of nutritional biochemistry	23022493	0	Chloramine T
10.1186/2191-219X-2-54	Development and evaluation of a novel radioiodinated vesamicol analog as a sigma receptor imaging agent.	Sigma receptors are highly expressed in human tumors and should be appropriate targets for developing tumor imaging agents. Previously, we synthesized a vesamicol analog, (+)-2-[4-(4-iodophenyl)piperidino]cyclohexanol ((+)-pIV), with a high affinity for sigma receptors and prepared radioiodinated (+)-pIV. As a result, (+)-[125I]pIV showed high tumor uptake in biodistribution experiments. However,…	2012	EJNMMI research	23021206	0	Chloramine T
10.1186/1752-1947-6-324	Chloramine-induced anaphylaxis while showering: a case report.	Sodium-N-chlorine-p-toluene sulfonamide, commonly known as chloramine-T, is a derivative of chlorine which is widely used as a disinfectant. For many years, chloramine-T has been described as a cause of immediate-type hypersensitivity, especially with regard to asthma and rhinitis, and as a cause of occupational dermatoses in cleaning personnel in hospitals, although no anaphylactic reaction has …	2012	Journal of medical case reports	23009577	0	Chloramine T
10.1002/chem.201103556	Bromenium-catalysed tandem ring opening/cyclisation of vinylcyclopropanes and vinylcyclobutanes: a metal-free [3+2+1]/[4+2+1] cascade for the synthesis of chiral amidines and computational investigation.	We present a detailed study of a [3+2+1] cascade cyclisation of vinylcyclopropanes (VCP) catalysed by a bromenium species (Br(&#x3b4;+)-X(&#x3b4;-)) generated in situ, which results in the synthesis of chiral bicyclic amidines in a tandem one-pot operation. The formation of amidines involves the ring-opening of VCPs with Br-X, followed by a Ritter-type reaction with chloramine-T and a tandem cycl…	2013	Chemistry (Weinheim an der Bergstrasse, Germany)	22945873	0	Chloramine T
10.1016/j.bbrc.2012.08.017	Protein and cell membrane iodinations with a sparingly soluble chloroamide, 1,3,4,6-tetrachloro-3a,6a-diphenylglycoluril. 1978.		2012	Biochemical and biophysical research communications	22925667	0	Chloramine T
10.1158/1535-7163.MCT-12-0093	Sorafenib-induced hepatocellular carcinoma cell death depends on reactive oxygen species production in vitro and in vivo.	Sorafenib is presently the only effective therapy in advanced hepatocellular carcinoma (HCC). Because most anticancer drugs act, at least in part, through the generation of reactive oxygen species, we investigated whether sorafenib can induce an oxidative stress. The effects of sorafenib on intracellular ROS production and cell death were assessed in vitro in human (HepG2) and murine (Hepa 1.6) H…	2013	Molecular cancer therapeutics	22902857	0	Chloramine T
10.1089/sur.2011.055	Novel model to study combined effects of microorganisms and oxidants on development of intestinal necrosis.	Although the cause of intestinal necrosis in diseases such as necrotizing enterocolitis (NEC) is multi-factorial, oxidants and bacteria likely are key factors. Many animal models of NEC generate histologic necrosis, but it is rare to see the gross necrosis that is observed in infants. Here, we present a novel model that produces full-thickness intestinal necrosis when chloramine-T, an oxidizing a…	2013	Surgical infections	22789034	0	Chloramine T
10.1016/j.nucmedbio.2012.05.008	Monoclonal antibody RM2 as a potential ligand for a new immunotracer for prostate cancer imaging.	To investigate the potential of monoclonal antibody (mAb) RM2 as a ligand for a radioimmunotracer for prostate cancer imaging. Labeling was conducted with mAb RM2 and (125)I using the chloramine-T method. The cell study was conducted with PC-3 and LNCaP, which are prostate cancer cell lines, and MCF-7, which is a breast cancer cell line. The cells were treated or untreated with unlabeled mAb RM2 …	2013	Nuclear medicine and biology	22766258	0	Chloramine T
10.1089/cbr.2012.1224	Radioimmunotherapy with &#xb9;&#xb3;&#xb9;I-bevacizumab as a specific molecule for cells with overexpression of the vascular endothelial growth factor.	Bevacizumab is a humanized monoclonal antibody that inhibits vascular endothelial growth factor A and is used for the treatment of several cancers. We labeled this monoclonal antibody with Iodine-131 (&#xb9;&#xb3;&#xb9;I) and performed in vitro quality control and tumor cell growth inhibition tests. Bevacizumab was labeled with &#xb9;&#xb3;&#xb9;I using chloramine T. Radiochemical purity and stab…	2013	Cancer biotherapy &amp; radiopharmaceuticals	22690909	0	Chloramine T
10.1089/cbr.2011.1156	In vivo distribution of (131)I and (125)I dual-labeled gelatin microspheres after implantation into rabbit liver.	The purpose of this study was to explore the radionuclide distribution and metabolism of (131)I and (125)I dual-labeled gelatin microspheres ((131)I-(125)I-GMSs) implanted in rabbit liver. The simultaneous radiolabeling of (131)I and (125)I into GMSs was performed by a chloramine-T method to prepare biodegradable dual-labeled radionuclide microspheres. The microspheres were injected into rabbit l…	2012	Cancer biotherapy &amp; radiopharmaceuticals	22489662	0	Chloramine T
10.2131/jts.37.337	Comparison of cytokine profiles in bronchoalveolar lavage fluid of mice exposed to respiratory and contact sensitizers.	Respiratory sensitization to certain low molecular weight chemicals is a big concern for workers, but unfortunately there are no validated animal models to allow identification of sensitizing chemicals in the environment. In the present study, dermally sensitized and intratracheally challenged mice were used to investigate effective indicators of respiratory sensitizers. Changes in levels of tota…	2012	The Journal of toxicological sciences	22467024	0	Chloramine T
	Trial of experimental toothpastes regarding quality for cleaning dentures.	The aim of this study was to evaluate the efficacy of experimental toothpastes for removing denture biofilm by means of a randomized crossover trial. Thirty volunteers brushed their dentures using a brush and four pastes: (1) Corega refreshing mint (control), (2) 0.2% chloramine T, (3) 1.0% chloramine T, and (4) 0.01% fluorosurfactant. Each paste was used for 7 days, and participants were randomi…	2012	The International journal of prosthodontics	22371837	0	Chloramine T
	[The expression of connective tissue growth factor in mast cells in the development of pulmonary fibrosis].	To investigate whether connective tissue growth factor (CGGF) is expressed in mast cells (MCs) in lung in the development of bleomycin (BLM)-induced pulmonary fibrosis. Thirty-two male SD rats were randomly divided into 2 groups: BLM group and control group (n=16). The rats in BLM group were received single intratracheal instillation of BLM (5 mg/kg), and the rats in control group received equal …	2013	Zhongguo ying yong sheng li xue za zhi = Zhongguo yingyong shenglixue zazhi = Chinese journal of applied physiology	22097728	0	Chloramine T
10.1002/jps.22795	Influence of route of administration and liposomal encapsulation on blood and lymph node exposure to the protein VEGF-C156S.	VEGF-C156S is a recombinant form of human vascular endothelial growth factor C (VEGF-C), which targets the receptor VEGFR-3 present in the lymphatics. VEGF-C156S has lymphangiogenic properties and may represent a potential therapeutic approach in treating the lymphatic disease lymphedema. In the present study, we tested the hypotheses that (1) subcutaneous (s.c.) injection will provide higher lym…	2012	Journal of pharmaceutical sciences	22030745	0	Chloramine T
10.7150/thno/v01p0341	New Methods for Labeling RGD Peptides with Bromine-76.	Direct bromination of the tyrosine residues of peptides and antibodies with bromine-76, to create probes for PET imaging, has been reported. For peptides that do not contain tyrosine residues, however, a prosthetic group is required to achieve labeling via conjugation to other functional groups such as terminal &#x3b1;-amines or lysine &#x3b5;-amines. The goal of this study was to develop new str…	2011	Theranostics	21938262	0	Chloramine T
10.1089/cbr.2010.0951	125I-labeled quercetin as a novel DNA-targeted radiotracer.	Quercetin is a major flavonoid that is found in most plants; it can intercalate with DNA. The purpose of this study was to investigate radiolabeling of qurecetin with (125)I, DNA binding and cellular process. In this work, quercetin was labeled with Auger emitting nuclide (125)I using chloramine-T. DNA binding of (125)I-quercetin ((125)I-Q) was investigated using cell-free in vitro assay with nak…	2012	Cancer biotherapy &amp; radiopharmaceuticals	21797673	0	Chloramine T
	[Lymphatic targeting study of pingyangmycin-activated carbon nanoparticles treating oral cancer lymph node metastasis].	To investigate the drug distribution in tissues of cervical lymph node metastasis mice model after submucosa adjacent cancer injection of pingyangmycin-activated carbon nanoparticles (PYM-CH-NP) and evaluate the lymph targeting effect of PYM-CH-NP. Pingyangmycin (PYM) was radiolabeled with 125I by modified the chloramine T method. Cervical lymph node metastasis mice model was established by bucca…	2015	Hua xi kou qiang yi xue za zhi = Huaxi kouqiang yixue zazhi = West China journal of stomatology	21776848	0	Chloramine T
10.1016/j.bmcl.2011.04.142	Synthesis and evaluation of antioxidant and antibacterial activities of new substituted bis(1,3,4-oxadiazoles), 3,5-bis(substituted) pyrazoles and isoxazoles.	Two series of five membered heterocyclic bis(1,3,4-oxadiazole) derivatives 2(a-h) and 3,5-bis(substituted)pyrazoles, isoxazoles 3(a,b,d-i), 4(a-c) were synthesized via oxidative cyclization of some diaroylhydrazones using chloramine-T and cyclocondensation reaction with hydrazine hydrate and hydroxylamine hydrochloride, respectively. The newly synthesized compounds were screened for antioxidant a…	2011	Bioorganic &amp; medicinal chemistry letters	21612921	0	Chloramine T
10.1089/cbr.2010.0855	Study on biodistribution and radioimmunoimaging of (131)iodine-labeled monoclonal antibody D-D3 against progastrin-releasing peptide31-98 in tumor-bearing mouse.	This study was aimed at investigating the biodistribution and radioimmunoimaging of (131)I-D-D3 in nude mice bearing different types of tumor xenografts. Radioiodination of the D-D3 antibody was performed with the chloramine-T method. The radiochemical purity was determined through thin-layer chromotography. (131)I-D-D3 was injected into healthy Kunming mice via a tail vein, and the %ID/g for var…	2011	Cancer biotherapy &amp; radiopharmaceuticals	21510749	0	Chloramine T
10.1074/jbc.M111.223677	Synergistic roles of Helicobacter pylori methionine sulfoxide reductase and GroEL in repairing oxidant-damaged catalase.	Hypochlorous acid (HOCl) produced via the enzyme myeloperoxidase is a major antibacterial oxidant produced by neutrophils, and Met residues are considered primary amino acid targets of HOCl damage via conversion to Met sulfoxide. Met sulfoxide can be repaired back to Met by methionine sulfoxide reductase (Msr). Catalase is an important antioxidant enzyme; we show it constitutes 4-5% of the total …	2011	The Journal of biological chemistry	21460217	0	Chloramine T
10.1166/jnn.2011.3416	Synthesis and characterization of 3-[131I]iodo-L-tyrosine grafted Fe3O4@SiO2 nanocomposite for single photon emission computed tomography (SPECT) and magnetic resonance imaging (MRI).	In this study, we have successfully developed 3-[131I]iodo-tyrosine grafted Fe3O4@SiO2 nanocomposites for dual potential tumor imaging agent for SPECT and MRI. Fe3O4 nanoparticle was synthesized through thermal decomposition and Fe3O4@SiO2 was prepared by reverse microemulsion method. After conjugating aminopropyltriethoxysiliane, L-tyrosine was introduced by amide coupling reaction. Finally, [13…	2011	Journal of nanoscience and nanotechnology	21456300	0	Chloramine T
10.1577/H10-020.1	Effect of common aquaculture chemicals against Edwardsiella ictaluri and E. tarda.	Edwardsiellosis is an important bacterial infection of freshwater and marine fishes. Edwardsiella ictaluri causes enteric septicemia of catfish, and E. tarda causes emphysematous putrefactive disease of catfish and fish gangrene in various species; these diseases have considerable economic effects on the aquaculture industry. In addition, E. tarda is an important zoonotic pathogen. Thus, the redu…	2011	Journal of aquatic animal health	21413505	0	Chloramine T
10.1016/j.rvsc.2011.01.020	Evaluation of efficacy of several disinfectants against Campylobacter jejuni strains by a suspension test.	The objective of this study was to determine the efficacy of 16 active compounds and 11 commercial disinfectants against Campylobacter jejuni. Two reference strains (one of avian origin and the other isolated from bovine) and two avian field strains were tested in suspension test in the presence and absence of serum. Chloramine-T, povidone-iodine (1% available iodine), cetylpiridinium chloride, e…	2012	Research in veterinary science	21338999	0	Chloramine T
10.1021/ml100232q	[I]-Celecoxib Analogues as SPECT Tracers of Cyclooxygenase-2 in Inflammation.	We report the synthesis and evaluation of a series of iodinated celecoxib analogues as cyclooxygenase-2 (COX-2)-targeted single photon emission computerized tomography (SPECT) imaging agents for the detection of inflammation. The structure-activity relationship identified 5-(4-iodophenyl)-1-{4-(methylsulfonyl)phenyl}-3-(trifluoromethyl)-1H-pyrazole (8) as a promising compound with IC(50) values o…	2021	ACS medicinal chemistry letters	21318094	0	Chloramine T
10.1093/occmed/kqq192	Occupational asthma in professional cleaning work: a clinical study.	Several epidemiological studies have reported an increased risk of asthma among professional cleaners. To date, however, no analysis of large patient series from clinic of occupational medicine has been published. To describe the cases of occupational asthma (OA) diagnosed at the Finnish Institute of Occupational Health (FIOH) during the period 1994-2004 in workers employed in professional cleani…	2011	Occupational medicine (Oxford, England)	21285030	0	Chloramine T
10.3290/j.jad.a19818	Expansion of nanotechnology for dentistry: effect of colloidal platinum nanoparticles on dentin adhesion mediated by 4-META/MMA-TBB.	To investigate the effect of Colloidal Platinum Nanoparticles (CPN) on the bond strength between dentin and 4-META/MMA-TBB resin using different concentrations of CPN. Twenty-five extracted human third molars were stored in 0.5% chloramine T. The occlusal dentin slices were prepared by grinding occlusal surfaces of each tooth and polishing with 600-grit silicon carbide paper under running water. …	2011	The journal of adhesive dentistry	21246069	0	Chloramine T
10.1016/j.neuro.2011.01.006	Effect of chloramine-T on long-term potentiation at synapses between perforant path and dentate gyrus in hippocampus of rats in vivo.	Reactive oxygen species (ROS), including superoxide, are generally considered as neurotoxic molecules whose effects can be alleviated by antioxidant enzymes. However, ROS also are known to be necessary components of the signal transduction cascades underlying normal synaptic plasticity. The oxidant chloramine-T (Ch-T), a specific oxidant to sulphur-containing residues, can oxidize methionine (Met…	2012	Neurotoxicology	21241739	0	Chloramine T
	Evaluating an experimental dentifrice containing chloramine-T: a preliminary study.	The aim of the present study was to evaluate the clinical efficacy of an experimental dentifrice (CH) containing an antimicrobial agent (1% chloramine-T). A clinical, fully randomised, double-blind comparative study was designed for 30 selected patients aged 15 to 50 years, with no periodontal disease, decay or other oral diseases, good general health and the presence of dental plaque and sulcus …	2011	Oral health &amp; preventive dentistry	21180675	0	Chloramine T
	[Baicalin prevents the up-regulation of connective tissue growth factor in fibrotic lungs of rats].	To clarify the mechanism underlying the preventive effect of baicalin (Bai) on fibrosis in lung, we investigated the influence of Bai on the up-regulation of connective tissue growth factor (CTGF) in fibrotic lungs. Male Sprague-Dawley (SD) rats were divided into four groups randomly: normal saline (NS)+NS group (a single intratracheal instillation of NS plus i.p. injection of NS), NS+Bai group (…	2013	Sheng li xue bao : [Acta physiologica Sinica]	21170500	0	Chloramine T
10.1016/j.envres.2010.10.003	Association between children's blood lead levels, lead service lines, and water disinfection, Washington, DC, 1998-2006.	Evaluate the effect of changes in the water disinfection process, and presence of lead service lines (LSLs), on children's blood lead levels (BLLs) in Washington, DC. Three cross-sectional analyses examined the relationship of LSL and changes in water disinfectant with BLLs in children &lt;6 years of age. The study population was derived from the DC Childhood Lead Poisoning Prevention Program blo…	2011	Environmental research	21112052	0	Chloramine T
10.2174/156720110793566227	Kinetics of vascular targeted monoclonal antibody.	There is growing interest in delivery of drugs and radioisotopes with carriers designed to target molecular receptors in the vascular space. In contrast to targets outside of blood vessels, vascular receptors are easily accessed and tracer binding is not significantly impacted by the size of the targeted drug carrier. Although it is accepted that vascular targeting is very efficient, the kinetics…	2011	Current drug delivery	20950267	0	Chloramine T
10.1016/S0022-3913(10)60098-4	Effect of pretest storage conditions of extracted teeth on their dentin bond strengths.	It is becoming increasingly difficult to obtain sufficient freshly extracted human teeth to utilize in in vitro studies, particularly for bonding investigations. The purpose of this study was to investigate the effect of different storage conditions for human extracted teeth prior to their use in microtensile bond strength (microTBS) testing. Thirty incisors were divided into groups according to …	2010	The Journal of prosthetic dentistry	20654765	0	Chloramine T
10.1016/s0254-6272(10)60028-3	Regulatory action of charred Gossamer urocteae on the functions of mouse oral fibroblasts.	To explore the influence of charred Gossamer urocteae (CGU) on the functions of primary cultured mouse oral fibroblasts and reveal its mechanism in wound healing. CGU was extracted with different solvents and ethanol extract (EE), ethyl acetate fraction (EF), n-butanol fraction (BF) and aqueous fraction (AF) were obtained. The effects of different fractions on the proliferation, matrix metallopro…	2010	Journal of traditional Chinese medicine = Chung i tsa chih ying wen pan	20653170	0	Chloramine T
10.3109/13880200903046211	Effects of pearl powder extract and its fractions on fibroblast function relevant to wound repair.	The water soluble matrix (WSM) of pearl powder [Hyriopsis cumingii Lea (Unionidae)] was extracted, and the insoluble residue was demineralized, size-fractionated, and named as MR14 (&gt; 14 kDa), MR3-14 (3-14 kDa), and MR3 (&lt; 3 kDa). The effects of WSM, MR14, MR3-14, and MR3 on primary mouse oral fibroblast proliferation, collagen accumulation, matrix metalloproteinase-2, -9 (MMP-2, -9) activi…	2010	Pharmaceutical biology	20645827	0	Chloramine T
	Synthesis of novel 1,3,4-oxadiazole derivatives as potential antimicrobial agents.	Some new 3-acetyl-5-(3-chloro-1-benzo[b]thiophen-2-yl)-2-substituted phenyl-2,3-dihydro-1,3,4-oxadiazoles and 2-(3-chloro-1-benzo[b]thiophen-2-yl)-5-substituted phenyl-1,3,4-oxadiazoles have been synthesized and evaluated for antimicrobial activity. Initially, 3-chloro-1-benzo[b]thiophene-2-carbonyl chloride (1) was prepared from cinnamic acid in the presence of chlorobenzene and thionyl chloride…	2010	Acta poloniae pharmaceutica	20524426	0	Chloramine T
	[Asthma induced by chloramine T in nurses: case report].	Chloramine T is used in hospitals as a disinfectant and for sterilization of endoscopy instruments. A case of a nurse suffering from asthma due to Chloramine T is presented in order to focus attention on this occupational disease. The patient (male, 43 years) had been a nurse since 1993, working in various departments and operating rooms where he was exposed to glutaraldehyde and Chloramine T to …	2010	La Medicina del lavoro	20521563	0	Chloramine T
10.1111/j.1532-849X.2010.00592.x	Evaluation of the abrasiveness of dentifrices for complete dentures.	This study analyzed the surface roughness and weight loss in Plex Glass specimens caused by dentifrices, one conventional (Sorriso) and three specific for dentures. Specimens (n = 6) of Plex Glass were divided into 5 groups including: negative control (water); positive control 1 (Sorriso) and 2 (Corega Brite); Experimental 1 (containing Chloramine T, antimicrobial agent); and Experimental 2 (cont…	2010	Journal of prosthodontics : official journal of the American College of Prosthodontists	20456027	0	Chloramine T
10.1016/S0022-3913(10)60033-9	The effect of zirconia surface treatment on flexural strength and shear bond strength to a resin cement.	Despite the expanded applications for zirconia in restorative dentistry, there is no clear recommendation in the literature regarding surface treatment before bonding. The purpose of this study was to evaluate the effect of mechanical surface treatment of yttria-partially stabilized zirconia on its flexural strength and the effect of mechanical and chemical surface treatments on its bond strength…	2010	The Journal of prosthetic dentistry	20362764	0	Chloramine T
10.1002/0471143030.cb1514s46	Quantitative analysis of endocytosis and turnover of epidermal growth factor (EGF) and EGF receptor.	Binding of epidermal growth factor (EGF) to the EGF receptor (EGFR) initiates signal transduction, ultimately leading to altered gene expression. Ligand-activated EGFR is also rapidly internalized and then targeted to lysosomes for degradation or recycled back to the plasma membrane. Endocytosis is a major regulator of EGFR signaling. Therefore, elucidation of the mechanisms of EGFR endocytosis i…	2010	Current protocols in cell biology	20235100	0	Chloramine T
10.1080/00480169.2010.65061	Nodular gill disease causing proliferative branchitis and mortality in Chinook salmon (Oncorhynchus tshawytscha).	A period of escalating mortality occurred among Chinook salmon (1-5 g) held in freshwater raceways at a commercial culture facility. The mortality rate peaked at 1.5% of the population per day, water temperature was 9-10 degrees C, and water quality had recently deteriorated due to an influx of suspended solids. The affected fish did not respond to several chloramine-T bath treatments (10 ppm for…	2010	New Zealand veterinary journal	20200576	0	Chloramine T
10.1016/j.nucmedbio.2009.10.004	Preparation and in vivo evaluation of radioiodinated closo-decaborate(2-) derivatives to identify structural components that provide low retention in tissues.	In vivo deastatination of (211)At-labeled biomolecules can severely limit their use in endoradiotherapy. Our studies have shown that the use of closo-decaborate(2-) moiety for (211)At-labeling of biomolecules provides high in vivo stability towards deastatination. However, data from those studies have also been suggestive that some astatinated closo-decaborate(2-) catabolites may be retained in t…	2010	Nuclear medicine and biology	20152716	0	Chloramine T
10.3413/nukmed-0258	Development of anti-CD30 radioimmunoconstructs (RICs) for treatment of Hodgkin's lymphoma. Studies with cell lines and animal studies.	Comparison of the binding affinity to a CD30-positive Hodgkin lymphoma (HL) cell line and biodistribution in HL bearing mice of new anti-CD30 radioimmunoconjugates (RICs) of varying structure and labelling nuclides. The antibodies Ki-4 and 5F11 were radioiodinated by the chloramine T method or labelled with (111)In via p-NCS-Benzyl-DOTA. In addition, the Ki-4-dimer was investigated in the iodinat…	2010	Nuklearmedizin. Nuclear medicine	20126826	0	Chloramine T
10.1039/b917450h	Nucleoside and nucleotide analogues by catalyst free Huisgen nitrile oxide-alkyne 1,3-dipolar cycloaddition.	An efficient, catalyst free, 1,3-dipolar cycloaddition strategy to conjugate nucleosides and nucleotides with isoxazoles under atmospheric conditions and in an aqueous environment is reported. The protocol involves chloramine-T as a practical reagent to induce in situ nitrile oxide formation and the alkyne partner is attached to the sugar residue or the nucleobase. The reactions are regiospecific…	2010	Organic &amp; biomolecular chemistry	20066275	0	Chloramine T
10.1016/j.rvsc.2009.12.001	Comparative efficacy of several disinfectants in suspension and carrier tests against Haemophilus parasuis serovars 1 and 5.	The comparative efficacy of 16 active compounds (including the most commonly used chemical groups) and 10 commercial formulations against Haemophilus parasuis serovars 1 and 5 was studied. These organisms were tested in suspension and carrier tests in the presence and absence of serum as representative of organic matter. Chloramine-T and half of the formulations from commercial sources (most of t…	2010	Research in veterinary science	20035964	0	Chloramine T
10.1007/s12149-009-0328-3	Study on biodistribution and imaging of radioiodinated arginine-arginine-leucine peptide in nude mice bearing human prostate carcinoma.	To investigate the biodistribution and imaging of (131)I-labeled arginine-arginine-leucine (RRL) peptide in human prostate carcinoma bearing nude mice. The 10-mer cyclic peptide containing the RRL sequence (YCGGRRLGGC) was synthesized by the solid-phase method. Disulfide bonds between the cysteines maintain the cyclic structure. Radioiodination of the RRL peptide was performed by the chloramine-T…	2010	Annals of nuclear medicine	19997991	0	Chloramine T
	Antioxidant and Antimicrobial Activity of 5-methyl-2-(5-methyl-1,3-diphenyl-1H-pyrazole-4-carbonyl)-2,4-dihydro-pyrazol-3-one.	Cycloaddition of nitrile imines 4 generated in situ by the catalytic dehydrogenation of diphenyl hydrazones 3 using Chloramine-T (CAT) as oxidant in glacial acetic acid with enolic form of ethyl acetoacetate 5 afforded Ethyl 3-aryl-5-methyl-1-phenyl-1H-pyrazol-4-carboxylate 6 in 80% yield. The said pyrazoles 6 refluxed with 80% hydrazine hydrate using absolute alcohol as solvent for about 2-3 hou…	2013	International journal of biomedical science : IJBS	23675159	0	Chloramine T
10.1007/s11030-009-9206-0	Chloramine-T and N-chlorosuccinimide: novel reagents for diastereoselective oxidation of bisnaphthols.	Two N-chloro reagents (chloramine-T and N-chlorosuccinimide) were used as effective oxidizing agents for the oxidation of bisnaphthols to the corresponding Abel's ketones under mild and convenient conditions at room temperature with good to excellent yields.	2011	Molecular diversity	19898947	0	Chloramine T
10.1021/ol902071e	Carbocyclization of carbohydrates: diastereoselective synthesis of (+)-gabosine F, (-)-gabosine O, and (+)-4-epi-gabosine O.	Exploitation of silica gel/chloramine T mediated intramolecular nitrile oxide-alkene cycloaddition (INOC) of sugar-derived oximes to carbocycles furnished the first synthesis of gabosine F from l-arabinose in 12 steps with 23% overall yield, thereby confirming its absolute configuration. Similarly, efficient syntheses of gabosine O and 4-epi-gabosine O were accomplished from D-mannose in 9 and 11…	2009	Organic letters	19803475	0	Chloramine T
10.1089/ars.2009.2894	Molecular mechanism for H(2)S-induced activation of K(ATP) channels.	Hydrogen sulfide (H(2)S) is an endogenous opener of K(ATP) channels in many different types of cells. However, the molecular mechanism for an interaction between H(2)S and K(ATP) channel proteins remains unclear. The whole-cell patch-clamp technique and mutagenesis approach were used to examine the effects of H(2)S on different K(ATP) channel subunits, rvKir6.1 and rvSUR1, heterologously expresse…	2010	Antioxidants &amp; redox signaling	19769462	0	Chloramine T
10.1161/ATVBAHA.109.194555	HDL3-mediated inactivation of LDL-associated phospholipid hydroperoxides is determined by the redox status of apolipoprotein A-I and HDL particle surface lipid rigidity: relevance to inflammation and atherogenesis.	Small dense HDL3 particles of defined lipidome and proteome potently protect atherogenic LDL against free radical-induced oxidation; the molecular determinants of such antioxidative activity in these atheroprotective, antiinflammatory particles remain indeterminate. Formation of redox-active phosphatidylcholine hydroperoxides (PCOOH) and redox-inactive phosphatidylcholine hydroxides (PCOH) was in…	2009	Arteriosclerosis, thrombosis, and vascular biology	19762782	0	Chloramine T
10.1021/bc9000799	Reagents for astatination of biomolecules. 4. Comparison of maleimido-closo-decaborate(2-) and meta-[(211)At]astatobenzoate conjugates for labeling anti-CD45 antibodies with [(211)At]astatine.	An investigation was conducted to compare the in vivo tissue distribution of a rat antimurine CD45 monoclonal antibody (30F11) and an irrelevant mAbs (CA12.10C12) labeled with (211)At using two different labeling methods. In the investigation, the mAbs were also labeled with (125)I to assess the in vivo stability of the labeling methods toward deastatination. One labeling method employed N-hydrox…	2011	Bioconjugate chemistry	19731929	0	Chloramine T
10.1016/j.jhin.2009.06.008	Microbicidal activity of monochloramine and chloramine T compared.	Chloramine T (CAT) and monochloramine (NH2Cl) are active chlorine compounds and well-known biocides. CAT has stronger oxidative activity than NH(2)Cl, which is a smaller, more lipophilic molecule. The question arises whether lower oxidative activity can be compensated by higher lipophilicity. To address this problem, we investigated the bactericidal and fungicidal activity of pure NH(2)Cl compare…	2009	The Journal of hospital infection	19717212	0	Chloramine T
	[Inhalation of aminoguanidine prevents the up-regulation of connective tissue growth factor in fibrotic lungs of rats].	Connective tissue growth factor (CTGF) is a known profibrotic cytokine. The purpose of the present study was to explore the effects of inhalation of aminoguanidine (AG) on the up-regulation of CTGF in fibrotic lungs of rats. Sprague-Dawley rats received single intratracheal instillation of bleomycin (BLM) or instillation of the same volume of normal saline (NS) as control. From day 1 to day 30 af…	2015	Sheng li xue bao : [Acta physiologica Sinica]	19701588	0	Chloramine T
10.1016/j.jim.2009.07.005	Preparation and validation of radio iodinated recombinant human IL-10 for the measurement of natural human antibodies against IL-10.	Radio iodinated recombinant human IL-10 was prepared and validated for the measurement of natural human anti-IL-10 antibodies. Iodination of IL-10 was accomplished by means of the chloramine-T method. The crude tracer was purified by size chromatography as homo-dimeric IL-10 with a specific activity of 75 cpm/pg. Validation of the tracer confirmed preserved antibody epitopes and receptor binding …	2009	Journal of immunological methods	19632236	0	Chloramine T
	[Regulation of calculus bovis on the function of mice oral fibroblasts].	To explore the influence of calculus bovis on the function of primary cultured mice oral fibroblasts, we determined the effects of calculus bovis on the fibroblast proliferation, collagen production, matrix metalloproteinases-2, -9 activities and tissue inhibitor of metalloproteinase-1 production by MTT assay, chloramine T method, gelatin zymography and enzyme-linked immunosorbent assays respecti…	2010	Sheng wu gong cheng xue bao = Chinese journal of biotechnology	19621589	0	Chloramine T
10.1016/j.ajodo.2007.07.028	Storage media effect on bond strength of orthodontic brackets.	In testing bond strengths, various storage media are used. The purpose of this study was to determine the effect of 6 storage media and rinsing on the shear bond strength of bonded orthodontic brackets. Bovine teeth were stored in 6 storage media for 7 months before bonding: dry (no medium), filtered water, 10% formalin, 1% chloramine T, 10% chloramine T, isotonic saline solution, and 70% ethanol…	2009	American journal of orthodontics and dentofacial orthopedics : official publication of the American Association of Orthodontists, its constituent societies, and the American Board of Orthodontics	19577152	0	Chloramine T
10.1021/ar900059r	Utilization of N-X bonds in the synthesis of N-heterocycles.	Nitrogen-containing heterocycles--such as aziridines, pyrrolidines, piperidines, and oxazolines--frequently show up as substructures in natural products. In addition, some of these species show potent biological activities. Therefore, researchers would like to develop practical and convenient methods for constructing these heterocycles. Among the available methods, the transfer of N(1) units to o…	2009	Accounts of chemical research	19480410	0	Chloramine T
10.1039/b813469c	Nitrene transfer reactions catalysed by copper(I) complexes in ionic liquid using chloramine-T.	The complex [Tpm(*,Br)Cu(NCMe)]BF4 (Tpm(*,Br) = HC(3,5-Me2-4-Br-pyrazolyl)3) catalyses the aziridination of alkenes and the amidation of cyclic ethers with chloramine-T as the nitrene source and the ionic liquid [bmim]PF6 as the reaction medium (bmim = 1-n-butyl-3-methylimidazolium). High conversions have been obtained over several cycles of catalyst recovery and reuse.	2009	Dalton transactions (Cambridge, England : 2003)	19378567	0	Chloramine T
10.1007/s12024-008-9069-1	Determination of cyanide in blood by reaction head-space gas chromatography.	A method describing determination of cyanide in blood by head-space gas chromatography with electron capture detector was reported. The method involves transformation of cyanide into cyanogen chloride by reacting hydrogen cyanide with chloramine-T on a stick of filter paper in the space above the blood in the head-space vial. The recovery was 84-96% and the coefficient of variation was 3.3-7.2%. …	2009	Forensic science, medicine, and pathology	19291430	0	Chloramine T
10.1111/j.1600-0714.2008.00738.x	Influence of borneol on primary mice oral fibroblasts: a penetration enhancer may be used in oral submucous fibrosis.	Borneol, a widely used food and cosmetics additive, has analgesic, anti-inflammatory, antibacterial and penetration enhancing effects. We try to use it as a penetration enhancer for a formula which we have used to treat oral submucous fibrosis (OSF). To assess its safety, we investigate its effects on primary mice oral fibroblasts. Primary mice oral fibroblasts were cultured, the effects of borne…	2009	Journal of oral pathology &amp; medicine : official publication of the International Association of Oral Pathologists and the American Academy of Oral Pathology	19267840	0	Chloramine T
10.1080/10715760802566541	Protection of vascular smooth muscle cells by over-expressed methionine sulphoxide reductase A: role of intracellular localization and substrate availability.	Methionine sulphoxide reductase A (MSRA) that reduces methionine-S-sulphoxide back to methionine constitutes a catalytic antioxidant mechanism to prevent oxidative damage at multiple sub-cellular loci. This study examined the relative importance of protection of the cytoplasm and mitochondria by MSRA using A-10 vascular smooth muscle cells, a cell type that requires a low level of reactive oxygen…	2009	Free radical research	19085252	0	Chloramine T
10.1039/b811137e	Stereoselective aziridination of cyclic allylic alcohols using chloramine-T.	The stereoselective aziridination of a range of cyclic allylic alcohols using two different chloramine salts (4-MeC(6)H(4)SO(2)NClNa, TsNClNa and t-BuSO(2)NClNa, BusNClNa) has been explored. The stereoselectivity of these reactions was highly dependent on the structure of the allylic alcohol and the chloramine salt. Generally, mixtures of cis- and trans-hydroxy aziridines were obtained, in which …	2008	Organic &amp; biomolecular chemistry	19005588	0	Chloramine T
10.1016/j.talanta.2004.04.038	Sequential injection spectrophotometric determination of trace amounts of iodide by its catalytic effect on the 4,4'-methylenebis(N,N-dimethylaniline)-chloramine-T reaction.	A simple and sensitive sequential injection spectrophotometric procedure is proposed for the determination of trace amounts of iodide in pharmaceutical preparations. The method is based on the catalytic effect of iodide on the (tetra base) 4,4'-methylenebis(N,N-dimethylaniline)-chloramine-T reaction in acidic solution. The method involves a sequential aspiration of 255mul sample/standard followed…	2012	Talanta	18969731	0	Chloramine T
10.1016/s0039-9140(00)00518-x	Application of oxidative coupling reactions for the estimation of ritodrine hydrochloride in bulk sample and dosage forms.	Three simple and sensitive visible spectrophotometric methods (M(1), M(2) and M(3)) have been described for the estimation of ritodrine hydrochloride (RTH) in pure state and in unit dosage forms. These are based on the oxidative coupling reaction of RTH, with 3-methyl benzothiazolione hydrazone (MBTH) in the presence of cerium 1V (Ce IV) (Method M(1)), N,N-dimethylamino-paraphenylenediamine (DMPD…	2009	Talanta	18968180	0	Chloramine T
10.1016/s0039-9140(98)00216-1	Spectrophotometric determination of azathioprine in pharmaceutical formulations.	Four simple and sensitive visible spectrophotometric methods (A-D) have been described for the assay of azathioprine (ATP) either in pure form or in pharmaceutical formulations. Methods A and B are based on the oxidation of ATP with excess N-bromosuccinimide (NBS) or chloramine-T (CAT) and determining the consumed NBS or CAT with a decrease in colour intensity of celestine blue (CB) (method A) or…	2013	Talanta	18967434	0	Chloramine T
10.1094/PHYTO.1999.89.4.314	Surface Disinfestation of Resting Spores of Plasmodiophora brassicae Used to Infect Hairy Roots of Brassica spp.	ABSTRACT Resting spores of Plasmodiophora brassicae were surface-disinfested by treatment with 2% chloramine-T for 20 min and then with an antibiotic solution (1,000 ppm of colistin sulfate, 1,000 ppm of vancomycin hydrochloride, and 6,000 ppm of cefotaxime sodium) for 1 day. The disinfested resting spores were used to inoculate hairy roots of cabbage (Brassica oleracea var. capitata cv. Fuji Was…	2012	Phytopathology	18944777	0	Chloramine T
10.1021/ic801703d	Formation of a bridging-imido d6 rhodium compound by nitrene capture. insertion and cycloaddition reactions.	The first d (6) rhodium imido complex, [{(C 5Me 5)Rh(mu-NSO 2C 6H 4Me- p)} 2] ( 2), has been obtained from the reaction of [(C 5Me 5)Rh(C 2H 4) 2] with chloramine-T. Carbon monoxide inserts into the N-Rh bonds in 2 to give the dinuclear ureylene complex [(C 5Me 5)Rh(mu-{(Ts) N-CO-N(Ts)}Rh(CO)(C 5Me 5)], while the azide C 6F 5N 3 adds to 2 to give the mononuclear tetrazene complex [(C 5Me 5)Rh{( p…	2008	Inorganic chemistry	18855386	0	Chloramine T
	[Inhibitory effects of immunotargeting of Chinese cobra cytotoxin and iodine-131 against nasopharyngeal carcinoma cells in vitro].	To explore a new specific therapy of nasopharyngeal carcinoma (NPC) using an anti-nasopharyngeal carcinoma (NPC) monoclonal antibody BAC5 conjugate with Chinese cobra (CT) and iodine-131(131I). BAC5 was labeled with 131I by chloramine-T method, CT was labeled with 125I using iodogen method, and BAC5 and 125I-CT were conjugated by SPDP method. The inhibitory effect of the conjugate on cultured hum…	2009	Nan fang yi ke da xue xue bao = Journal of Southern Medical University	18676272	0	Chloramine T
10.1556/APhysiol.95.2008.2.5	Kinetic assay for the determination of the oxidative stress biomarker, advanced oxidation protein products (AOPP) in the human blood plasma.	A number of human diseases and pathological conditions were found to be associated with increased oxidative stress. In the literature several techniques are available for the assessment of oxidative stress, but most of them are not applicable for a routine medical laboratory due to the complex methodology and/or financial reasons. We report here on a simple, inexpensive, kinetic assay for the det…	2008	Acta physiologica Hungarica	18642760	0	Chloramine T
10.1016/j.freeradbiomed.2008.06.014	Redox modulation of long-term potentiation in the hippocampus via regulation of the glycogen synthase kinase-3beta pathway.	Alzheimer disease (AD) is an age-related neurodegenerative disorder. Many observations indicate that impaired redox regulation is implicated in AD with synaptic failure. The aim of the current investigation was to characterize the role of redox-active agents on long-term potentiation (LTP) in the CA1 region of rat hippocampal slices and to elucidate the molecular sequence of events leading to the…	2008	Free radical biology &amp; medicine	18620045	0	Chloramine T
10.1016/j.nucmedbio.2008.02.013	Rapid and efficient radiosynthesis of [123I]I-PK11195, a single photon emission computed tomography tracer for peripheral benzodiazepine receptors.	[(123)I]I-PK11195 is a high-affinity single photon emission computed tomography radiotracer for peripheral benzodiazepine receptors that has previously been used to measure activated microglia and to assess neuroinflammation in the living human brain. This study investigates the radiosynthesis of [(123)I]I-PK11195 in order to develop a rapid and efficient method that obtains [(123)I]I-PK11195 wit…	2008	Nuclear medicine and biology	18589297	0	Chloramine T
10.1007/s10571-008-9289-7	Differential effects of methionine and cysteine oxidation on [Ca2+] i in cultured hippocampal neurons.	Methionine and cysteine residues in proteins are the major targets of reactive oxygen species (ROS). The present work was designed to characterize the impact of methionine and cysteine oxidation upon [Ca(2+)](i) in hippocampal neurons. We investigated the effects of H(2)O(2) and chloramine T(Ch-T) agents known to oxidize both cysteine and methionine residues, and 5, 5'-dithio-bis (2-nitrobenzoic …	2009	Cellular and molecular neurobiology	18581229	0	Chloramine T
	[Preparation of iodine-125 labeled anti-human CD40 monoclonal antibody 5H6 and its binding properties in ovary cancer cell line HO8910 in vitro].	To prepare iodine-125 labeled anti-human CD40 monoclonal antibody 5H6 ((125)I-5H6) and investigate the binding properties of (125)I-5H6 to HO8910 cells in vitro. The mAb 5H6 was labeled with Na (125)I using chloramine-T method. The labeling efficiency and radiochemical purity of (125)I-5H6 were measured by paper chromatography. The stability of (125)I-5H6 in vitro was monitored by trichloroacetic…	2010	Xi bao yu fen zi mian yi xue za zhi = Chinese journal of cellular and molecular immunology	18538090	0	Chloramine T
10.1016/j.apradiso.2008.04.011	How to introduce radioactive chlorine into a benzene ring using [*Cl]Cl-?	The aim of this study was how to introduce radioactive chlorine (*Cl) isotope into a benzene ring to afford *Cl-labeled chlorobenzene ([*Cl]1). Using tributylphenylstannyl compound (2) as a starting material, we determined two routes for introducing *Cl into the benzene ring: reaction of [*Cl]Cl(-) with 2 in the presence of chloramine-T and nucleophilic reaction of [*Cl]Cl(-) with diphenyliodoniu…	2008	Applied radiation and isotopes : including data, instrumentation and methods for use in agriculture, industry and medicine	18508276	0	Chloramine T
10.1111/j.1741-2358.2008.00235.x	In vitro and clinical evaluation of specific dentifrices for complete denture hygiene.	To study the physical properties of two experimental dentifrices for complete denture hygiene, their effect on denture biofilm removal and antimicrobial properties by means of a clinical trial. The experimental dentifrices comprised two compositions. One was based on the addition of 1% chloramine T (D1) and the other on the presence of 0.01% fluorosurfactant (D2). Measurements of density, pH, con…	2009	Gerodontology	18484984	0	Chloramine T
10.1016/j.actbio.2008.04.002	Biodegradable gelatin microparticles as delivery systems for the controlled release of bone morphogenetic protein-2.	This work evaluated gelatin microparticles and biodegradable composite scaffolds for the controlled release of bone morphogenetic protein-2 (BMP-2) in vitro and in vivo. Gelatin crosslinking (10 and 40mM glutaraldehyde), BMP-2 dose (6 and 60ng BMP-2 per mg dry microparticles), buffer type (phosphate buffered saline (PBS) and collagenase-containing PBS), and gelatin type (acidic and basic) were in…	2008	Acta biomaterialia	18474452	0	Chloramine T
10.1002/0471142735.im0811s11	Iodination of soluble and membrane-bound proteins.	Coupling of radioactive (125)I to soluble proteins is a critical step in a number of immunoassays. Chloramine T-catalyzed iodination of soluble proteins, such as immunoglobulins, is described in this unit. Protocols using lactoperoxidase-catalyzed iodination of soluble or membrane-bound proteins are also described.	2008	Current protocols in immunology	18432851	0	Chloramine T
10.1002/0471142735.im1803s31	Measurement of MHC/peptide interactions by gel filtration.	This unit describes a technique for the direct and quantitative measurement of the capacity of peptide ligands to bind Class I and Class II MHC molecules. The binding of a peptide of interest to MHC is assessed based on its ability to inhibit the binding of a radiolabeled probe peptide to MHC molecules. The establishment of an MHC/peptide binding assay, and its subsequent use in determining the M…	2008	Current protocols in immunology	18432745	0	Chloramine T
10.1007/s00424-008-0500-y	Four-mode gating model of fast inactivation of sodium channel Nav1.2a.	Basic principles of the gating mechanisms of neuronal sodium channels, especially the fast inactivation process, were revealed by a quantitative analysis of the effects of the chemically irreversible modifying agent chloramine T. The compound is known to enhance the open probability of sodium channels by interfering with the inactivation process. The key for the deduction of structure-function re…	2009	Pflugers Archiv : European journal of physiology	18425532	0	Chloramine T
10.1016/j.ejmech.2008.02.027	Synthesis of new series of 5,6-dihydro-4H-1,2-oxazines via hetero Diels-Alder reaction and evaluation of antimicrobial activity.	A new series of 5,6-dihydro-4H-1,2-oxazines were synthesized via hetero Diels-Alder reaction of alpha-nitrosoolefins with alkenes. alpha-Nitrosoolefins were generated from ketoximes by the action of chloramine-T. The newly synthesized compounds were characterized with IR, NMR, elemental analysis and screened for their antimicrobial activity; they exhibited excellent antimicrobial activity. The mi…	2009	European journal of medicinal chemistry	18420309	0	Chloramine T
10.1007/s00572-008-0172-7	Spores of the mycorrhizal fungus Glomus mosseae host yeasts that solubilize phosphate and accumulate polyphosphates.	The present paper reports the presence of bacteria and yeasts tightly associated with spores of an isolate of Glomus mosseae. Healthy spores were surface disinfected by combining chloramine-T 5%, Tween-40, and cephalexin 2.5 g L(-1) (CTCf). Macerates of these spores were incubated on agar media, microorganisms were isolated, and two yeasts were characterized (EndoGm1, EndoGm11). Both yeasts were …	2008	Mycorrhiza	18389285	0	Chloramine T
10.1016/j.bbrc.2008.03.097	Redox modulation of A-type K+ currents in pain-sensing dorsal root ganglion neurons.	Redox modulation of fast inactivation has been described in certain cloned A-type voltage-gated K(+) (Kv) channels in expressing systems, but the effects remain to be demonstrated in native neurons. In this study, we examined the effects of cysteine-specific redox agents on the A-type K(+) currents in acutely dissociated small diameter dorsal root ganglion (DRG) neurons from rats. The fast inacti…	2008	Biochemical and biophysical research communications	18375201	0	Chloramine T
10.1007/s00424-008-0477-6	Oxidation of multiple methionine residues impairs rapid sodium channel inactivation.	Reactive oxygen species (ROS) readily oxidize the sulfur-containing amino acids cysteine and methionine (Met). The impact of Met oxidation on the fast inactivation of the skeletal muscle sodium channel Na(V)1.4 expressed in mammalian cells was studied by applying the Met-preferring oxidant chloramine-T or by irradiating the ROS-producing dye Lucifer Yellow in the patch pipettes. Both intervention…	2009	Pflugers Archiv : European journal of physiology	18369661	0	Chloramine T
10.1089/aid.2007.0149	Short communication: rapid preparation of preventive and therapeutic whole-killed retroviral vaccines using the microbicide taurine chloramine.	A current urgent priority is to develop microbicides and vaccines to combat retroviruses like human immunodeficiency virus (HIV). We show that the cysteine-selective natural compound, taurine chloramine (T-NCl), can be effective in this task. A number of proteins in all retroviruses contain highly conserved cysteine-rich regions that are essential for infection and replication. Our data show that…	2008	AIDS research and human retroviruses	18366297	0	Chloramine T
	Biodistribution and efficacy of [131I]A33scFv::CDy, a recombinant antibody-enzyme protein for colon cancer.	In antibody-directed enzyme-prodrug therapy (ADEPT), an antibody-bound enzyme localizes to tumor tissue, where it selectively converts a subsequently administered non-toxic prodrug into a cytotoxic drug. A33scFv::CDy is a bifunctional fusion construct comprising a single chain antibody against the gpA33 antigen and the prodrug-converting enzyme cytosine deaminase. gpA33 is highly and homogeneousl…	2008	International journal of oncology	18360720	0	Chloramine T
10.1002/0471142727.mb1117s50	Determination of the specific antibody titer.	The amount of specific antibody present in polyclonal antiserum, ascites fluid, or hybridoma supernatant can be quantitated by either solid-phase radioimmunoassay (RIA) or by direct ELISA. In the solid-phase assay described here, serially diluted antiserum is incubated in microtiter wells previously coated with the relevant antigen. Bound antibody is detected by employing 125I-labeled anti-immuno…	2008	Current protocols in molecular biology	18265072	0	Chloramine T
10.1177/1076029607303771	Monitoring of functional plasminogen in the blood of patients on fibrinolytics.	There are no reliable data on functional plasminogen in the blood of patients receiving fibrinolytic treatment. Here, artifactual in vitro changes of functional plasminogen were prevented by arginine stabilization blood samples of myocardial infarction patients: 12 received 36.4 mg reteplase in bolus, and 1 patient received 100 mg tissue plasminogen activator in continuous infusion. Arginine (1.5…	2009	Clinical and applied thrombosis/hemostasis : official journal of the International Academy of Clinical and Applied Thrombosis/Hemostasis	18160581	0	Chloramine T
10.3354/dao01853	Metabolic effects of amoebic gill disease (AGD) and chloramine-T exposure in seawater-acclimated Atlantic salmon Salmo salar.	Our aim was to determine possible metabolic effects amoebic gill disease (AGD) on Atlantic salmon Salmo salar. Standard (R(S)) and routine (R(ROU)) metabolic rates were evaluated by continually measuring oxygen consumption in 2 independent tanks of fish (18.69 +/- 1.01 kg m(-3), mean +/- SE). Active metabolic rate (R(ACT)) and metabolic scope (R(ACT) - R(S)) were assessed using a chasing protocol…	2008	Diseases of aquatic organisms	18159671	0	Chloramine T
10.1111/j.1556-4029.2007.00570.x	Blood cyanide determination in two cases of fatal intoxication: comparison between headspace gas chromatography and a spectrophotometric method.	Blood samples of two cases were analyzed preliminarily by a classical spectrophotometric method (VIS) and by an automated headspace gas chromatographic method with nitrogen-phosphorus detector (HS-GC/NPD). In the former, hydrogen cyanide (HCN) was quantitatively determined by measuring the absorbance of chromophores forming as a result of interaction with chloramine T. In the automated HS-GC/NPD …	2008	Journal of forensic sciences	18093070	0	Chloramine T
10.1021/bc7002428	Streptavidin in antibody pretargeting. 5. chemical modification of recombinant streptavidin for labeling with the alpha-particle-emitting radionuclides 213Bi and 211At.	We are investigating the use of recombinant streptavidin (rSAv) as a carrier molecule for the short-lived alpha-particle-emitting radionuclides 213Bi ( t 1/2 = 45.6 min) and 211At ( t 1/2 = 7.21 h) in cancer therapy. To utilize rSAv as a carrier, it must be modified in a manner that permits rapid chelation or bonding with these short-lived radionuclides and also modified in a manner that diminish…	2008	Bioconjugate chemistry	18072725	0	Chloramine T
10.14219/jada.archive.2007.0110	Using extracted teeth for research: the effect of storage medium and sterilization on dentin bond strengths.	The Centers for Disease Control and Prevention has adopted guidelines for infection control of extracted teeth used for research and teaching, requiring that teeth be sterilized before use. The authors conducted a study to test the null hypothesis that the storage medium and sterilization method have no effect on composite-to-dentin bond strengths. The authors collected 170 bovine incisors, clean…	2008	Journal of the American Dental Association (1939)	18056105	0	Chloramine T
10.1016/j.jpba.2007.10.005	LC-UV/MS characterization and DOE optimization of the iodinated peptide obestatin.	The aim of this study was to investigate the direct iodination of the recently discovered peptide obestatin by LC-UV/ESI ion trap MS analysis. The influence of selected reaction parameters on obestatin iodination by chloramine-T, Iodo-Gen((R)) and lactoperoxidase was investigated by experimental design. Different responses, i.e. species percentage and yield, peptide recovery and iodination yield …	2008	Journal of pharmaceutical and biomedical analysis	18024048	0	Chloramine T
10.1016/j.apradiso.2007.10.004	Improved synthesis of no-carrier-added p-[124I]iodo-L-phenylalanine and p-[131I]iodo-L-phenylalanine for nuclear medicine applications in malignant gliomas.	This work describes the synthesis and the tumor affinity testing of no-carrier-added (n.c.a.) p-[(124)I]iodo-L-phenyalanine ([(124)I]IPA) and n.c.a. p-[(131)I]iodo-l-phenyalanine ([(131)I]IPA) as radiopharmaceuticals for imaging brain tumors with PET and for radionuclid-based therapy, respectively. Parameters for labeling were optimized with regard to the amount of precursor, temperature and time…	2008	Applied radiation and isotopes : including data, instrumentation and methods for use in agriculture, industry and medicine	18024046	0	Chloramine T
10.1039/b712841j	A versatile strategy for the synthesis of N-linked glycoamino acids from glycals.	A versatile route for the synthesis of N-linked glycoamino acids from readily available glycals is reported. A variety of glycals possessing different carbohydrate templates (mono-, di- and trisaccharide glycals) were shown to undergo a novel iodine catalyzed stereoselective diamination reaction with chloramine-T. Taking advantage of the difference in the reactivity between the anomeric and C2 su…	2008	Organic &amp; biomolecular chemistry	18004466	0	Chloramine T
10.1089/cbr.2006.338	In vitro evaluation of two polyhedral boron anion derivatives as linkers for attachment of radioiodine to the anti-HER2 monoclonal antibody trastuzumab.	Improving intracellular retention is important for the use of radiohalogens in radionuclide therapy using internalizing antibodies. Two putative linkers for residualization of radioiodine labels, 7-(4-isothiocyanato-phenyl)undecahydro-7,8-dicarba-nido-undecaborate(1-) ion (NBI) and (4-isothiocyanato-benzylammonio)undecahydro-closo-dodecaborate(1-) (DABI), were analyzed. The anti-HER-2 antibody, t…	2008	Cancer biotherapy &amp; radiopharmaceuticals	17979561	0	Chloramine T
10.1016/j.apradiso.2007.09.005	Radioiodination of mouse anti-III beta-tubulin antibodies and their evaluation with respect to their use as diagnostic agents for peripheral neuropathies.	The monoclonal antibody TU-20 and its scFv fragment were radiolabeled with 125 I in order to develop new imaging agents against the specific neuronal marker III beta-tubulin. The reaction via chloramine-T using thiosulfate as a stopping reductant was determined as the most convenient way for radioiodination. The preserved immunological properties of radioiodinated species were estimated by ELISA,…	2008	Applied radiation and isotopes : including data, instrumentation and methods for use in agriculture, industry and medicine	17976998	0	Chloramine T
10.1021/jo701957t	Aminochlorination in water: first Br&#xf8;nsted acid-promoted synthesis of vicinal chloramines.	A practical and scaleable route for the regio- and diastereoselective synthesis of vicinal chloramines from electron-deficient olefins and Chloramine-T promoted by Br&#xf8;nsted acids in water has been realized for the first time. This novel protocol is efficient, mild, ecofriendly, and broadly applicable for the aminochlorination of various electron-deficient olefins including alpha,beta-unsatur…	2008	The Journal of organic chemistry	17973433	0	Chloramine T
10.1177/1076029607306594	Singlet oxygen enhances intrinsic thrombolysis: the intrinsic oxidative clot lysis assay (INOXCLA).	Granulocytes are important cells of inflammation and cellular thrombolysis. They produce urokinase (u-PA) and chloramines. In this study, u-PA/chloramine-mediated fibrinolysis is imitated in a microtiter-plate. Seventy-five microliters plasma are incubated with 50 microL 50% Pathromtin SL, 6% BSA, and 38 mM CaCl2 for 30 minutes (37 degrees C). Then, 50 microL 10 mM chloramine-T in PBS are added. …	2007	Clinical and applied thrombosis/hemostasis : official journal of the International Academy of Clinical and Applied Thrombosis/Hemostasis	17911188	0	Chloramine T
10.1097/FJC.0b013e3180a72606	Simvastatin reverses target organ damage and oxidative stress in Angiotensin II hypertension: comparison with apocynin, tempol, and hydralazine.	The ability of the 3-hydroxy-3-methylglutaryl-CoA reductase inhibitor simvastatin to reverse established cardiovascular and renal alterations and oxidative stress was assessed in angiotensin II (AngII) hypertension. Sprague-Dawley rats infused with AngII (200 ng/kg per minute for 17 days) were concomitantly treated or not for the last 7 days with simvastatin, apocynin, tempol, and hydralazine (60…	2007	Journal of cardiovascular pharmacology	17878758	0	Chloramine T
10.1007/s10295-007-0252-2	Disifin (sodium tosylchloramide) and Toll-like receptors (TLRs): evolving importance in health and diseases.	Disifin has emerged as a unique and very effective agent used in disinfection of wounds, disinfection of surfaces, materials and water, and other substances contaminated with almost every type of pathogenic microorganism ranging from viruses, bacteria, fungi and yeast, and, very possibly, protozoan parasites, as well. The major active component of Disifin is tosylchloramide sodium (chloramine T).…	2008	Journal of industrial microbiology &amp; biotechnology	17876621	1	Chloramine T
10.1021/ol701544z	Efficient copper-catalyzed benzylic amidation with anhydrous chloramine-T.	Benzylic hydrocarbons are selectively converted to the corresponding sulfonamides by the [Cu(CH(3)CN)(4)]PF(6)-catalyzed reaction with anhydrous TolSO(2)NNaCl (chloramine-T). Under the same conditions, representative ethers are also alpha-amidated; olefins produce allyl sulfonamides, aziridines, and/or beta-chloro sulfonamides.	2007	Organic letters	17718576	0	Chloramine T
10.1039/b618482k	Corrole-based applications.	Despite of the many similarities between corroles and porphyrins, the chemistry of the former remained undeveloped for decades because of severe synthetic obstacles. The recent discoveries of facile methodologies for the synthesis of triarylcorroles and the corresponding metal complexes allowed for their utilization in various fields. This survey reveals many examples where corroles were used as …	2007	Chemical communications (Cambridge, England)	17713061	1	Chloramine T
	In vitro evaluation of the disinfection efficacy on Eimeria tenella unsporulated oocysts isolated from broilers.	The objective of this study was to evaluate in vitro the action of eight chemical principles by disinfection efficacy (DE) of Eimeria tenella oocysts. Disinfection efficacy was evaluated by either destruction or sporulation inhibition of the oocysts. Eight treatments were performed: T1 (Glutaraldehyde 42.5 g + Benzalkonium Chloride 7.5 g); T2 (Benzalkonium chloride + quaternary ammonium salt); T3…	2008	Revista brasileira de parasitologia veterinaria = Brazilian journal of veterinary parasitology : Orgao Oficial do Colegio Brasileiro de Parasitologia Veterinaria	17706006	0	Chloramine T
	[Comparison of antimicrobial efficacy of four endodontic irrigants using an in vitro model infected by Enterococcus faecalis].	To compare the antimicrobial efficacy of four endodontic irrigants using an in vitro model infected by Enterococcus faecalis (Ef). The root canals of fifty extracted teeth were infected by Ef in vitro. The test groups were irrigated with 3% H(2)O(2), 2.5% sodium hypochlorite (SH), 2% chloramine-T (CR), and 2% chlorhexidine (CHX), respectively, and the control group was irrigated with 0.9% NaCl. T…	2010	Zhonghua kou qiang yi xue za zhi = Zhonghua kouqiang yixue zazhi = Chinese journal of stomatology	17683670	0	Chloramine T
10.1007/s10928-007-9065-1	Physiologically-based pharmacokinetic (PBPK) model to predict IgG tissue kinetics in wild-type and FcRn-knockout mice.	Although it is known that FcRn, the neonatal Fc-receptor, functions to protect immune gamma globulin (IgG) from elimination, the influence of FcRn on the tissue distribution of IgG has not been quantified. In the present work, a physiologically-based pharmacokinetic (PBPK) model has been developed to characterize and predict IgG disposition in plasma and in tissues. The model includes nine major …	2007	Journal of pharmacokinetics and pharmacodynamics	17636457	0	Chloramine T
10.1177/1076029607302404	Singlet oxygen potentiates thrombolysis.	Activated polymorphonuclear neutrophils (PMN) participate in physiologic thrombolysis. PMN produce large amounts of urokinase (u-PA) and oxidants of the hypochlorite/chloramine-type that generate nonradical excited singlet oxygen ((1)O(2)). The u-PA/(1)O(2)-mediated thrombolysis was imitated in vitro. One hundred microliters microclots of normal human plasma were oxidized with 25 microL 0 to 5.0 …	2007	Clinical and applied thrombosis/hemostasis : official journal of the International Academy of Clinical and Applied Thrombosis/Hemostasis	17636188	0	Chloramine T
10.1016/j.bcp.2007.06.002	Functional consequences of methionine oxidation of hERG potassium channels.	Reactive species oxidatively modify numerous proteins including ion channels. Oxidative sensitivity of ion channels is often conferred by amino acids containing sulfur atoms, such as cysteine and methionine. Functional consequences of oxidative modification of methionine in human ether &#xe0; go-go related gene 1 (hERG1), which encodes cardiac I(Kr) channels, are unknown. Here we used chloramine-…	2008	Biochemical pharmacology	17624316	0	Chloramine T
	[Estimation of activity of pharmakopeal disinfectants and antiseptics against Gram-negative and Gram-positive bacteria isolated from clinical specimens, drugs and environment].	The MIC of nine different disinfectants and antiseptics were determined for the Gram-negative and Gram-positive bacteria. Strains originated from clinical specimens, drugs and environment. A sensitivity was determined against chlorhexidinum digluconate (Gram-negative: 0,625-80 mg/L, Gram-positive: 0,3-10 mg/L), benzalconium chloride (Gram-negative: 2,5-1280 mg/L, Gram-positive: 1,25-20 mg/L), sal…	2007	Medycyna doswiadczalna i mikrobiologia	17601033	0	Chloramine T
10.1021/bc060345s	Reagents for astatination of biomolecules. 2. Conjugation of anionic boron cage pendant groups to a protein provides a method for direct labeling that is stable to in vivo deastatination.	Cancer-targeting biomolecules labeled with 211At must be stable to in vivo deastatination, as control of the 211At distribution is critical due to the highly toxic nature of alpha-particle emission. Unfortunately, no astatinated aryl conjugates have shown in vivo stability toward deastatination when (relatively) rapidly metabolized proteins, such as monoclonal antibody Fab' fragments, are labeled…	2007	Bioconjugate chemistry	17583925	0	Chloramine T
10.1097/MBC.0b013e3281ee6f47	Determination of the global fibrinolytic state.	Fibrinolysis consists of a plasmatic part and a cellular part. A rapid global assay for plasmatic fibrinolysis is the fibrinolysis parameters assay (FIPA). Cellular fibrinolysis is measured by testing the clot lysis capacity using the microtitre plate clot lysis assay with polymorphonuclear neutrophils (CLA-PMN). Individual citrated plasma or pooled normal plasma (50 microl) of 232 patients was r…	2007	Blood coagulation &amp; fibrinolysis : an international journal in haemostasis and thrombosis	17581324	0	Chloramine T
10.1016/j.bcp.2007.04.019	Irreversible binding of a novel phenylisothiocyanate tropane analog to monoamine transporters in rat brain.	Irreversible tropane analogs have been useful in identifying binding sites of cocaine on biogenic amine transporters, including transporters for dopamine (DAT), serotonin (SERT) and norepinephrine (NET). The present study characterizes the properties of the novel phenylisothiocyanate tropane HD-205, synthesized from the highly potent 2-napthyl tropane analog WF-23. In radioligand binding studies …	2007	Biochemical pharmacology	17540345	0	Chloramine T
10.1097/01.ASW.0000276408.53632.0b	Bactericidal and cytotoxic effects of chloramine-T on wound pathogens and human fibroblasts in vitro.	To evaluate cytotoxicity and bactericidal effects of chloramine-T. In vitro study of various concentrations and exposure times to preparations containing human fibroblasts or 1.5 x 10 colony forming units per milliliter (CFU/mL) of 3 gram-positive bacteria-Staphylococcus aureus, methicillin-resistant S aureus, and vancomycin-resistant Enterococcus faecalis-and 2 gram-negative bacteria-Escherichia…	2007	Advances in skin &amp; wound care	17538259	0	Chloramine T
10.1016/j.aca.2007.03.067	Flow injection determination of anisidine value in palm oil samples using a triiodide potentiometric detector.	A flow injection analysis (FIA) procedure for the determination of anisidine value (AV) in palm olein using a triiodide detector is described. Undiluted oil sample and chloramine-T reagent were added to a reaction chamber, and reaction was accelerated by applying a short vortex action (typically for 30 s). After allowing the emulsified oil phase to be separated from the aqueous phase (bottom laye…	2007	Analytica chimica acta	17481416	0	Chloramine T
10.1016/j.dental.2007.01.001	Dentin decontamination using chloramine T prior to experiments involving bacteria.	This study aims to investigate the importance of ISO11405 recommended storage regime for extracted teeth in surface disinfectant chloramine T (chlT) prior to use in biofilm or in vitro caries studies involving microorganisms. ChlT may be absorbed into dentin and undergoes breakdown with organic material. Extracted roots were stored in chlT (2 days), rinsed and transferred to distilled deionised w…	2008	Dental materials : official publication of the Academy of Dental Materials	17349688	0	Chloramine T
10.1016/j.talanta.2006.05.079	Simultaneous kinetic spectrophotometric determination of cyanide and thiocyanate using the partial least squares (PLS) regression.	The partial least squares (PLS-1) calibration model based on spectrophotometric measurement, for the simultaneous determination of CN(-) and SCN(-) ions is described. The method is based on the difference in the rate of the reaction between CN(-) and SCN(-) ions with chloramine-T in a pH 4.0 buffer solution and at 30 degrees C. The produced cyanogen chloride (CNCl) reacts with pyridine and the pr…	2012	Talanta	19071391	0	Chloramine T
10.1016/j.bmc.2006.11.022	Dibenzothiazoles as novel amyloid-imaging agents.	Novel dibenzothiazole derivatives were synthesized and evaluated as amyloid-imaging agents. In vitro quantitative binding studies using AD brain tissue homogenates showed that the dibenzothiazole derivatives displayed high binding affinities with K(i) values in the nanomolar range (6.8-36 nM). These derivatives are relatively lipophilic with partition coefficients (logP oct) in the range of 1.25-…	2007	Bioorganic &amp; medicinal chemistry	17293116	0	Chloramine T
10.1016/j.cca.2006.12.026	Overestimation of advanced oxidation protein products in uremic plasma due to presence of triglycerides and other endogenous factors.	Advanced oxidation protein products (AOPP), a suggested protein biomarker of oxidative stress, are elevated in patients with chronic kidney disease (CKD), who also often suffer from hypertriglyceridemia. The analysis included plasma AOPP, TG, cholesterol, albumin and total protein, inflammation and oxidative stress markers from healthy subjects, non-dialyzed CKD, HD and CAPD patients. We studied,…	2007	Clinica chimica acta; international journal of clinical chemistry	17292872	0	Chloramine T
10.1021/ol062873p	Intramolecular nitrile oxide-alkene cycloaddition of sugar derivatives with unmasked hydroxyl group(s).	[reaction: see text] Intramolecular nitrile oxide-alkene cycloaddition (INOC) of sugar derivatives with one to four free hydroxyl group(s) is reported. The INOC reaction, using chloramine-T, in the presence of silica gel, to generate nitrile oxides from oximes, proceeded smoothly to afford five- or six-membered carbocycles in good to excellent yields. This new methodology alleviates protection/de…	2007	Organic letters	17263540	0	Chloramine T
10.1097/MNM.0b013e328013e5a8	Intraperitoneal radioimmunotherapy to treat the early phase of peritoneal dissemination of human colon cancer cells in a murine model.	In patients with a high risk of peritoneal dissemination of colon cancer, a treatment adjuvant to surgical resection would improve their prognosis. We aimed to determine whether radioimmunotherapy employing radiolabelled monoclonal antibody would work in this situation. A murine model of peritoneal dissemination was established in female Balb/c nu/nu mice by intraperitoneal injection of LS180 hum…	2007	Nuclear medicine communications	17198354	0	Chloramine T
10.1016/j.ijpharm.2006.11.003	N-Chlorotaurine and ammonium chloride: an antiseptic preparation with strong bactericidal activity.	The bactericidal activity of the endogenous antiseptic N-chlorotaurine (NCT) is significantly enhanced in the presence of ammonium chloride which induces the formation of monochloramine (NH(2)Cl) whose strong bactericidal activity is well known. In this study the properties of NCT plus ammonium chloride have been investigated. The reaction of active chlorine compounds like chloramine-T (N-chlorot…	2007	International journal of pharmaceutics	17196346	0	Chloramine T
10.1016/j.ab.2006.11.016	Protein aggregation and degradation during iodine labeling and its consequences for protein adsorption to biomaterials.	Protein adsorption on modified and unmodified polymer surfaces investigated through radiolabeling experiments showed a tendency for higher than expected albumin and immunoglobulin G (IgG) adsorption. Possible enhanced protein aggregation and degradation caused by the iodine labeling method used were analyzed through chromatography and spectroscopy techniques. Results show that the iodine labeling…	2007	Analytical biochemistry	17187752	0	Chloramine T
10.1097/MBC.0b013e3280116c62	Thrombin generation by hemolysis.	Hemolysis is the fragmentation of erythrocytes into microparticles (Hb-MP). Clinical hemolysis can result in a severe procoagulant state. The influence of Hb-MP on thrombin generation was quantified. Unfrozen citrated normal plasma (five donors) was supplemented with 0 or 1 g/l Hb-MP obtained through erythrocyte destruction by hypotonic lysis, freezing/thawing, or blood oxidation with 1 or 2 mmol…	2007	Blood coagulation &amp; fibrinolysis : an international journal in haemostasis and thrombosis	17179829	0	Chloramine T
10.1016/j.cca.2006.11.002	Establishment and evaluation of 2 monoclonal antibodies against oxidized apolipoprotein A-I (apoA-I) and its application to determine blood oxidized apoA-I levels.	Apolipoprotein A-I (apoA-I) is the major lipoprotein component of high-density lipoprotein(HDL), and plays an important role in reverse cholesterol transport. Its function is known to be influenced by oxidation. Using H2O2-or chloramine T-oxidized apoA-I as antigen, we prepared 2 kinds of monoclonal antibodies, and established an ELISA system for the measurement of oxidized apoA-I. The 2 monoclon…	2007	Clinica chimica acta; international journal of clinical chemistry	17174291	0	Chloramine T
10.1177/1076029606293436	The fibrinogen antigenic turbidimetric assay (FIATA): the X2x test--the corrected chi-square comparison against the control-mean.	Vancomycin precipitates fibrinogen. The turbidity induced by this vancomycin-fibrinogen interaction is used to establish a simple standardized antigenic assay for plasmatic fibrinogen, the FIATA. 1 mM vancomycin or 2 mM chloramine-T inactivates 50% of fibrinogen in human plasma. In contrast to chloramine-T, vancomycin does not react in NaJ-based photometric assay for chloramines,vancomycin does n…	2007	Clinical and applied thrombosis/hemostasis : official journal of the International Academy of Clinical and Applied Thrombosis/Hemostasis	17164498	0	Chloramine T
10.1016/j.jchromb.2006.11.028	Analysis of iodinated peptides by LC-DAD/ESI ion trap mass spectrometry.	The analysis of iodinated peptides resulting from chloramine-T (CAT), Iodo-Beads, Iodo-Gen and lactoperoxidase iodination reactions in the preparation of nanomole quantities 125I and 123I labelled tracers is described. Seven different model peptides were evaluated, varying in molecular weight from 294 (LY-dipeptide) to 2518 (obestatin containing 23 amino acid residues). Two different RP-C18 colum…	2007	Journal of chromatography. B, Analytical technologies in the biomedical and life sciences	17141583	0	Chloramine T
10.1039/b612151a	Iodine catalyzed one-pot diamination of glycals with chloramine-T: a new approach to 2-amino-beta-glycosylamines for applications in N-glycopeptide synthesis.	Iodine catalyzes a facile one-pot direct diamination of glycals with chloramine-T to afford stereoselectively 2-amino-beta-glycosylamine derivatives that serve as convenient precursors for the synthesis of N-linked glycopeptides.	2007	Chemical communications (Cambridge, England)	17136258	0	Chloramine T
10.1016/j.nucmedbio.2006.08.006	Radioiodinated VEGF to image tumor angiogenesis in a LS180 tumor xenograft model.	Angiogenesis is essential for tumor growth or metastasis. A method involving noninvasive detection of angiogenic activity in vivo would provide diagnostic information regarding antiangiogenic therapy targeting vascular endothelial cells as well as important insight into the role of vascular endothelial growth factor (VEGF) and its receptor (flt-1 and KDR) system in tumor biology. We evaluated rad…	2007	Nuclear medicine and biology	17127168	0	Chloramine T
	[Redox modulation of large conductance calcium-activated potassium channels in rat cultured trigeminal ganglion neurons].	To observe redox modulation of ion channel in trigeminal ganglion neurons by oxidants and reducing agents. The effects of oxidants and reducing agents on maxi-conductance calcium-activated potassium channel in cultured rat trigeminal ganglion neurons by using whole-cell patch-clamp technique. Methionine-specific oxidant chloramine-T (Ch-T) 1 mmol/L slightly increased the current amplitude and thi…	2015	Zhongguo ying yong sheng li xue za zhi = Zhongguo yingyong shenglixue zazhi = Chinese journal of applied physiology	21155256	0	Chloramine T
10.1186/1479-5876-4-39	Functional expression of a single-chain antibody to ErbB-2 in plants and cell-free systems.	Aberrant signaling by ErbB-2 (HER 2, Neu), a member of the human Epidermal Growth Factor (EGF) receptor family, is associated with an aggressive clinical behaviour of carcinomas, particularly breast tumors. Antibodies targeting the ErbB-2 pathway are a preferred therapeutic option for patients with advanced breast cancer, but a worldwide deficit in the manufacturing capacities of mammalian cell b…	2007	Journal of translational medicine	17010186	0	Chloramine T
10.3748/wjg.v12.i34.5523	Luminal oxidants selectively modulate electrogenic ion transport in rat colon.	To investigate the effects of luminal exposure to H2O(2) and two related thiol oxidizing agents on basal and stimulated chloride secretion in native colon using electrophysiological and pharmacological approaches. Unstripped rat distal colon segments were mounted in Ussing chambers. Potential difference, calculated resistance and short-circuit current across unstripped colon segments were monitor…	2006	World journal of gastroenterology	17006992	0	Chloramine T
10.1021/bi060627f	Identification of oxidized methionine sites in erythrocyte membrane protein by liquid chromatography/electrospray ionization mass spectrometry peptide mapping.	In this study, we used peptide mapping combined with liquid chromatography/electrospray ionization mass spectrometry (LC/ESI MS) to examine the methionine oxidation of band 3 of erythrocyte membrane protein. Initially, we identified the methionine sites oxidized by chloramine T (N-chloro-p-toluenesulfoamide), a hydrophilic reagent. There were three oxidized methionines (Met 559, Met 741, and Met …	2006	Biochemistry	17002311	0	Chloramine T
10.1016/j.ijheh.2006.08.004	Studies on the efficacy of Chloramine T trihydrate (N-chloro-p-toluene sulfonamide) against planktonic and sessile populations of different Legionella pneumophila strains.	Effectiveness of Chloramine T trihydrate (N-chloro-p-toluene sulfonamide) on both planktonic and sessile populations of different Legionella pneumophila strains was assessed. Although Chloramine T is a recommended commercial formulation for disinfecting cooling towers, there is a lack of published data about the efficacy of this compound against both planktonic and sessile populations of L. pneum…	2007	International journal of hygiene and environmental health	16990048	0	Chloramine T
10.1021/ja0627850	Facile amine formation by intermolecular catalytic amidation of carbon-hydrogen bonds.	A simple copper-based catalytic system has been developed for the carbon-hydrogen amidation reaction. The copper-homoscorpionate complex Tp(Br3)Cu(NCMe) catalyzes the transfer of the nitrene unit NTs (Ts = p-toluenesulfonyl) and its subsequent insertion into the sp(3) C-H bonds of alkyl aromatic and cyclic ethers or the sp(2) C-H bonds of benzene using PhI=NTs as the nitrene source, affording the…	2007	Journal of the American Chemical Society	16953617	0	Chloramine T
10.1016/j.toxicon.2006.07.005	Distribution of (125)I-labeled crotamine in mice tissues.	Crotamine is a strong basic polypeptide from Crotalus durissus terrificus (Cdt) venom composed of 42 amino acid residues tightly bound by three disulfide bonds. It causes skeletal muscle spasms leading to spastic paralysis of hind limbs in mice. The objective of this paper was to study the distribution of crotamine injected intraperitoneally (ip) in mice. Crotamine was purified from Cdt venom by …	2006	Toxicon : official journal of the International Society on Toxinology	16919696	0	Chloramine T
10.1021/ol061410g	Sulfamidation of 2-arylaldehydes and ketones with chloramine-T.	[reaction: see text] A series of aliphatic and aromatic carbonyl compounds has been transformed into the corresponding sulfamidated products by means of amine-catalyzed nitrene transfer of chloramine-T. Depending on the residues R, either alpha-sulfamidation in the case of aromatic aldehydes and acetone derivatives or direct sulfamidation at the carbonyl functionality of aliphatic aldehydes has b…	2007	Organic letters	16898820	0	Chloramine T
	[Development of radioimmunoassay for human sperm protein 17].	To develop a method of radioimmunoassay for human sperm protein 17(Sp17) determination. Anti-recombinant human Sp17 antibody was prepared, the labeling of 125I-rhSp17 performed by chloramine T method, and radioimmunoassay of Sp17 developed. The assay range was 3.3 to approximately 800 microg/L, the sensitivity was 2.0 microg/L, and the intra- and inter-assay coefficients of variation (CV) were 7.…	2007	Zhonghua nan ke xue = National journal of andrology	16833189	0	Chloramine T
	Cellular processing in the SW1222 cell line of mAb A33 directly and indirectly radiohalogenated.	Investigations into the cellular processing of radiolabeled monoclonal antibodies (mAbs) for their further use in radioimmunodiagnosis and cancer therapy are needed in order to understand the fate of internalized and catabolized mAbs. The anti-colorectal cancer mAb, A33, was labelled with 76Br and 125I using the direct Chloramine-T method, or by labelling N-succinimidyl para-(tri-methylstannyl) b…	2006	Oncology reports	16786140	0	Chloramine T
10.2116/analsci.22.757	Simple spectrophotometric and titrimetric methods for the determination of sulfur dioxide.	The proposed work describes a simple spectrophotmetric as well as a titrimetric method to determine sulfur dioxide. The spectrophotometric method is based on a redox reaction between sulfur dioxide and iodine monochloride obtained from iodine with chloramine-T in acetic acid. The reagent iodine monochloride oxidizes sulfur dioxide to sulfate, thereby reducing itself to iodine. Thus liberated iodi…	2006	Analytical sciences : the international journal of the Japan Society for Analytical Chemistry	16770058	0	Chloramine T
10.1021/bc050258k	Effects of cell-permeating peptide binding on the distribution of 125I-labeled Fab fragment in rats.	The peptides comprising the sequence of HIV-1 Tat protein (positions 48-60), Antennapedia (positions 43-58), and HIV-1 Rev protein (positions 34-50) are known to be cell-permeating. In this study, we examined how the distribution of Fab fragments in rats is affected by conjugation with these peptides. Fab fragment was iodinated by a chloramine-T method and then chemically conjugated with cell-per…	2006	Bioconjugate chemistry	16704196	0	Chloramine T
10.2133/dmpk.21.140	The structural and pharmacokinetic properties of oxidized human serum albumin, advanced oxidation protein products (AOPP).	To determine the pharmacokinetic properties of advanced oxidation protein products (AOPP), we prepared oxidized human serum albumin (oxi-HSA) using chloramine-T (a hypochlorite analogue) in vitro. The AOPP and dityrosine content of oxi-HSA (AOPP content, 244.3+/-12.3 microM; dityrosine content, 0.7+/-0.11 nmol of dityrosine/mg protein) were similar to those of uremic patients. In structural analy…	2006	Drug metabolism and pharmacokinetics	16702734	0	Chloramine T
10.1016/j.ejmech.2006.03.002	Synthesis and antimicrobial studies of a new series of 2-[4-[2-(5-ethylpyridin-2-yl)ethoxy]phenyl]-5-substituted-1,3,4-oxadiazoles.	A series of novel 2-[4-[2-(5-ethylpyridin-2-yl)ethoxy]phenyl]-5-substituted-1,3,4-oxadiazoles were synthesized by the oxidative cyclisation of hydrazones derived from 4-[2-(5-ethylpyridin-2-yl)ethoxy]benzaldehyde and aroylhydrazines using chloramine-T as oxidant. IR, NMR and elemental analysis characterized the newly synthesized compounds. The synthesized compounds were evaluated for their antimi…	2006	European journal of medicinal chemistry	16616395	0	Chloramine T
10.1124/mol.106.023069	Reducing and oxidizing agents sensitize heat-activated vanilloid receptor (TRPV1) current.	We have previously reported that the reducing agent dithiothreitol (DTT) strongly increases thermally induced activity of the transient receptor potential vanilloid receptor-1 (TRPV1) channel. Here, we show that exposure to oxidizing agents also enhances the heat-induced activation of TRPV1. The actions of sulfhydryl modifiers on heat-evoked whole-cell membrane currents were examined in TRPV1-tra…	2006	Molecular pharmacology	16614139	0	Chloramine T
10.1016/j.apradiso.2006.01.013	Synthesis and preliminary biological evaluation of [123I]Me2Pyr, a new potential ligand for imaging of central cannabinoid CB1 receptors.	A synthesis of 1-(2,4-dichlorophenyl)-5-(4-[123I]iodophenyl)-4-methyl-1H-pyrazole-3-carboxylic acid N',N'-dimethyl-hydrazide ([123I]Me2Pyr), a new radioiodinated analogue of the high-affinity cannabinoid CB1 receptor antagonist SR141716A, is described. Labelling was achieved by radioiododestannylation of the tributylstannyl precursor with [123I]iodide in the presence of chloramine T. HPLC purific…	2006	Applied radiation and isotopes : including data, instrumentation and methods for use in agriculture, industry and medicine	16554168	0	Chloramine T
10.1021/ol0600178	Unprecedented CO2-promoted aminochlorination of olefins with Chloramine-T.	A new synthetic procedure for the aminochlorination of olefins for the synthesis of vicinal chloroamine derivatives using a combination of Chloramine-T and carbon dioxide is described. The method can be applied to a variety of olefins, including an electron-sufficient olefin and a conjugated diene.	2006	Organic letters	16494486	0	Chloramine T
10.17796/jcpd.30.2.xq641w720u101048	Papain gel: a new chemo-mechanical caries removal agent.	The chemo-mechanical caries removal method has been a solution for treatment of patients seeking alternatives to conventional methods. Among different kinds of chemo-mechanical caries removal systems, Papacarie--a papain gel--was found to be easy to manipulate, simple and cheap, as well as effective in removing infected tissues.	2006	The Journal of clinical pediatric dentistry	16491964	0	Chloramine T
	[Chemical coupling of anti-dNA antibody on collagen coating].	To evaluate the feasibility and stability of chemically conjugating IgM on collagen films. IgM was labeled with 125I using the chloramine-T method. Six collagen films were randomly divided into two groups. In chemical coupling group 125I-labeled IgM was chemically coupled with the films through N-succinmiclyl-3- (2-pyridyl-dithio) propionate reaction. In control group 125I-labeled IgM was absorbe…	2007	Zhongguo yi xue ke xue yuan xue bao. Acta Academiae Medicinae Sinicae	16447645	0	Chloramine T
10.1113/jphysiol.2005.101089	Three methionine residues located within the regulator of conductance for K+ (RCK) domains confer oxidative sensitivity to large-conductance Ca2+-activated K+ channels.	Methionine-directed oxidation of the human Slo1 potassium channel (hSlo1) shifts the half-activation voltage by -30 mV and markedly slows channel deactivation at low concentrations of intracellular Ca2+ ([Ca2+]i). We demonstrate here that the contemporaneous mutation of M536, M712 and M739 to leucine renders the channel functionally insensitive to methionine oxidation caused by the oxidant chlora…	2006	The Journal of physiology	16396928	0	Chloramine T
10.1016/j.resmic.2005.09.012	Optimization and validation of a colorimetric assay for Tetrahymena sp. survival.	A colorimetric assay based on the reduction of 3-(4,5-dimethyl-2-thiazol-2-yl)-2,5-diphenyl-2h-tetrazolium bromide (MTT), for the quantification of Tetrahymena sp. survival is described. An increase in the concentration of Tetrahymena sp. cells from 0 to 1 x 10(6) cells/ml produced a linear (R(2)=0.9965) increase in the optical density (OD, 570-630 nm), and dead cells (pre-exposed to 250 mg/l for…	2006	Research in microbiology	16300932	0	Chloramine T
10.2116/analsci.21.1149	Efficient oxidizing agents for determination of 2,10-disubstituted phenothiazines.	2,10-Disubstituted phenothiazines are the best drugs in psychiatry. Several methods for their analysis have been reported in the literature. The official methods are based on non-aqueous titration or spectrophotometry. Various oxidizing agents have been used for the spectrophotometric determination of 2,10-disubstituted phenothiazines, e.g. Ce(SO4)2, NH4VO3, K2S208, KIO4, KIO3, KBrO3, FeCl3, NaNO…	2006	Analytical sciences : the international journal of the Japan Society for Analytical Chemistry	16270569	1	Chloramine T
	An aminoacridine derivative for radionuclide therapy: DNA binding properties studied in a novel cell-free in vitro assay.	Radiolabelled DNA-binding compounds can be used to increase the efficiency of radionuclide cancer therapy of disseminated disease. In this work, the aminoacridine compound N-[3-(acridine-9-ylamino)-propyl]-3-iodobenzamide (A3) labelled with the Auger-emitting nuclide 125I using Chloramine-T was studied. Optimal labelling conditions of 125I-A3 were investigated and the interaction with DNA was stu…	2005	International journal of oncology	16211232	0	Chloramine T
10.3354/dao066015	Treatment of ichthyophthiriasis after malachite green. II. Earth ponds at salmonid farms.	We tested formalin, chloramine-T-formalin and Desirox-formalin, for use against white spot disease (ichthyophthiriasis) caused by Ichthyophthirius multifiliis at 3 salmonid farms (Salmo salar and S. trutta smolt reared in earth ponds). I. multifiliis disappeared from most individuals 4 to 5 wk after the first treatment (and after the first I. multifiliis were found) with all chemicals, indicating…	2006	Diseases of aquatic organisms	16175963	0	Chloramine T
10.1099/jmm.0.45997-0	In vitro testing of fungicidal activity of biocides against Aspergillus fumigatus.	The activity of biocides against Aspergillus fumigatus is unknown. In the European guidelines to evaluate the fungicidal activity of a biocide, the critical step concerning the preparation of conidial suspensions is cumbersome and time-consuming. The aims of this study were to evaluate a simplified procedure to prepare conidial suspensions to test a biocide in comparison with the recommended one …	2005	Journal of medical microbiology	16157549	0	Chloramine T
10.1021/ol9900966	Pyridinium hydrobromide perbromide: a versatile catalyst for aziridination of olefins using Chloramine-T.	[reaction: see text] Pyridinium hydrobromide perbromide (Py x HBr3) catalyzes effectively the aziridination of electron-deficient as well as electron-rich olefins using Chloramine-T (N-chloro-N-sodio-p-toluenesulfonamide) as a nitrogen source to afford the corresponding aziridines in moderate to good yields.	2005	Organic letters	16118868	0	Chloramine T
10.1093/occmed/kqi054	Occupational eosinophilic bronchitis without asthma due to chloramine exposure.	A case is discussed of eosinophilic bronchial inflammation without asthma due to chloramine T (CLT) exposure in a nurse. She reported a non-productive chronic cough on contact with CLT during workshifts. She had negative results of skin prick testing to CLT. However, sensitisation to CLT was confirmed by the presence of specific anti-chloramine IgE. Airway responsiveness to histamine was normal b…	2006	Occupational medicine (Oxford, England)	16040771	0	Chloramine T
10.1177/107602960501100310	Functional determination of plasminogen activator in arginine-stabilized plasma.	Reliable data on plasminogen activator (PA) activities in blood of patients receiving fibrinolytic treatment are lacking. This is due to the continuing in vitro action of PA after blood withdrawal. We have elaborated a new simple stabilization technique for plasma involving the addition of arginine in final concentrations greater than 500 mM. In this study, new assays for PA in stabilized plasma …	2005	Clinical and applied thrombosis/hemostasis : official journal of the International Academy of Clinical and Applied Thrombosis/Hemostasis	16015417	0	Chloramine T
10.1177/107602960501100309	Functional determination of plasmin in arginine-stabilized plasma.	Reliable data on plasmin activities in blood of patients during fibrinolytic treatment are lacking. This is due to continuing plasminogen activation by plasminogen activators after blood withdrawal. The purpose of this study was to establish a new method for stabilization of blood and to detect plasmin activity in stabilized plasma. For optimization of plasma stabilization by arginine, 50 microL …	2005	Clinical and applied thrombosis/hemostasis : official journal of the International Academy of Clinical and Applied Thrombosis/Hemostasis	16015416	0	Chloramine T
10.1385/1-59259-874-9:325	Radiolabeling of amyloid-beta peptides.	Nowadays, a wide variety of protocols for labeling proteins is available. However, radiolabeling remains one of the most powerful, sensitive and accurate methods to trace and quantitate proteins. Additionally, radiolabeling techniques are steadily gaining importance for diagnosis and treatment in nuclear medicine. There is a considerable number of radioisotopes, but only some are commonly used fo…	2005	Methods in molecular biology (Clifton, N.J.)	15980615	0	Chloramine T
10.3354/dao064069	Treatment of ichthyophthiriasis after malachite green. I. Concrete tanks at salmonid farms.	Since the use of malachite green was banned in many European countries, new alternative treatments have been tested to prevent white spot disease caused by Ichthyophthirius multifiliis. We tested formalin, potassium permanganate (KMnO4), chloramine-T, hydrogen peroxide (H2O2) and Per Aqua or Desirox alone or in combinations of 2 chemicals, one of which was always formalin, in 50 m2 concrete tanks…	2005	Diseases of aquatic organisms	15900690	0	Chloramine T
10.1016/j.steroids.2005.01.003	Synthesis of some new steroidal [16alpha,17alpha-d]-isoxazolines.	Regioselective synthesis of novel steroidal anti-inflammatory ante drug analogues, viz., [16alpha,17alpha-d]-isoxazolines 1(a-h) and 2(a-h) prepared in a single step in good yield by the reaction of 16-dehydropregnenolone acetate (16-DPA) 1 or related 21-chloro-20-oxopregnane 2 with various aldoximes (a-h) in presence of chloramine-T in refluxing ethanol.	2005	Steroids	15894032	0	Chloramine T
10.1080/10715760400024935	Differential effects of cysteine and methionine residues in the antioxidant activity of human serum albumin.	Antioxidant properties of human serum albumin (HSA) may explain part of its beneficial role in various diseases related to free radical attack. In the present study, the antioxidant role of Cys and Met was studied by copper-mediated oxidation of human low density lipoproteins and by free radical-induced blood hemolysis which essentially assessed metal-chelating and free radical scavenging activit…	2005	Free radical research	15875807	0	Chloramine T
10.1016/j.ab.2004.11.044	HPLC-based procedure for the preparation of carbene-generating photoreactive GM3 and GM1 ganglioside derivatives radioiodinated to high specific radioactivity with chloramine T as an oxidant.		2005	Analytical biochemistry	15840512	0	Chloramine T
10.1016/j.nucmedbio.2004.11.006	MBP-annexin V radiolabeled directly with iodine-124 can be used to image apoptosis in vivo using PET.	A noninvasive method of measuring programmed cell death in the tumors of cancer patients using positron-emission tomography (PET) would provide valuable information regarding their response to therapeutic intervention. Our strategy is to radiolabel annexin V, a protein that binds to phosphatidylserine moieties that are translocated to the external leaflet of plasma membranes during apoptosis. We …	2005	Nuclear medicine and biology	15820759	0	Chloramine T
10.1093/jac/dki054	Chlorine covers on living bacteria: the initial step in antimicrobial action of active chlorine compounds.	Although active chlorine compounds are well-known antimicrobial agents in human medicine, their initial steps of action have not been completely clarified. Using N-chlorotaurine (NCT), an endogenous mild representative, we observed persisting oxidation capacity affixed to bacteria. It was the aim of this study to investigate this 'chlorine cover'. Pathogens were incubated in NCT, which was subseq…	2005	The Journal of antimicrobial chemotherapy	15761074	0	Chloramine T
	Synthesis and biodistribution of radiolabeled alpha 7 nicotinic acetylcholine receptor ligands.	Our objective was to develop an array of alpha(7)-selective nicotinic cholinergic receptor (nAChR)-based imaging agents for PET and SPECT. (2'R)-N-(11)C-Methyl-N-(phenylmethyl)-spiro[1-azabicyclo[2.2.2]octane-3,2'(3'H)-furo[2,3-b]pyridin]-5'-amine 1 was synthesized by reaction of the corresponding desmethyl precursor with (11)C-CO(2) and reduction. N-(R)-1-Aza-bicyclo[2.2.2]oct-3-yl-4-(11)C-methy…	2005	Journal of nuclear medicine : official publication, Society of Nuclear Medicine	15695794	0	Chloramine T
	Resin-dentin interfacial ultrastructure and microtensile dentin bond strength after five-year water storage.	To evaluate a total-etch three-step adhesive system's resin-dentin interfacial ultrastructure and microtensile dentin bond strength (microTBS) after multi-year storage in water. Resin composite crowns were formed on 600 grit SiC flattened extracted human molars using a total-etch three-step adhesive system (Optibond FL, Kerr) and a hybrid resin composite (Prodigy, Kerr). microTBS specimens were f…	2005	Operative dentistry	15646228	0	Chloramine T
10.1016/j.carres.2004.10.014	Synthesis and radioiodination of some daunorubicin and doxorubicin derivatives.	Daunorubicin and doxorubicin are efficient agents for cancer treatment. Their clinical efficacy is, however, hampered by their indiscriminant toxicity. This problem may be circumvented by encapsulating the drugs in liposomes and selectively targeting the tumor cells using tumor targeting agents. Furthermore, the antitumor effect could be enhanced by attaching the Auger electron emitter, (125)I, t…	2005	Carbohydrate research	15620662	0	Chloramine T
	[Study on biodistribution and imaging of radioiodinated antisense oligonucleotides in nude mice bearing human lymphoma].	To investigate the possibility of using radioiodine labeled framework region (FR) antisense oligonucleotides (ASONs) as an imaging agent or antisense therapeutic radiopharmaceutical in lymphoma. A 18-mer partial phosphorothioate oligonucleotide sequence was synthesized and grafted in 5' with a tyramine group which was further radioiodinated. Radioiodination of the tyramine derivatized oligonucleo…	2008	Beijing da xue xue bao. Yi xue ban = Journal of Peking University. Health sciences	15605104	0	Chloramine T
10.1039/b410883c	Amination of ethers using chloramine-T hydrate and a copper(I) catalyst.	Amination of C-H bonds activated by ether oxygen atoms is facile with chloramine-T as nitrene source and copper(I) chloride in acetonitrile as catalyst. For cyclic ethers the hemiaminal products are generally stable and can be isolated pure. For acyclic ethers, the hemiaminal products, as expected, fragment with elimination of alcohol to yield imines. When activation of benzylic positions is remo…	2006	Organic &amp; biomolecular chemistry	15602604	0	Chloramine T
10.1016/j.vascn.2004.07.005	The suitability of iodinated Angiotensin-(1-7) peptides as pharmacological tools.	The heptapeptide Angiotensin-(1-7) [(Ang-(1-7)] is a biologically active component of the Renin-Angiotensin System. Pharmacological studies often involve Ang-(1-7) radioactively labelled with (125)I. Given the small size of the original peptide, we investigated whether introduction of a rather bulky iodine label interferes with the biological activity of Ang-(1-7). Ang-(1-7) was labelled with non…	2005	Journal of pharmacological and toxicological methods	15596114	0	Chloramine T
	Development and analytical validation of a radioimmunoassay for the measurement of feline pancreatic lipase immunoreactivity in serum.	Pancreatitis is recognized as an important cause for morbidity and mortality in cats, but diagnosis remains difficult in many cases. As a first step in trying to identify a better diagnostic tool for feline pancreatitis the objective of this project was to develop and analytically validate a radioimmunoassay for the measurement of feline pancreatic lipase immunoreactivity (fPLI). Feline pancreati…	2005	Canadian journal of veterinary research = Revue canadienne de recherche veterinaire	15581227	0	Chloramine T
10.1002/ardp.200200759	A novel spectrophotometric determination of some phenothiazines involving iodine monochloride from chloramine-T with iodine.	A novel, simple, sensitive spectrophotometric method is proposed for the determination of five phenothiazines. Chloramine-T with iodine in acetic acid produces iodine monochloride which oxidizes phenothiazines to absorbing cations. Those would associate later with unreacted ICl to form an ion pair, [Ph+] [ICl-(2)] in hydrochloric acid medium. These appear to provide exceptional color stability to…	2005	Archiv der Pharmazie	15543534	0	Chloramine T
10.1113/jphysiol.2004.071266	Pancreatic two P domain K+ channels TALK-1 and TALK-2 are activated by nitric oxide and reactive oxygen species.	This study firstly shows with in situ hybridization on human pancreas that TALK-1 and TALK-2, two members of the 2P domain potassium channel (K(2P)) family, are highly and specifically expressed in the exocrine pancreas and absent in Langherans islets. On the contrary, expression of TASK-2 in mouse pancreas is found both in the exocrine pancreas and in the Langherans islets. This study also shows…	2005	The Journal of physiology	15513946	0	Chloramine T
	Development and validation of a gas chromatography/mass spectrometry procedure for confirmation of para-toluenesulfonamide in edible fish fillet tissue.	Chloramine-T is a disinfectant being developed as a treatment for bacterial gill disease in cultured fish. As part of the drug approval process, a method is required for the confirmation of chloramine-T residues in edible fish tissue. The marker residue that will be used to determine the depletion of chloramine-T residues from the edible tissue of treated fish is para-toluenesulfonamide (p-TSA), …	2005	Journal of AOAC International	15493666	0	Chloramine T
	131I-rituximab: relationship between immunoreactivity and specific activity.	As part of a search for optimal conditions for radioimmunotherapy of lymphoma, rituximab was labeled with 2 different specific activities of 131I and immunoreactivity was comparatively measured. Labeling was performed with chloramine T using as starting conditions 185 MBq of 131I per 1 mg and per 5 mg of antibody for labelings A and B, respectively. Six comparative labelings were performed over a…	2004	Journal of nuclear medicine : official publication, Society of Nuclear Medicine	15471849	0	Chloramine T
10.1085/jgp.200409144	The beta1 subunit enhances oxidative regulation of large-conductance calcium-activated K+ channels.	Oxidative stress may alter the functions of many proteins including the Slo1 large conductance calcium-activated potassium channel (BKCa). Previous results demonstrated that in the virtual absence of Ca2+, the oxidant chloramine-T (Ch-T), without the involvement of cysteine oxidation, increases the open probability and slows the deactivation of BKCa channels formed by human Slo1 (hSlo1) alpha sub…	2005	The Journal of general physiology	15452197	0	Chloramine T
10.1385/JMN:24:1:055	Development of a PET/SPECT agent for amyloid imaging in Alzheimer's disease.	In the search for a cure for Alzheimer's disease (AD), efforts have been focused on preventing or reversing amyloid deposition in the brain. Efficacy evaluation of these antiamyloid therapies would greatly benefit from development of a tool for the in vivo detection and quantitation of amyloid deposits in the brain. Toward this goal, we have developed a series of benzothiazole derivatives as amyl…	2004	Journal of molecular neuroscience : MN	15314250	0	Chloramine T
	Determination of residues of quaternary ammonium disinfectants in food products by liquid chromatography-tandem mass spectrometry.	A liquid chromatography-tandem mass spectrometry method has been developed for the determination of residues of alkylbenzyldimethylammonium, didecyldimethylammonium, didodecyldimethylammonium, and benzyldodecylhydroxyethylammonium compounds in various food matrixes. These quaternary ammonium compounds (QAs) are used in the food industry as disinfectants. According to the Dutch Food Law, the total…	2004	Journal of AOAC International	15295898	0	Chloramine T
10.1039/b401988a	Unsuccessful/successful attempts to produce penta(heteroaryl)-phosphoranes/-arsoranes R5E (E = P, As; R = 2-furyl, 2-thienyl).	Tri(2-thienyl)phosphine (1) has been transformed into chlorotri(2-thienyl)phosphonium chloride (3) in the reaction with hexachloroethane, into tetra(2-thienyl)phosphonium bromide (4) in a NiBr2-catalyzed quaternization with 2-bromothiophene, and into the p-tolylsulfonyliminotri(2-thienyl)phosphorane (6) using "chloramine T". Attempts to generate the homoleptic penta(2-thienyl)phosphorane (2-C4H3S…	2005	Dalton transactions (Cambridge, England : 2003)	15252611	0	Chloramine T
	Chemical oxidants acidify solitary complex (SC) neurons in the rat.		2004	Undersea &amp; hyperbaric medicine : journal of the Undersea and Hyperbaric Medical Society, Inc	15233166	0	Chloramine T
10.1016/j.nucmedbio.2003.11.007	Radiobromination of anti-HER2/neu/ErbB-2 monoclonal antibody using the p-isothiocyanatobenzene derivative of the [76Br]undecahydro-bromo-7,8-dicarba-nido-undecaborate(1-) ion.	The monoclonal humanized anti-HER2 antibody trastuzumab was radiolabeled with the positron emitter (76)Br (T(1/2) =16.2 h). Indirect labeling was performed using the p-isothiocyanatobenzene derivative of the [(76)Br]undecahydro-bromo-7,8-dicarba-nido-undecaborate(1-) ((76)Br-NBI) as a precursor molecule. (76)Br-NBI was prepared by bromination of the 7-(p-isothiocyanato-phenyl)dodecahydro-7,8-dica…	2004	Nuclear medicine and biology	15093812	0	Chloramine T
10.1039/b402371d	Heteropoly acid as a novel nitrene transfer agent: a facile and practical aziridination of olefins with Chloramine-T.	Environmentally benign HPA is found to be an efficient catalyst for aziridination of olefins in the presence of inexpensive Chloramine-T as a nitrogen source: instantaneous at room temperature, requires only stoichiometric amount of olefin and no allyl amine side product.	2004	Chemical communications (Cambridge, England)	15069527	0	Chloramine T
10.1081/ias-120027225	Establishment and primary application of a highly-sensitive orexin-A radioimmunoassay.	Orexin-A was labeled by 125I using the chloramine-T method, and was purified with a Sephadex G-25 chromatographic column. The reaction between antigen and antibody was carried out by a one-step balance method and was incubated at 4 degrees C for 24 hours, then bonded and free antigen were separated by PR reagent. The detection range of this RIA is 21-2000 pg/mL; the lowest detection level is 21 p…	2004	Journal of immunoassay &amp; immunochemistry	15038616	0	Chloramine T
10.1016/j.nucmedbio.2003.10.010	Modification of low-density lipoprotein by different radioiodination methods.	Scintigraphic imaging of radiolabeled low-density lipoproteins (LDL) is an interesting tool for the understanding of its role in pathomechanism of atherosclerosis. Metabolism of native LDL shows quite different pattern and kinetics as compared to that of modified LDL which is not mediated by classical LDL-receptor and accumulates in atherosclerotic lesions to form lipid-laden foam cells. Therefor…	2004	Nuclear medicine and biology	15028251	0	Chloramine T
10.1023/B:BREA.0000018417.02580.ef	Preclinical therapy of breast cancer with a radioiodinated humanized anti-EGP-1 monoclonal antibody: advantage of a residualizing iodine radiolabel.	A humanized monoclonal antibody (MAb), hRS7, labeled with 131I-IMP-R4, was evaluated for the preclinical radioimmunotherapy (RAIT) of breast cancer. 131I-IMP-R4 is an improved residualizing form of 131I that overcomes the short tumor residence time associated with conventionally radioiodinated MAbs. RS7, an internalizing MAb, recognizes epithelial glycoprotein-1, which is highly expressed in the …	2004	Breast cancer research and treatment	14999147	0	Chloramine T
10.1016/j.biochi.2003.10.005	Purification and partial characterization of feline alpha1-proteinase inhibitor (falpha1-PI) and the development and validation of a radioimmunoassay for the measurement of falpha1-PI in serum.	Alpha(1)-proteinase inhibitor (alpha(1)-PI) of the domestic cat (Felis catus) was purified from serum and a radioimmunoassay (RIA) for the measurement of feline alpha(1)-PI concentration in serum was developed and validated. Feline alpha(1)-PI (falpha(1)-PI) was isolated using ammonium sulfate precipitation, anion-exchange, size-exclusion, ceramic hydroxyapatite, and hydrophobic interaction chrom…	2004	Biochimie	14987802	0	Chloramine T
10.1046/j.1365-2761.2003.00504.x	Acute columnaris infection in channel catfish, Ictalurus punctatus (Rafinesque): efficacy of practical treatments for warmwater aquaculture ponds.	Columnaris disease was induced in channel catfish, Ictalurus punctatus (Rafinesque), by bath exposure to four highly virulent isolates of Flavobacterium columnare. In untreated controls, mortality began 20 h after exposure and reached 100% by 48 h. Mortality in channel catfish given antibiotic treatments with oxytetracycline or a combination of sulphadimethoxine and ormetoprim in feed prior to ba…	2004	Journal of fish diseases	14986936	0	Chloramine T
10.1016/j.carres.2003.12.020	Chloramine-T-mediated chemoselective hydrolysis of thioglycosides into glycosyl hemiacetals under neutral conditions.	A metal-free, mild, efficient and chemoselective hydrolysis of several thioalkylglycosides (1) into their corresponding 1-hydroxy sugars (2) using sodium N-chloro-p-toluenesulfonamide trihydrate (chloramine-T) without affecting other functional groups is reported.	2004	Carbohydrate research	14980833	0	Chloramine T
	Development of radioimmunoassay for the measurement of human leptin in serum.	Leptin is a 16 kDa polypeptide hormone encoded by the obese gene (ob) and secreted by adipose tissue. This hormone plays a major role in energy homeostasis and regulation of food intake and body weight. It also affects the metabolic, neuroendocrine and reproductive systems. Labelling of recombinant human leptin with (125)I was best performed by the Chloramine-T method. New Zealand white rabbits w…	2004	Nuclear medicine review. Central &amp; Eastern Europe	14737723	0	Chloramine T
10.1152/ajpcell.00323.2003	Oxidative stress decreases pHi and Na(+)/H(+) exchange and increases excitability of solitary complex neurons from rat brain slices.	Putative chemoreceptors in the solitary complex (SC) are sensitive to hypercapnia and oxidative stress. We tested the hypothesis that oxidative stress stimulates SC neurons by a mechanism independent of intracellular pH (pH(i)). pH(i) was measured by using ratiometric fluorescence imaging microscopy, utilizing either the pH-sensitive fluorescent dye BCECF or, during whole cell recordings, pyranin…	2004	American journal of physiology. Cell physiology	14668260	0	Chloramine T
	[Influence of different temperatures on internalization of epidermal growth factor receptor complexes in Tca-8113 cells].	To investigate the effect of different temperatures on internalization of epidermal growth factor receptor complexes in human tongue squamous carcinoma cells(Tca-8113). Human epidermal growth factor r (hEGF) was labeled with 125I according to Chloramine-T method. The quantity of surface binding and internalization of 125I-hEGF in Tca-8113 cells at 4 degrees C and at 37 degrees C was compared resp…	2004	Shanghai kou qiang yi xue = Shanghai journal of stomatology	14661455	0	Chloramine T
10.1152/ajpcell.00137.2003	Differential modulation of voltage-dependent K+ currents in colonic smooth muscle by oxidants.	The effect of oxidants on voltage-dependent K+ currents was examined in mouse colonic smooth muscle cells. Exposure to either chloramine-T (Ch-T), an agent known to oxidize both cysteine and methionine residues, or the colon-specific oxidant monochloramine (NH2Cl) completely suppressed the transient outward K+ current (Ito) while simultaneously enhancing the sustained delayed rectifier K+ current…	2004	American journal of physiology. Cell physiology	14613888	0	Chloramine T
10.1113/jphysiol.2003.054973	Mexiletine block of wild-type and inactivation-deficient human skeletal muscle hNav1.4 Na+ channels.	Mexiletine is a class 1b antiarrhythmic drug used for ventricular arrhythmias but is also found to be effective for paramyotonia congenita, potassium-aggravated myotonia, long QT-3 syndrome, and neuropathic pain. This drug elicits tonic block of Na(+) channels when cells are stimulated infrequently and produces additional use-dependent block during repetitive pulses. We examined the state-depende…	2004	The Journal of physiology	14608007	0	Chloramine T
	Nasal lavage fluid examination in diagnostics of occupational allergy to chloramine.	Chloramine T is a known sensitising agent in the occupational environment of health care workers. In cases of occupational hazards induced by this agent, a clinical history may be far from conclusive, hence appropriate provocation tests are absolutely essential. The aim of the study was to evaluate the usefulness of the nasal challenge test in diagnostics of respiratory allergy to chloramine T. A…	2003	International journal of occupational medicine and environmental health	14587536	0	Chloramine T
	Properties of chemically oxidized kininogens.	Kininogens are multifunctional proteins involved in a variety of regulatory processes including the kinin-formation cascade, blood coagulation, fibrynolysis, inhibition of cysteine proteinases etc. A working hypothesis of this work was that the properties of kininogens may be altered by oxidation of their methionine residues by reactive oxygen species that are released at the inflammatory foci du…	2004	Acta biochimica Polonica	14515155	0	Chloramine T
10.1046/j.1365-2133.2003.05432.x	Tolerability and efficacy of N-chlorotaurine in comparison with chloramine T for the treatment of chronic leg ulcers with a purulent coating: a randomized phase II study.	The well-known active chlorine compound chloramine T (CAT) with broad-spectrum antimicrobial activity is in common therapeutic use for leg ulcers with purulent coatings; however, this treatment is painful. The tolerability of the less aggressive N-chlorotaurine (NCT), an endogenous compound also produced in vivo by stimulated human granulocytes, could be superior. To assess the tolerability and e…	2003	The British journal of dermatology	14510994	0	Chloramine T
10.1177/107602960300900305	In vitro simulation of therapeutic plasmatic fibrinolysis.	One type of therapy for thromboembolism is plasmatic thrombolysis. Several plasminogen activators (PA) are clinically available, including urokinase (u-PA), tissue plasminogen activator (t-PA), streptokinase (SK), plasminogen-streptokinase-activator-complex (PSAC), or mutants of t-PA such as reteplase (RP) or tenecteplase (TP). Therapeutic plasmatic fibrinolysis was simulated, using the PA at rel…	2003	Clinical and applied thrombosis/hemostasis : official journal of the International Academy of Clinical and Applied Thrombosis/Hemostasis	14507109	0	Chloramine T
10.1089/108497803322287583	131I-Anti CD20 radioimmunotherapy of relapsed or refractory non-Hodgkins lymphoma: a phase II clinical trial of a nonmyeloablative dose regimen of chimeric rituximab radiolabeled in a hospital.	In order to increase the availability and affordability of radioimmunotherapy of refractory or relapsed non-Hodgkins lymphoma, we developed and evaluated radioiodinated rituximab in an ongoing physician-sponsored Phase II Clinical Trial. The chimeric 1gG(1) anti CD 20 monoclonal antibody rituximab was radiolabeled with iodine-131 using a modified Chloramine T method with high radiochemical purity…	2004	Cancer biotherapy &amp; radiopharmaceuticals	14503945	0	Chloramine T
10.1016/s0969-8051(03)00076-3	Synthesis and evaluation of iodine-123 labelled tricyclic tropanes as radioligands for the serotonin transporter.	The tricyclic tropane analogues (1S,3S,6R,10S)-(Z)-10-(benzoyloxymethyl)-9-(3-chloro-4-iodobenzylidene)-7-azatricyclo[4.3.1.0(3,7)]decane, 1, and (1S,3S,6R,10S)-(Z)-9-(3-chloro-4-iodobenzylidene)-7-azatricyclo[4.3.1.0(3,7)]decane-10-carboxylic acid methyl ester, 2, have been shown to be potent and selective serotonin transporter (SERT) ligands. They possess nanomolar affinity for the SERT (Ki = 0…	2004	Nuclear medicine and biology	14499332	0	Chloramine T
10.1046/j.1365-2672.2003.02064.x	Intrinsic and acquired resistance to quaternary ammonium compounds in food-related Pseudomonas spp.	To determine the sensitivity of a strain used for disinfectants testing (Pseudomonas aeruginosa ATCC 15442) and food-associated isolates to benzalkonium chloride and didecyl dimethylammonium chloride (DDAC). To determine whether the increase in bacterial resistance after adaptation to DDAC can be associated with phenotypic changes. To test the activity of alternative disinfectants to eliminate re…	2003	Journal of applied microbiology	12969304	0	Chloramine T
10.1081/IAS-120022938	Immunoradiometric assay (IRMA) for human follicle stimulating hormone (FSH) and luteinizing hormone (LH) using common avidin solid phase.	This paper describes the use of avidin-biotin interaction as an affinity system, wherein avidin immobilized magnetizable particles (cellulose) are used as a common separation system in immunoradiometric assay (IRMA) for hormones of the human reproductive system, human follicle stimulating hormone (FSH), and luteinizing hormone (LH). Biotinylated probe was prepared by biotinylation of specific mon…	2004	Journal of immunoassay &amp; immunochemistry	12953973	0	Chloramine T
	[Determination of trace iodine based on kinetic-spectrophotometry with malachite green-chloramine T system].	In this paper, a new kinetic-spectrophotometric method for the determination of trace amount of iodine has been proposed. It is based on the iodine catalysed the reaction of malachite green oxidized by chloramine T in hydrochloric acid medium. The method is sensitive, simple and with good selectivity. The linear range of determination of iodine is 0-48 micrograms.L-1, the detection limit is 4.9 x…	2004	Guang pu xue yu guang pu fen xi = Guang pu	12945345	0	Chloramine T
10.1016/s0969-8051(03)00053-2	Evaluation of radioiodinated 8-Cyclopentyl-3-[(E)-3-iodoprop-2-en-1-yl]-1-propylxanthine ([*I]CPIPX) as a new potential A1 adenosine receptor antagonist for SPECT.	8-Cyclopentyl-3-[(E)-3-[(131)I]iodoprop-2-en-1-yl]-1-propylxanthine (2*) was generated by iododestannylation of the tributyl-stannyl-precursor with [(131)I]NaI and chloramine T. The radiochemical yield of 2* was 82 +/- 4%, and the purity exceeded 98%. The specific activity was 33 +/- 19 GBq/micromol. Affinities for rat, pig and human A(1) adenosine receptors (A(1)ARs) were in the low nanomolar ra…	2004	Nuclear medicine and biology	12900292	0	Chloramine T
10.1038/sj.bjp.0705376	Development and characterization of a highly selective neuropeptide Y Y5 receptor agonist radioligand: [125I][hPP1-17, Ala31, Aib32]NPY.	(1) The existence of multiple classes of neuropeptide Y (NPY) receptors (Y(1), Y(2), Y(4), Y(5) and y(6)) is now well established. However, one of the major difficulties in the study of these various receptor subtypes is the current lack of highly selective probes to investigate a single receptor class. Up to most recently, this was particularly true for the Y(4) and Y(5) subtypes. (2) [hPP(1-17)…	2004	British journal of pharmacology	12890716	0	Chloramine T
10.1093/annonc/mdg344	Imaging gastrointestinal tumours using vascular endothelial growth factor-165 (VEGF165) receptor scintigraphy.	Recent studies have shown that vascular endothelial growth factor (VEGF) receptor is overexpressed in vascular endothelial cells of various human tumours as well as in human tumour cells. The aim of this study was to evaluate the usefulness of scanning with VEGF(165) labeled with (123)I for tumor localisation in patients with gastrointestinal tumours. Human recombinant VEGF(165) was radiolabelled…	2003	Annals of oncology : official journal of the European Society for Medical Oncology	12881392	0	Chloramine T
10.1021/bc034003n	Biodistribution of the chimeric monoclonal antibody U36 radioiodinated with a closo-dodecaborate-containing linker. Comparison with other radioiodination methods.	We have evaluated the applicability of the [(4-isothiocyanatobenzylammonio)undecahydro-closo-dodecaborate (1-)] (DABI) linker molecule for antibody radiohalogenation and compared it to radiohalogenation using the linker N-succinimidyl 4-iodobenzoate (PIB) and to direct radiohalogenation using Chloramine T. These studies were performed to assess the potential of DABI conjugates and to optimize the…	2004	Bioconjugate chemistry	12862434	0	Chloramine T
10.1016/S0014-827X(03)00067-3	Two simple methods for the estimation of albendazole and its dosage forms using chloramine-T.	Two simple, rapid and reliable methods for the determination of albendazole are described. Both methods involve the use of chloramine-T as the oxidimetric reagent. In the titrimetric method, a known excess of chloramine-T is added to an acidified solution of sample, and after a specified time, the residual oxidant is determined iodometrically. Spectrophotometric procedure also involves the additi…	2003	Farmaco (Societa chimica italiana : 1989)	12818692	0	Chloramine T
10.2116/analsci.19.779	Use of an oxidation reaction for the quantitative determination of albendazole with Chloramine-T and acid dyes.	One titrimetric and two spectrophotometric procedures have been reported for the determination of albendazole and its tablets. Using titrimetry, the drug was titrated directly with Chloramine-T under acidic conditions using a Methyl Orange indicator. The spectrophotometric procedures involve treating the sample solution with a measured excess of Chloramine-T in an acid medium, followed by an esti…	2003	Analytical sciences : the international journal of the Japan Society for Analytical Chemistry	12769384	0	Chloramine T
10.1016/s0969-8051(02)00443-2	A facile synthesis of radioiodinated (Z)-vinyl iodides via vinylboronates.	A direct radioiodination of (Z)-vinylboronic acid esters to the corresponding vinyl iodides using Na(123)I and chloramine-T is described. The boronates were prepared from vinyl iodides via palladium coupling reactions.	2003	Nuclear medicine and biology	12767393	0	Chloramine T
10.1023/a:1023219420935	Validation of the chloramine-T induced oxidation of human serum albumin as a model for oxidative damage in vivo.	The validity of using chloramine-T as a model compound for mimicing oxidative stress was examined using human serum albumin (HSA) as a model. Important sites of oxidation were studied by mild treatment with chloramine-T and by mutating 34Cys for a serine (C34S). High-performance liquid chromatography (HPLC) combined with fluorescence detection to confirm the validity of chloramine-T as an oxidizi…	2004	Pharmaceutical research	12739779	0	Chloramine T
	Specific and high-level targeting of radiolabeled octreotide analogues to human medulloblastoma xenografts.	The objective of this study was to determine the feasibility of exploiting the overexpression of somatostatin subtype-2 receptors (sstr(2)) on human medulloblastoma cells to develop targeted radiodiagnostics and radiotherapeutics for this disease. The following radioiodinated peptides were prepared using chloramine-T and evaluated: [(131)I-Tyr(3)]octreotide ([(131)I]TOC), [(131)I-Tyr(3)]octreotat…	2004	Clinical cancer research : an official journal of the American Association for Cancer Research	12738745	0	Chloramine T
	Microtensile bond strength of a total-etch 3-step, total-etch 2-step, self-etch 2-step, and a self-etch 1-step dentin bonding system through 15-month water storage.	To evaluate dentin bond durability using current dentin adhesive resin bonding approaches over a 15-month period of water storage. Forty-four extracted human molars were polished with 600-grit SiC papers exposing occlusal dentin, and randomly distributed into four adhesive groups: total-etch 3-step (TE3) (Scotchbond Multi-Purpose, 3M ESPE), total-etch 2-step (TE2) (Single Bond, 3M ESPE), self-etc…	2003	The journal of adhesive dentistry	12729083	0	Chloramine T
10.1097/00006231-200305000-00015	A novel radiopharmaceutical for detection of malignant melanoma, based on melanin formation: 3-iodo-4-hydroxyphenyl-L-cysteine.	The aim of this study was to develop a new artificial amino acid radiopharmaceutical labelled with radioiodine for detection of malignant melanoma, based on melanin formation. By considering the affinity for tyrosinase, a starting enzyme on the branching point to melanin biosynthesis, 3-[125I]iodo-4-hydroxyphenyl-L-cysteine (125I-L-PC) was synthesized and evaluated biologically. Labelling of 125I…	2004	Nuclear medicine communications	12717077	0	Chloramine T
10.1152/japplphysiol.00864.2002	Hyperbaric oxygen and chemical oxidants stimulate CO2/H+-sensitive neurons in rat brain stem slices.	Hyperoxia, a model of oxidative stress, can disrupt brain stem function, presumably by an increase in O2 free radicals. Breathing hyperbaric oxygen (HBO2) initially causes hyperoxic hyperventilation, whereas extended exposure to HBO2 disrupts cardiorespiratory control. Presently, it is unknown how hyperoxia affects brain stem neurons. We have tested the hypothesis that hyperoxia increases excitab…	2004	Journal of applied physiology (Bethesda, Md. : 1985)	12704094	0	Chloramine T
10.1007/s00216-003-1814-4	On-line speciation of bromine and bromide using sequential injection analysis with spectrophotometric detection.	An on-line procedure for the simultaneous determination of bromine and total bromine (bromine+bromide oxidised to bromine) is proposed, which lead to the determination of bromide by subtraction. Phenol red was used as chromogenic reagent for bromine and total bromine after bromide was oxidised to bromine by Chloramine T. The linear range found is 1-10 mg L(-1) with a detection limit of 0.6 mg L(-…	2004	Analytical and bioanalytical chemistry	12677350	0	Chloramine T
10.1067/mic.2003.41	Antimicrobial activity of a new intact skin antisepsis formulation.	Different antiseptic formulations have shown limitations when applied to disinfecting intact skin, notably short-term tolerability and/or efficacy. The purpose of this study was optimizing a new antiseptic formulation specifically targeted at intact skin disinfection and evaluating its in vitro microbicidal activity and in vivo efficacy. The biocidal properties of the antiseptic solution containi…	2003	American journal of infection control	12665746	0	Chloramine T
10.1016/s0306-9877(03)00026-4	The physiology and pharmacology of singlet oxygen.	Reactive oxygen species (ROS) are generated by many different cells. Singlet oxygen (1O(2)) and a reaction product of it, excited carbonyls (C=O*), are important ROS. 1O(2) and C=O* are nonradicalic and emit light (one photon/molecule) when returning to ground state oxygen. Especially activated polymorphonuclear neutrophil granulocytes (PMN) produce large amounts of 1O(2). Via activation of the r…	2003	Medical hypotheses	12615524	0	Chloramine T
10.1021/jo020473j	Unusual reaction of chloramine-T with araldoximes.	Reaction of araldoximes with 4 equiv of chloramine-T in refluxing methanol produces N-(p-tolyl)-N-(p-tosyl)benzamides via addition of 2 equiv of chloramine-T to the intermediate nitrile oxide followed by extrusion of sulfur dioxide.	2003	The Journal of organic chemistry	12585905	0	Chloramine T
	Radiolabelled monoclonal antibodies against human cardiac myosin.	Myocardial infarction (MI) can be monitored using several protein markers including human cardiac myosin (HCM). Monoclonal antibodies were raised against HCM by hybridoma technique. Antimyosin antibody producing clones were identified by ELISA and monoclonality was established by limiting dilution. The antibodies were purified, isotyped and their cross reactions with myosin from other species wer…	2003	Indian journal of experimental biology	12562013	0	Chloramine T
	[Decontamination of dental unit waterlines using disinfectants and filters].	Bacterial contamination of the dental unit water system can become a health problem for patients, particularly if they are immunodepressed. The present study has had the purpose of evaluating the effectiveness of methods of chemical decontamination using different disinfectants (peracetic acid, hydrogen peroxide, silver salts, chloramine T, glutaraldehyde T4) and methods of physical decontaminati…	2003	Minerva stomatologica	12548184	0	Chloramine T
	[Preparation of 131I-VIP and 131I-VIP receptor imaging].	This study was aimed at the preparation of 131I-vasoactive intestinal peptide (VIP) and its preliminary application in clinical imaging. VIP was labeled with Na 131I using chloramine-T method, then isolated by Sephadex G-10 column chromatography and examined by silica 60F254 thin layer chromatography. The bacteria and pyrogen were examined and the safety test was carried out. One control and two …	2003	Hua xi yi ke da xue xue bao = Journal of West China University of Medical Sciences = Huaxi yike daxue xuebao	12545811	0	Chloramine T
	Improved iodine radiolabels for monoclonal antibody therapy.	A major disadvantage of (131)iodine (I)-labeled monoclonal antibodies (MAbs) for radioimmunotherapy has been the rapid diffusion of iodotyrosine from target cells after internalization and catabolism of the radioiodinated MAbs. We recently reported that a radioiodinated, diethylenetriaminepentaacetic acid-appended peptide, designated immunomedics' residualizing peptide 1 (IMP-R1), was a residuali…	2003	Cancer research	12517786	0	Chloramine T
10.1016/s0969-8043(02)00239-7	Iodine-124 labelled annexin-V as a potential radiotracer to study apoptosis using positron emission tomography.	Annexin-V is a calcium-dependent protein that binds with high affinity to phosphaditylserine exposed during apoptosis. The aim of this study was to radiolabel annexin-V with iodine-124 for use as a potential probe of apoptosis by positron emission tomography. Annexin-V was radioiodinated directly using the cyclotron-produced positron emitter iodine-124 by the chloramine-T (CAT) method and indirec…	2003	Applied radiation and isotopes : including data, instrumentation and methods for use in agriculture, industry and medicine	12485664	0	Chloramine T
10.1016/s0969-8051(02)00344-x	Synthesis of radioiodinated aryl iodides via boronate precursors.	Arylboronate esters are converted to iodine-123 labeled aryl iodides using no-carrier-added iodine-123 labeled sodium iodide in the presence of chloramine-T. High yields of radiochemically pure products are obtained.	2003	Nuclear medicine and biology	12453594	0	Chloramine T
10.1016/s0196-9781(02)00192-4	Approaches to radioiodination of insect neuropeptides.	High quality radioiodinated neuropeptides are essential to radioimmunoassays (RIA) and receptor binding assays. Approaches of direct and indirect labeling of neuropeptides with 125Iodine (125I) are compared. An HPLC equipped with an in-line gamma detector and UV absorbance detector was used to evaluate selected labeling methods and products. Treatment of [Y(1)]-adipokinetic hormone-I ([Y(1)]-AKH-…	2003	Peptides	12431743	0	Chloramine T
	[Effects of cartilage-derived growth factor on cultured rabbit chondrocytes].	To investigate the effect of cartilage-derived growth factor (CDGF) on cultured rabbit chondrocytes, and the relation between CDGF, insulin-like growth factor-I (IGF-I), and proliferation and metabolism of chondrocytes. CDGF was extracted from chicken xiphoid in our laboratory. Chondrocytes were isolated from 3-week-old New Zealand male rabbits, and cultured in Ham's F-12 medium containing 10% fe…	2003	Zhonghua wai ke za zhi [Chinese journal of surgery]	12417074	0	Chloramine T
10.1007/s00216-002-1521-6	Spectrophotometric determination of verapamil hydrochloride in drug formulations with chloramine-T as oxidant.	A new spectrophotometric method is described for the determination of verapamil hydrochloride, based on its oxidation with chloramine-T in hydrochloric acid medium. It produces a yellow colored compound with maximum absorbance at 425 nm. Beer's law was obeyed in the concentration range 0-340 micro g mL(-1) with molar absorptivity 2 x 10(3) L mol(-1) cm(-1) and RSD 0.3-0.82%. All variables were st…	2002	Analytical and bioanalytical chemistry	12373398	0	Chloramine T
10.5483/bmbrep.2002.35.3.313	Purification and characterization of beta-N-acetylhexosaminidase from rice seeds.	N-Acetyl-beta-D-hexosaminidase (beta-HexNAc'ase) (EC 3.2.1.52) was purified from rice seeds (Oryza sativa L. var. Dongjin) using ammonium sulfate (80%) precipitation, Sephadex G-150, CM-Sephadex, and DEAE-Sephadex chromatography, sequentially. The activities were separated into 7 fractions (Fsub1;- F7sub7) by CM-Sephadex chromatography. Among them, F6 was further purified to homogeneity with a 13…	2002	Journal of biochemistry and molecular biology	12297015	0	Chloramine T
10.1248/cpb.50.1276	Sulfenamide catalyzed oxidation of alcohols to the corresponding carbonyl compounds with anhydrous chloramine-T.	N-tert-Butylbenzenesulfenamide (1) catalyzed oxidation of various alcohols with stoichiometric amount of anhydrous chloramines-T (2) proceeded smoothly at room temperature to afford the corresponding carbonyl compounds in good yields.	2003	Chemical &amp; pharmaceutical bulletin	12237553	0	Chloramine T
10.1007/s00232-002-1010-z	Modifications of human cardiac sodium channel gating by UVA light.	Voltage-gated Na(+) channels are membrane proteins responsible for the generation of action potentials. In this report we demonstrate that UVA light elicits gating changes of human cardiac Na+ channels. First, UVA irradiation hampers the fast inactivation of cardiac Nav1.5 Na(+) channels expressed in HEK293t cells. A maintained current becomes conspicuous during depolarization and reaches its max…	2003	The Journal of membrane biology	12235490	0	Chloramine T
10.1081/IAS-120013031	Establishment of a highly sensitive leptin radioimmunoassay and detection of increased leptin levels in hyperlipidemia and pregnancy.	The highly effective antibody has been obtained by immunizing rabbits with recombinant leptin many times. The leptin is iodinated with the chloramine-T method and purified with a Sephadex-G25 chromatography column. The reaction between antigen and antibody is carried out by a one-step balance method and cultured at 4 degrees C for 24 h; the binding and free antigen was then separated by PR reagen…	2003	Journal of immunoassay &amp; immunochemistry	12227418	0	Chloramine T
10.1016/s0969-8051(02)00306-2	Pharmacokinetics and brain distribution in non human primate of R(-)[123I]DOI, A 5HT(2A/2C) serotonin agonist.	Our goal was to synthesize with high specific activity R(-)-1-(2,5-Dimethoxy-4-[123I]iodophenyl)-2-aminopropane [R(-)[123I]DOI], an in vitro potent and selective 5-HT(2A/2C) serotonin agonist, and study in vivo its plasma pharmacokinetics and brain distribution in baboon by SPECT. The purpose was to evaluate this radiotracer as a potential tool in discerning the role of the agonist high affinity …	2003	Nuclear medicine and biology	12088728	0	Chloramine T
	Constancy of bond strength in 5 single-bottle dentin bonding systems.	Historically, wide variations in the shear bond strength of resin composite bonded to dentin have been reported. The purpose of this study was to compare 5 commercially available single-bottle dentin bonding systems while controlling several sources of variation in shear bond strengths. Extracted molars were stored for 2 weeks in 0.5% Chloramine T. The teeth were mounted, the occlusal enamel was …	2002	Quintessence international (Berlin, Germany : 1985)	12066667	0	Chloramine T
10.1021/ol026020i	Unique ionic iodine atom transfer cyclization: a new route to iodomethylated pyrrolidine derivatives from gamma-iodoolefin and chloramine-T.	[reaction: see text] Pyrrolidines and bicyclic pyrrolidine derivatives can effectively be synthesized from gamma-iodoolefins using commercially available chloramine-T (CT) as a nitrogen source. The cyclization proceeds with high stereoselectivity via a cyclic iodonium intermediate.	2002	Organic letters	12049527	0	Chloramine T
10.1016/s0969-8051(02)00297-4	Radioiodination of glycoprotein-conjugated liposomes by using the Bolton-Hunter reagent and biodistribution in tumor-bearing mice.	We have developed a suitable radiolabeling method for our new type of glycoprotein-liposome conjugate (GCL), in order to investigate its potential utility as a drug carrier that can target the cellular functions of carbohydrate-binding proteins. In order to obtain radiolabeled GCL with high labeling efficiency, we introduced p-hydroxyphenylpropyl groups into the liposome membrane through the amin…	2002	Nuclear medicine and biology	12031885	0	Chloramine T
10.1021/ol0259387	Diastereocontrolled synthesis of trans- and cis-meso-cyclopentene aziridines.	[reaction: see text] The synthesis of novel substituted meso-aziridines is described: aziridination of 4-tert-butyldiphenylsilyloxy-cyclopent-1-ene is trans selective using Cu(I)/PhI=NSO(2)Ar and cis selective using PhNMe(3)(+)Br(3)(-)/Chloramine-T.	2002	Organic letters	12027648	0	Chloramine T
10.1016/S0006-3495(02)75643-9	Inactivation and pharmacological properties of sqKv1A homotetramers in Xenopus oocytes cannot account for behavior of the squid "delayed rectifier" K(+) conductance.	Considerable published evidence suggests that alpha-subunits of the cloned channel sqKv1A compose the "delayed rectifier" in the squid giant axon system, but discrepancies regarding inactivation properties of cloned versus native channels exist. In this paper we define the mechanism of inactivation for sqKv1A channels in Xenopus oocytes to investigate these and other discrepancies. Inactivation o…	2002	Biophysical journal	12023225	0	Chloramine T
	Radioiodination of monoclonal antibodies, proteins and peptides for diagnosis and therapy. A review of standardized, reliable and safe procedures for clinical grade levels kBq to GBq in the G&#xf6;ttingen/Marburg experience.	Simple and reliable methodologies for radioiodination of proteins and peptides are described. The labeling systems are easy to assemble, capable of radioiodinating any protein or, with slight modifications, also peptide (molecular mass 1000-300,000) from kBq to GBq levels of activity for use in diagnosis and/or therapy. Furthermore, the procedures are feasible in any nuclear medicine department. …	2002	Nuklearmedizin. Nuclear medicine	11989301	0	Chloramine T
10.1007/s00420-001-0302-4	Occupational respiratory hypersensitivity in dental personnel.	The aim was to study the causes of respiratory hypersensitivity in dental personnel based on the statistics of the Finnish Register of Occupational Diseases (FROD; 1975-1998) and the patient material of the Finnish Institute of Occupational Health (FIOH; 1990-1998). Details about the cases of respiratory hypersensitivity were compiled from the FROD. The occupational rhinitis diagnoses studied at …	2002	International archives of occupational and environmental health	11981653	1	Chloramine T
10.1016/s0891-5849(02)00799-2	Methionine oxidation as a major cause of the functional impairment of oxidized actin.	A significant specific increase in the actin carbonyl content has been recently demonstrated in human brain regions severely affected by the Alzheimer's disease pathology, in postischemic isolated rat hearts, and in human intestinal cell monolayers following incubation with hypochlorous acid (HOCl). We have very recently shown that exposure of actin to HOCl results in the immediate loss of Cys-37…	2002	Free radical biology &amp; medicine	11978495	0	Chloramine T
10.1097/00006231-200204000-00010	Scintigraphy of acute inflammatory lesions in rats with radiolabelled recombinant human neutrophil-activating peptide-2.	Radiolabelled recombinant human interleukin-8 (IL-8) with its homologue neutrophil-activating peptide-2 (NAP-2) have been compared for imaging acute sterile inflammatory lesions in rats. 125I-IL-8 and 125I-NAP-2 were prepared by reaction with chloramine-T and injected intravenously into male rats bearing subcutaneous carrageenan abscesses in their left hindlimbs. Left hindlimb and right hindlimb …	2002	Nuclear medicine communications	11930190	0	Chloramine T
	[Spectrophotometric determination of iodide ions in reaction with chloramine T and bromate and bromide ions using amplification procedure].	A method for the determination of iodide ions in reaction with chloramine T is presented. There has been developed a method for the quantitative determination of small content of iodide ions making use of amplification reaction with bromine reduced from bromate (V)--bromide system.	2002	Roczniki Panstwowego Zakladu Higieny	11878017	0	Chloramine T
10.1007/s592-001-8077-3	Advanced oxidation protein products in plasma: stability during storage and correlation with other clinical characteristics.	Proteins are susceptible to free radical damage. We measured advanced oxidation protein products (AOPP) in the plasma of 56 hospitalised patients. Concentrations of AOPP were expressed as chloramine-T equivalents by measuring absorbance in acidic conditions at 340 nm in the presence of potassium iodide. We also determined erythrocyte sedimentation rate (ESR), circulating urea, creatinine, glucose…	2002	Acta diabetologica	11855797	0	Chloramine T
10.1046/j.1523-1755.2002.00166.x	Endothelial dysfunction and hypertension in 5/6 nephrectomized rats are mediated by vascular superoxide.	Nitric oxide inactivation by superoxide impairs endothelium-dependent vasodilation and plays a role in various forms of hypertension. Almost no data exist regarding hypertension secondary to chronic renal failure. Previous studies have shown that endothelium-related relaxations, secondary to decreased nitric oxide bioactivity, are impaired in resistance vessels from rats 3 to 10 days after renal …	2002	Kidney international	11849400	0	Chloramine T
10.1016/s0009-8981(01)00765-3	Evaluation of oxidized alpha-1-antitrypsin in blood as an oxidative stress marker using anti-oxidative alpha1-AT monoclonal antibody.	alpha1-AT is a 52-kDa acute-phase protein and a typical serine proteinase inhibitor, which is present in human serum. In vivo, the inhibitor prevents tissue damage by inactivating proteinases, such as elastase, that are released from activated neutrophils in the presence of inflammation. We obtained a monoclonal antibody against oxidized alpha1-AT(3F4) using chloramine T-oxidized alpha1-AT as the…	2002	Clinica chimica acta; international journal of clinical chemistry	11814467	0	Chloramine T
10.1016/s0049-3848(01)00367-x	Singlet oxygen (1O(2)) disrupts platelet aggregates.	Important mediators of activated polymorphonuclear leukocytes (PMN) are the oxidants HOCl and chloramine, which generate the nonradical photon-emitting oxidant singlet oxygen (1O(2)). Since 1O(2) inhibits platelet aggregation, we became interested in a possible oxidant mediated reversibility of platelet aggregation. Chloramine T (CT) is a stable 1O(2) generator that mimics the natural chloramine …	2002	Thrombosis research	11738079	0	Chloramine T
10.1016/s0969-8051(01)00261-x	Improved radioiodination of biomolecules using exhaustive Chloramine-T oxidation.	To improve standardization in analytical reagents we investigated Chloramine-T radioiodination (125I) of several biomolecules based on the use of a single amount of the oxidizing agent Chloramine-T as the limiting reagent being exhausted during the course of the reaction. Whenever the labeling yield resulted in less than one atom 125I/molecule, a second amount of the oxidizing agent was added. Th…	2002	Nuclear medicine and biology	11711320	0	Chloramine T
10.2116/analsci.17.963	A highly sensitive spectrophotometric method for the determination of some phenothiazine antipsychotics using chloramine-T and indigocarmine.	A new simple, accurate and precise spectrophotometric method for the determination of six phenothiazine drugs in pure form and in dosage forms is described. The method is based on the oxidation of the studied drugs by a known excess of Chloramine-T in hydrochloric acid medium and subsequent determination of the unreacted oxidant by reacting it with indigocarmine in the same acid medium. The react…	2001	Analytical sciences : the international journal of the Japan Society for Analytical Chemistry	11708101	0	Chloramine T
10.1161/hq1101.098232	In vivo complex formation of oxidized alpha(1)-antitrypsin and LDL.	An inactivated form of alpha(1)-antitrypsin (AT) and LDL coelutes in gel permeation chromatography. To characterize and to quantify the amount of this fraction of AT, a monoclonal antibody was established against chloramine T-oxidized AT and named OxAT-4. OxAT-4 recognized the oxidatively modified AT, including hexylaldehyde- or 4-hydroxy-2-nonenal-modified AT, but neither normal active AT nor tr…	2001	Arteriosclerosis, thrombosis, and vascular biology	11701469	0	Chloramine T
10.1620/tjem.194.141	Feasibility of iodine-125 labeled anti-human hemoglobin antibody in the detection of bleeding sites from the large bowel-A preliminary study.	A monoclonal anti-human hemoglobin antibody that cross-reacts with mouse hemoglobin was labeled with Iodine-125 through the Chloramine-T method. The labeled antibody was used in an attempt to recognize bleeding sites from the large bowel in a mouse model, through a non-invasive enema-like study. In vitro experiments after double column chromatography of the labeled antibody and 10% trichloroaceti…	2002	The Tohoku journal of experimental medicine	11693662	0	Chloramine T
10.1016/s0014-827x(01)01115-6	Improvement of the synthesis of diphenylmethyl 7beta-(o-hydroxy)benzylideneamino-3-hydroxymethyl-3-cephem-4-carboxylate.	The title product (I) is synthesized currently from 7-aminocephalosporanic acid, and diphenyldiazomethane (DDM) is used as a protective reagent of the acid function for further reactions. When DDM was prepared from benzophenone hydrazone by reaction with chloramine T, it was resulted impure by p-toluenesulfonamide, formed as side product, which cannot be removed during the final purification step…	2002	Farmaco (Societa chimica italiana : 1989)	11601651	0	Chloramine T
	Performance of a proposed determinative method for p-TSA in rainbow trout fillet tissue and bridging the proposed method with a method for total chloramine-T residues in rainbow trout fillet tissue.	Chloramine-T is an effective drug for controlling fish mortality caused by bacterial gill disease. As part of the data required for approval of chloramine-T use in aquaculture, depletion of the chloramine-T marker residue (para-toluenesulfonamide; p-TSA) from edible fillet tissue of fish must be characterized. Declaration of p-TSA as the marker residue for chloramine-T in rainbow trout was based …	2002	Journal of AOAC International	11601449	0	Chloramine T
10.1006/abbi.2001.2503	Oxidation of NADH by chloramines and chloramides and its activation by iodide and by tertiary amines.	Irreversible oxidation of reduced nicotinamide nucleotides by neutrophil-derived halogen oxidants (HOCl, chloramines, HOBr, etc.) is likely to be a highly lethal process, because of the essential role of NAD(P)H in important cell functions such as mitochondrial electron transport, and control of the cellular thiol redox state by NADPH-dependent glutathione reductase. Chloramines (chloramine-T, NH…	2001	Archives of biochemistry and biophysics	11556817	0	Chloramine T
10.1007/BF02987831	Experimental radioimmunotherapy with 186Re-MAG3-A7 anti-colorectal cancer monoclonal antibody: comparison with 131I-counterpart.	A murine IgG1 against a Mr 45 kD tumor-associated glycoprotein in human colorectal cancer, A7, was radiolabeled with 186Re by a chelating method with a mercaptoacetyltriglycine (MAG3). Its specific activity was 119 MBq/mg, which would be high enough for a therapeutic purpose, and its immunoreactivity was preserved well as was 131I-A7 labeled by the chloramine-T method. Growth of human colon cance…	2002	Annals of nuclear medicine	11545188	0	Chloramine T
10.1111/j.1469-7793.2001.00777.x	State-dependent action of grayanotoxin I on Na(+) channels in frog ventricular myocytes.	1. Distinct properties of grayanotoxin (GTX) among other lipid-soluble toxins were elucidated by quantitative analysis made on the Na(+) channel in frog ventricular myocytes. 2. GTX-modified current (I(GTX)) was induced strictly in proportion to the open probability of Na(+) channels during preconditioning pulses irrespective of its duration, amplitude or partial removal of inactivation by chlora…	2001	The Journal of physiology	11483708	0	Chloramine T
	[Effect of tetrandrine on the collagen contents of lungs in rats with chronic hypoxia].	To investigate the effect of tetrandrine (Tet) on the collagen contents of lung tissues in rats with chronic hypoxic pulmonary hypertension. Using colorimetric method after oxidized by chloramine T to determine hydroxyproline contents of lung tissues and extrapulmonary arteries, using Masson method, image pattern analysis technique and gray scale scanning to observe the changes of collagen distri…	2001	Zhonghua jie he he hu xi za zhi = Zhonghua jiehe he huxi zazhi = Chinese journal of tuberculosis and respiratory diseases	11477875	0	Chloramine T
10.1023/a:1011029226072	Effect of oxidative stress on the structure and function of human serum albumin.	Human serum albumin (HSA) was mildly oxidized by a metal-catalyzed oxidation system (MCO-HSA), chloramine-T (CT-HSA) or H2O2 (H2O2-HSA), and the effects of these treatments on the structural, drug-binding and esterase-like properties were studied. Protein conformation was examined by calorimetric, chromatographic, electrophoretic and spectroscopic techniques. Drug binding was studied by ultrafilt…	2001	Pharmaceutical research	11465418	0	Chloramine T
10.1016/s0196-9781(01)00424-7	An oxidation resistant radioligand for corticotropin-releasing factor receptors.	The methionine residues in Tyr-corticotropin-releasing factor (CRF) and Tyr-sauvagine radioligands are subject to oxidation, which renders them biologically inactive. Therefore [Tyr(0,) Gln(1,) Leu(17)]sauvagine (YQLS), in which the methionine was replaced with leucine was synthesized and labeled with (125)Iodine using chloramine-T. Mass spectroscopy revealed that chloramine-T-treatment did not o…	2001	Peptides	11445234	0	Chloramine T
10.1177/107602960100700307	Singlet oxygen inhibits agonist-induced P-selectin expression and formation of platelet aggregates.	Major mediators of activated polymorphonuclear leukocytes (PMN) are the oxidants HOCl and chloramine, which are a source for the nonradical photon-emitting oxidant singlet oxygen (1O2). We were interested in a possible platelet-modulating activity of 1O2. As a stable 1O2 source we chose the mild oxidant chloramine T (CT), which mimics the natural chloramine N-chloro-taurine. Freshly drawn native …	2001	Clinical and applied thrombosis/hemostasis : official journal of the International Academy of Clinical and Applied Thrombosis/Hemostasis	11441983	0	Chloramine T
10.1021/jo000013v	Investigations in the transition metal catalyzed aziridination of olefins, amination, and other insertion reactions with Bromamine-T as the source of nitrene.	Investigations into the transition metal catalyzed aziridination of olefins with Bromamine-T as a new source of nitrene is presented in this account. Comparison of Chloramine-T and Bromamine-T in this reaction indicates that the latter is superior as the source of nitrene. Systematic study with several transition metal based catalysts suggests that Cu-halides are the best catalysts. A first repor…	2001	The Journal of organic chemistry	11429913	0	Chloramine T
10.1016/s1040-8428(01)00106-8	Successful therapy of a human lung cancer xenograft using MAb RS7 labeled with residualizing radioiodine.	We have recently reported that a radioiodinated, DTPA-appended peptide, designated IMP-R1, is a residualizing iodine label that overcomes many of the limitations that have impeded the development of residualizing iodine for clinical use. In this study the potential of 131I-IMP-R1-RS7, an internalizing anti-EGP-1 monoclonal antibody, was evaluated by performing preclinical therapy studies in nude …	2001	Critical reviews in oncology/hematology	11418314	0	Chloramine T
10.1211/0022357011775811	The influence of plasma on the disinfecting activity of the new antimicrobial agent N-chlorotaurine-sodium in comparison with chloramine T.	The phenomenon of increasing bactericidal activity of N-chlorotaurine in the presence of chlorine-consuming material has been investigated both on a chemical-analytical and microbiological basis using plasma as substrate and chloramine T for comparison. Chlorine consumption assessed by iodometric titration showed a biphasic time-course with a very fast loss of oxidation capacity within one minute…	2001	The Journal of pharmacy and pharmacology	11370708	0	Chloramine T
	Optimal quality (131)I-monoclonal antibodies on high-dose labeling in a large reaction volume and temporarily coating the antibody with IODO-GEN.	A novel, facile procedure for efficient coupling of high doses of (131)I to monoclonal antibodies (MAbs) was developed with minimal chemical and radiation damage. To diminish the radiation and chemical burden during labeling, iodination was performed in a large reaction volume and by temporarily coating the MAb with a minimal amount of IODO-GEN. The MAb was coated by injection of IODO-GEN (dissol…	2001	Journal of nuclear medicine : official publication, Society of Nuclear Medicine	11337531	0	Chloramine T
10.1023/a:1007269507856	Chemical modification and structural analysis of the progesterone membrane binding protein from porcine liver membranes.	In addition to the classical genomic steroid actions on modulation of transcription and protein synthesis, rapid, nongenomic effects have been described for various steroids. These effects on cellular signaling and function are supposed to be transmitted by membrane binding sites unrelated to the classical intracellular receptors. Recently, a high affinity progesterone membrane binding protein (m…	2001	Molecular and cellular biochemistry	11330840	0	Chloramine T
	[The radioimmunoassay of growth hormone and prolactin and its application].	To set up a highly specific and sensitive double antibody radioimmunoassay (RIA) for determining the contents of growth hormone (GH) and prolactin (PRL) in pituitary and plasma of rats; To study the effects of acute hypoxia on GH and PRL of rats. We use chloramine-T technique iodinate antigen and choose the equilibration and saturated procedure of RIA to add the preparations. Exposed to 7 km-hypo…	2013	Zhongguo ying yong sheng li xue za zhi = Zhongguo yingyong shenglixue zazhi = Chinese journal of applied physiology	21171417	0	Chloramine T
10.1038/sj.bjp.0703973	Tetrapentylammonium block of chloramine-T and veratridine modified rat brain type IIA sodium channels.	Tetrapentylammonium (TPeA) block of rat brain type IIA sodium channel alpha subunit was studied using whole cell patch clamp. Results indicate that TPeA blocks the inactivating brain sodium channel in a potential and use-dependent manner similar to that of the cardiac sodium channel. Removal of inactivation using chloramine-T (CT) unmasks a time-dependent block by TPeA consistent with slow blocki…	2001	British journal of pharmacology	11309247	0	Chloramine T
10.1016/s0109-5641(00)00070-1	Mode of failure in the dentin-adhesive resin-resin composite bonded joint as determined by strength-based (muTBS) and fracture-based (CNSB) mechanical testing.	To determine the failure mode between dentin-adhesive resin-resin composite bonded joint produced with a chevron-notch short-bar (CNSB) and microtensile test methods. Forty teeth were randomly selected for microtensile and forty for CNSB specimen fabrication and stored in 0.5% chloramine T at 37 degrees C until respective static load to failure testing at 30 and 180days. Failure modes were catego…	2001	Dental materials : official publication of the Academy of Dental Materials	11257292	0	Chloramine T
10.3354/dao044007	Pathology associated with an aquareovirus in captive juvenile Atlantic halibut Hippoglossus hippoglossus and an experimental treatment strategy for a concurrent bacterial infection.	A large-scale mortality of larval and juvenile halibut Hippoglossus hippoglossus occurred at a semi-commercial halibut farm in Atlantic Canada. Investigation of the cause revealed aquareovirus particles in necrotic liver tissue of affected fish. Cytopathic effect on CHSE-214 cell lines occurred from all fish cultured for viruses, and the viral morphology of the particles in culture was consistent…	2001	Diseases of aquatic organisms	11253878	0	Chloramine T
10.1085/jgp.117.3.253	Oxidative regulation of large conductance calcium-activated potassium channels.	Reactive oxygen/nitrogen species are readily generated in vivo, playing roles in many physiological and pathological conditions, such as Alzheimer's disease and Parkinson's disease, by oxidatively modifying various proteins. Previous studies indicate that large conductance Ca(2+)-activated K(+) channels (BK(Ca) or Slo) are subject to redox regulation. However, conflicting results exist whether ox…	2001	The Journal of general physiology	11222629	0	Chloramine T
10.1089/cbr.2000.15.547	131I-Lym-1 in mice implanted with human Burkitt's lymphoma (Raji) tumors: loss of tumor specificity due to radiolysis.	Preliminary evaluations of 125I-labeled Lym-1, an anti-lymphoma mouse IgG2a monoclonal antibody, demonstrated favorable tumor uptake in mice bearing human Burkitt's lymphoma (Raji) tumors. In this study, the pharmacokinetics of 125I- and 131I-Lym-1, and the dosimetry, efficacy, and toxicity of 131I-Lym-1 in Raji-tumored mice were evaluated. Lym-1 was radioiodinated by the chloramine-T method and …	2001	Cancer biotherapy &amp; radiopharmaceuticals	11190487	0	Chloramine T
10.1016/s0891-5849(00)00479-2	Hypochlorous acid damages erythrocyte membrane proteins and alters lipid bilayer structure and fluidity.	Treatment of human erythrocyte membranes with active forms of chlorine (hypochlorous acid and chloramine T) resulted in a concentration-dependent inhibition of the membrane Na(+), K(+)- and Mg(2+)-ATPases. Membrane protein thiol group oxidation was consistent with inactivation of enzymes and preceded oxidation of tryptophan residues and chloramine formation. Erythrocyte exposure to hypochlorous a…	2001	Free radical biology &amp; medicine	11182291	0	Chloramine T
10.1080/028418600431021	Therapeutic efficacy of intralesional 131I-labelled hyaluronectin in grafted human glioblastoma.	The grafted human glioblastoma cell CB109 was used as a model for intralesional therapy with 131I-labelled hyaluronectin glycoprotein (131I-HN).131I-HN bound specifically to in situ hyaluronic acid (HA), a main component of the extracellular matrix which is involved in tumour invasion. Labelling experimental conditions were determined and, finally, 25 microCi/microgHN, 1 microg chloramine-T/micro…	2000	Acta oncologica (Stockholm, Sweden)	10752659	0	Chloramine T
10.1016/s0969-8051(00)00153-0	Optimized indirect (76)Br-bromination of antibodies using N-succinimidyl para-[76Br]bromobenzoate for radioimmuno PET.	Monoclonal antibody 38S1 was radiobrominated with the positron emitter (76)Br (T(1/2) = 16.2 h). Indirect labeling was performed using N-succinimidyl para-(tri-methylstannyl)benzoate (SPMB) as the precursor molecule. SPMB was labeled using Chloramine-T yielding N-succinimidyl para-[(76)Br]bromobenzoate, which was then conjugated to the antibody. Optimization of the labeling conditions and further…	2001	Nuclear medicine and biology	11150718	0	Chloramine T
	Radioiodinated tyrosyl-ouabain and measurement of a circulating ouabain-like compound.	Assays for endogenous ouabain, a cardiac glycoside believed to be involved in blood pressure and volume regulation, are characterized by laboratory-specific plasma values that are measured by different assays. Because of this variability, our study focused on the development of a new (125)I-labeled ouabain derivative for RIA of high sensitivity. We generated rabbit antisera against a ouabain-thyr…	2001	Clinical chemistry	11148183	0	Chloramine T
10.1248/cpb.48.1921	Pharmacokinetic disposition of polyethylene glycol-modified salmon calcitonins in rats.	This study first reports the pharmacokinetic disposition of polyethylene glycol (PEG)-modified salmon calcitonin (sCT) based on the number of attached PEG molecules. PEG-modified sCT was prepared by covalent linkage with succinimidyl carbonate monomethoxy polyethylene glycol. Mono- and di-PEG-sCTs were separated by size exclusion and reverse phase HPLC, and radioiodinated by the chloramine-T meth…	2001	Chemical &amp; pharmaceutical bulletin	11145145	0	Chloramine T
10.1006/abio.2000.4832	Chloramine-T in radiolabeling techniques. IV. Penta-O-acetyl-N-chloro-N-methylglucamine as an oxidizing agent in radiolabelling techniques.	Chloramine-T (CAT) is commonly used in radiolabeling of bioactive molecules by halogenation. CAT is used to release radioactive elemental iodine by oxidation of its salts. Unfortunately, CAT is a strong oxidizing agent and can cause significant damage to peptides and proteins. This may lower the yield of the iodination reaction and may produce undesirable side products. Recently, it was found tha…	2001	Analytical biochemistry	11141301	0	Chloramine T
10.1007/s002590000325	Vasoactive intestinal peptide receptor scintigraphy in patients with pancreatic adenocarcinomas or neuroendocrine tumours.	Human adenocarcinomas of the gastroenteropancreatic system overexpress vasoactive intestinal peptide (VIP) receptors and therefore represent logical diagnostic targets for receptor scintigraphy. Using iodine-123 labelled VIP, the newly employed diagnostic procedure termed VIP receptor scintigraphy (VIP-RS) appears to detect tumour tissue, especially pancreatic metastatic tumours, in almost all ca…	2001	European journal of nuclear medicine	11105825	0	Chloramine T
	Effects of temperature on radiochemical purity and immunoreactivity of radiolabeled monoclonal antibody 1H10.	This study was undertaken to investigate the effects of temperature on preserving the radiochemical purity and immunoreactivity of 125I- and 131I-labeled monoclonal antibody (MAb) 1H10--an antibody against human cervical carcinoma cell-surface antigen. An antibody-irrelevant human melanoma cell line, H2269, served as the control group. Iodine-125 and 131I radiolabeling of MAbs 1H10 and H2669 was …	2001	Journal of nuclear medicine technology	11001503	0	Chloramine T
10.1002/1522-2683(20000701)21:13&lt;2594::AID-ELPS2594&gt;3.0.CO;2-K	Improved sensitivity proteomics by postharvest alkylation and radioactive labelling of proteins.	We describe approaches to improve the detection of proteins by postharvest alkylation and subsequent radioactive labeling with either [3H]iodoacetamide or 125I. Database protein sequence analysis suggested that cysteine is not suitable for detection of the entire proteome, but that cysteine alkylating reagents can increase the number of proteins able to be detected by iodination chemistry. Protei…	2001	Electrophoresis	10949135	0	Chloramine T
10.1016/s0049-3848(00)00205-x	Singlet oxygen ((1)O2) inactivates plasmatic free and complexed alpha2-macroglobulin.	alpha2-macroglobulin (alpha2M) is a broad-spectrum proteinase inhibitor and one of the major plasma proteins in humans. Activated phagocytes (especially granulocytes) generate large amounts of oxidants of the HOCI- and chloramine-type that release the mild nonradical, excited (light-emitting) oxidant singlet oxygen ((1)O2). These oxidants have been shown to inactivate several specific serine prot…	2000	Thrombosis research	10899353	0	Chloramine T
10.1007/s004249900242	Effect of sulfhydryl reagents on the regulatory system of the L-type Ca channel in frog ventricular myocytes.	The effects of sulfhydryl (SH) reagents on the L-type Ca current (ICa) were studied in frog ventricular myocytes using the whole-cell patch-clamp method. Methanethiosulfonate ethylammonium (MTSEA+) was found to enter the cell through the membrane and cause a remarkable increase in Ica from the intracellular side. Methanethiosulfonate ethyltrimethylammonium (MTSET+) and methanethiosulfonate ethyls…	2000	Pflugers Archiv : European journal of physiology	10898520	0	Chloramine T
10.1002/(SICI)1520-636X(2000)12:5/6&lt;299::AID-CHIR2&gt;3.0.CO;2-S	Catalytic diastereoselective sulfimidation of diaryl sulfides and application of chiral sulfimides to asymmetric allylic alkylation.	The copper-catalyzed diastereoselective imidation of diaryl sulfides bearing a chiral oxazolinyl moiety at the ortho-position with [N-(p-toluenesulfonyl) imino]phenyliodinane (TsN=IPh) or Chloramine-T trihydrate [TsN(Cl)Na.3H2O] was successfully carried out to give the corresponding optically active N-tosylsulfimides in good yields. For example, the imidation of diphenyl sulfide bearing a methoxy…	2004	Chirality	10824144	0	Chloramine T
10.1021/ol990761a	Tert-butylsulfonamide. A new nitrogen source for catalytic aminohydroxylation and aziridination of olefins.	[reaction: see text] The N-chloramine salt of tert-butylsulfonamide has been shown to be an efficient nitrogen source and the terminal oxidant for catalytic aminohydroxylation and aziridination of olefins, resembling closely Chloramine-T by its behavior in these catalytic reactions. The sulfonyl-nitrogen bond in the product or its derivatives is easily cleaved under mild acidic conditions, allowi…	2005	Organic letters	10823205	0	Chloramine T
10.1016/j.scitotenv.2024.172498	Research progress on the generation of NDMA by typical PPCPs in disinfection treatment of water environment in China: A review.	The drugs and personal care products in water sources are potential threats to the ecological environment and drinking water quality. In recent years, the presence of PPCPs has been detected in multiple drinking water sources in China. PPCPs are usually stable and resistant to degradation in aquatic environments. During chlorination, chloramination, and ozonation disinfection processes, PPCPs can…	2024	The Science of the total environment	38657805	1	Chloramine T
10.1016/j.aca.2024.342557	Simultaneous separation and detection of monochloramine, nitrite, and nitrate by step-gradient mixed-mode ion chromatography: Translation from benchtop to portable ion chromatograph.	Nitrite (NO<sub>2</sub><sup>-</sup>) and nitrate (NO<sub>3</sub><sup>-</sup>) can be produced in the distribution systems of chloraminated drinking water due to the nitrification of ammonia. The most applied inorganic chloramine for this purpose, namely monochloramine (NH<sub>2</sub>Cl), is also released into aquatic environments from water treatment plants' effluent and within industrial waste s…	2024	Analytica chimica acta	38637041	0	Chloramine T
10.1021/acs.est.4c01612	Deciphering the Roles of Extracellular Polymeric Substances (EPS) in Shaping Disinfection Kinetics through Permanent Removal via Genetic Disruption.	Extracellular polymeric substances (EPS) ubiquitously encapsulate microbes and play crucial roles in various environmental processes. However, understanding their complex interactions with dynamic bacterial behaviors, especially during the disinfection process, remains very limited. In this work, we investigated the impact of EPS on bacterial disinfection kinetics by developing a permanent EPS re…	2024	Environmental science &amp; technology	38571383	0	Chloramine T
10.1016/j.jhazmat.2024.134145	Oxidation of branched chain amino acids by HOCl: Kinetics and mechanism.	The kinetics of the chlorination of leucine, isoleucine, and valine (BCAAs) was studied in excess HOCl by stopped-flow and spectrophotometric methods (25 <sup>&#x25e6;</sup>C, I = 1.0&#xa0;M NaClO<sub>4</sub>). The intermediates and products were identified and monitored by <sup>1</sup>H NMR spectroscopy. It was established that these reactions are fully analogous and proceed according to distinc…	2024	Journal of hazardous materials	38565013	0	Chloramine T
10.1016/j.jes.2023.07.013	Degradation behaviors of Nabumetone and its metabolite during UV/monochloramine process: Experimental and theoretical study.	This study investigated degradation behaviors of a nonsteroidal anti-inflammatory drug Nabumetone (NMT) and its major metabolite 6-methoxy-2-naphthylacetic acid (MNA) in the coupling process of ultraviolet and monochloramine (UV/NH<sub>2</sub>Cl). The second-order rate constants of the contaminants reacting with reactive radicals (HO&#x2022;, Cl&#x2022;, Cl<sub>2</sub>&#x2022;<sup>&#x207b;</sup>,…	2024	Journal of environmental sciences (China)	38527876	0	Chloramine T
10.1016/j.jhazmat.2024.134042	Ammonia oxidation by in-situ chloride electrolysis in etching wastewater of semiconductor manufacturing using RuSnO<sub>x</sub>/Ti electrode: Effect of plating mode and metal ratio.	The indirect chloride-mediated ammonia oxidation encounters challenges in maintaining the effectiveness of metal oxide anodes when treating wastewaters with complex compositions. This study aims to develop a highly stable anode with RuO<sub>2</sub>-SnO<sub>2</sub> coatings for treating an etching effluent from semiconductor manufacturing, which majorly contains NH<sub>3</sub> and organic compound…	2024	Journal of hazardous materials	38521031	0	Chloramine T
10.1017/ice.2024.34	Testing residual chloramine levels in tap water across sink locations in a US academic hospital setting.		2024	Infection control and hospital epidemiology	38505953	0	Chloramine T
10.3724/SP.J.1123.2023.06002	[Determination of nine aromatic amines in water by cloud point extraction-gas chromatography-mass spectrometry].	Aromatic amines are a class of compounds bearing amino groups on their benzene rings; these compounds are important raw materials for the industrial production of rubber chemicals, pesticides, dyes, pharmaceuticals, photosensitive chemicals, and agricultural chemicals. Research has revealed that some aromatic amines teratogenetic, carcinogenic, and mutagenic properties. Given the high toxicity an…	2024	Se pu = Chinese journal of chromatography	38503707	0	Chloramine T
10.1016/j.chemosphere.2024.141709	Effective chloramine management without "burn" in biofilm affected nitrifying tanks using a low dose of copper.	This paper highlights the potential to effectively inhibit nitrification and restore chloramine levels using a low copper concentration in a biofilm-affected (surface-to-volume ratio 16&#xa0;m<sup>-1</sup>) continuous-flow laboratory-scale chloraminated system. High nitrite and low chloramine containing tanks are always recovered with chlorine "burn" by water utilities. The "burn" is not only cos…	2024	Chemosphere	38484992	0	Chloramine T
10.1016/j.watres.2024.121432	Biofilm formation and antioxidation were responsible for the increased resistance of N. eutropha to chloramination for drinking water treatment.	Chloramination is an effective strategy for eliminating pathogens from drinking water and repressing their regrowth in water distribution systems. However, the inevitable release of NH<sub>4</sub><sup>+</sup> potentially promotes nitrification and associated ammonia-oxidizing bacteria (AOB) contamination. In this study, AOB (Nitrosomona eutropha) were isolated from environmental water and treated…	2024	Water research	38461606	0	Chloramine T
10.1016/j.watres.2024.121433	Kinetics of chlorine and chloramine reactions in reverse osmosis permeate and their impact on radical formation during UV/chlorine advanced oxidation for potable reuse.	Knowledge of the speciation of chlorine and chloramines in reverse osmosis (RO) permeate is needed to estimate the performance (i.e., pollutant log reduction) of subsequent UV/chlorine advanced oxidation processes (AOPs). To accurately predict the speciation, a previously reported breakpoint chlorination kinetic model was experimentally validated for pH 5.5 and reaction times &lt; 3 min and used …	2024	Water research	38461603	0	Chloramine T
10.1016/j.watres.2024.121409	Locally enhanced mixed-order model for chloramine decay in drinking water disinfection.	Chloramine is the second most popular disinfectant and is widely used in the disinfection of drinking water. For chloramine disinfection, some standards require the total chlorine concentration to be maintained in an appropriate range in the water distribution system. Therefore, exploring the mechanism of chloramine decay and deriving an accurate chloramine decay model helps to optimize the disin…	2024	Water research	38461602	0	Chloramine T
10.2131/jts.49.95	Possible nonimmunological toxicological mechanisms of vesnarinone-associated agranulocytosis in HL-60 cells: role of reduced glutathione as cytotoxic defense.	This study was conducted as part of an investigation into the cause of vesnarinone-associated agranulocytosis. When HL-60 cells were exposed to vesnarinone for 48 hr, little cytotoxicity was observed, although reduced glutathione (GSH) content decreased in a concentration-dependent manner. Significant cytotoxicity and reactive oxygen species (ROS) production were observed when intracellular GSH c…	2024	The Journal of toxicological sciences	38432956	0	Chloramine T
10.1016/j.watres.2024.121302	The formation and control of disinfection by-products by two-step chlorination for sewage effluent: Role of organic chloramine decomposition among molecular weight fractions.	With the increasing discharge of wastewater effluent to natural waters, there is an urgent need to achieve both pathogenic microorganism inactivation and the mitigation of disinfection by-products (DBPs) during disinfection. Studies have shown that two-step chlorination, which injected chlorine disinfectant by splitting into two portions, was more effective in inactivating Escherichia coli than o…	2024	Water research	38401474	0	Chloramine T
10.3390/antiox13020169	Taurine Chloramine-Mediated Nrf2 Activation and HO-1 Induction Confer Protective Effects in Astrocytes.	Taurine is ubiquitously distributed in mammalian tissues, with the highest levels in the brain, heart, and leukocytes. Taurine reacts with hypochlorous acid (HOCl) to produce taurine chloramine (Tau-Cl) via the myeloperoxidase (MPO) system. In this study, we elucidated the antioxidative and protective effects of Tau-Cl in astrocytes. Tau-Cl increased the expression and nuclear translocation of nu…	2024	Antioxidants (Basel, Switzerland)	38397767	0	Chloramine T
10.1016/j.watres.2024.121331	Impact of changes in biofilm composition response following chlorine and chloramine disinfection on nitrogenous disinfection byproduct formation and toxicity risk in drinking water distribution systems.	In practical drinking water treatment, chlorine and chloramine disinfection exhibit different mechanisms that affect biofilm growth. This study focused on the influence of biofilm composition changes, especially extracellular polymeric substance (EPS) fractions, on the potential formation and toxicity of nitrogenous disinfection by-products (N-DBP). Significant differences in microbial diversity …	2024	Water research	38377929	0	Chloramine T
10.1016/j.watres.2024.121273	A review of research advances on disinfection strategies for biofilm control in drinking water distribution systems.	The presence of biofilms in drinking water distribution systems (DWDS) is responsible for water quality deterioration and a possible source of public health risks. Different factors impact the biological stability of drinking water (DW) in the distribution networks, such as the presence and concentration of nutrients, water temperature, pipe material composition, hydrodynamic conditions, and leve…	2024	Water research	38359597	1	Chloramine T
10.1016/j.jhazmat.2024.133729	Enhanced detection of monoiodoacetic acid at ng/L level by ion chromatography with novel derivatization-free pretreatment.	Concerns have recently arisen regarding the formation of carcinogenic and genotoxic iodinated haloacetic acids (HAAs), such as monoiodoacetic acid (MIAA), during the disinfection of iodine-containing water with chloramine. Existing detection methods for MIAA rely on either labor-intensive derivatization operations or expensive instruments, making analysis challenging. To bypass these issues, this…	2024	Journal of hazardous materials	38335611	0	Chloramine T
10.1016/j.chemosphere.2024.141312	Is monochloramine pre-oxidation a viable strategy for enhancing the treatment efficiency of algae-laden water with conventional drinking water treatment process?	Algal blooms worldwide pose many challenges to drinking water production. Pre-oxidation with NaClO, KMnO<sub>4</sub>, or ozone is commonly used to enhance algal removal in conventional drinking water treatment processes. However, these currently utilized oxidation methods often result in significant algal cell lysis or impede the operation of the subsequent units. Higher algal removal with pre-ch…	2024	Chemosphere	38311043	0	Chloramine T
10.1093/toxsci/kfae012	A critical review of advances on tumor metabolism abnormalities induced by nitrosamine disinfection by-products in drinking water.	Intensified sanitation practices amid the recent SARS-CoV-2 outbreak might result in the increased release of chloramine disinfectants into surface water, significantly promoting the formation of nitrosamine disinfection by-products (DBPs) in drinking water. Unfortunately, these nitrosamine DBPs exhibit significant genotoxic, carcinogenic, and mutagenic properties, while chlorinating disinfectant…	2024	Toxicological sciences : an official journal of the Society of Toxicology	38291902	1	Chloramine T
10.3390/molecules29020396	Chloramine Disinfection of Levofloxacin and Sulfaphenazole: Unraveling Novel Disinfection Byproducts and Elucidating Formation Mechanisms for an Enhanced Understanding of Water Treatment.	The unrestricted utilization of antibiotics poses a critical challenge to global public health and safety. Levofloxacin (LEV) and sulfaphenazole (SPN), widely employed broad-spectrum antimicrobials, are frequently detected at the terminal stage of water treatment, raising concerns regarding their potential conversion into detrimental disinfection byproducts (DBPs). However, current knowledge is d…	2024	Molecules (Basel, Switzerland)	38257310	0	Chloramine T
10.1038/s41522-023-00473-6	Responses of drinking water bulk and biofilm microbiota to elevated water age in bench-scale simulated distribution systems.	Reductions in nonresidential water demand during the COVID-19 pandemic highlighted the importance of understanding how water age impacts drinking water quality and microbiota in piped distribution systems. Using benchtop model distribution systems, we aimed to characterize the impacts of elevated water age on microbiota in bulk water and pipe wall biofilms. Five replicate constant-flow reactors w…	2024	NPJ biofilms and microbiomes	38253591	0	Chloramine T
10.1021/acs.est.3c08088	Closing Dichloramine Decomposition Nitrogen and Oxygen Mass Balances: Relative Importance of End-Products from the Reactive Nitrogen Species Pathway.	In drinking water chloramination, monochloramine autodecomposition occurs in the presence of excess free ammonia through dichloramine, the decay of which was implicated in <i>N</i>-nitrosodimethylamine (NDMA) formation by (i) dichloramine hydrolysis to nitroxyl which reacts with itself to nitrous oxide (N<sub>2</sub>O), (ii) nitroxyl reaction with dissolved oxygen (DO) to peroxynitrite or mono/di…	2024	Environmental science &amp; technology	38238190	0	Chloramine T
10.1128/aem.01658-23	On-site filtration of large sample volumes improves the detection of opportunistic pathogens in drinking water distribution systems.	In this study, we compared conventional vacuum filtration of small volumes through disc membranes (effective sample volumes for potable water: 0.3-1.0 L) with filtration of high volumes using ultrafiltration (UF) modules (effective sample volumes for potable water: 10.6-84.5 L) for collecting bacterial biomass from raw, finished, and tap water at seven drinking water systems. Total bacteria, <i>L…	2024	Applied and environmental microbiology	38236032	0	Chloramine T
10.1016/j.watres.2023.121098	Toward the autonomous flushing of building plumbing: Characterizing oxidation-reduction potential and temperature sensor dynamics.	Manual flushing of building plumbing is commonly used to address water quality issues that arise from water stagnation. Autonomous flushing informed by sensors has the potential to aid in the management of building plumbing, but a number of knowledge gaps hinder its application. This study evaluates autonomous flushing of building plumbing with online sensor and actuator nodes deployed under kitc…	2024	Water research	38219686	0	Chloramine T
10.1016/j.scitotenv.2024.169933	Exposure to chlorinated drinking water alters the murine fecal microbiota.	An abundant body of scientific studies and regulatory guidelines substantiates antimicrobial efficacy of freshwater chlorination ensuring drinking water safety in large populations worldwide. In contrast to the purposeful use of chlorination ensuring antimicrobial safety of drinking water, only a limited body of research has addressed the molecular impact of chlorinated drinking water exposure on…	2024	The Science of the total environment	38199366	0	Chloramine T
10.1016/j.watres.2023.121039	Effects of ozone dose on brominated DBPs in subsequent chlor(am)ination: A comprehensive study of aliphatic, alicyclic and aromatic DBPs.	Ozone&#x2012;chlor(am)ine is a commonly used combination of disinfectants in drinking water treatment. Although there are quite a few studies on the formation of some individual DBPs in the ozone&#x2012;chlor(am)ine disinfection, an overall picture of the DBP formation in the combined disinfection is largely unavailable. In this study, the effects of ozone dose on the formation and speciation of …	2024	Water research	38142503	0	Chloramine T
10.1002/adhm.202302615	Light-Enhanced Hypoxia-Responsive Gene Editing for Hypoxia-Resistant Photodynamic and Immunotherapy.	Hypoxia is a key hallmark of solid tumors and can cause resistance to various treatments such as photodynamics and immunotherapy. Microenvironment-responsive gene editing provides a powerful tool to overcome hypoxia resistance and remodel hypoxic microenvironments for enhanced tumor therapy. Here, a light-enhanced hypoxia-responsive multifunctional nanocarrier is developed to perform spatiotempor…	2024	Advanced healthcare materials	38117037	0	Chloramine T
10.1016/j.scitotenv.2023.169359	Novel evidence on iodoacetic acid-induced immune protein functional and conformational changes: Focusing on cellular and molecular aspects.	Elevated levels of iodide occur in raw water in certain regions, where iodination disinfection byproducts are formed during chloramine-assisted disinfection of naturally iodide-containing water. Iodoacetic acid (IAA) is one of the typical harmful products. The mechanisms underlying IAA-induced immunotoxicity and its direct effects on biomolecules remained unclear in the past. Cellular, biochemica…	2024	The Science of the total environment	38103599	0	Chloramine T
10.1021/acs.est.3c05905	Premise Plumbing Pipe Materials and In-Building Disinfectants Shape the Potential for Proliferation of Pathogens and Antibiotic Resistance Genes.	In-building disinfectants are commonly applied to control the growth of pathogens in plumbing, particularly in facilities such as hospitals that house vulnerable populations. However, their application has not been well optimized, especially with respect to interactive effects with pipe materials and potential unintended effects, such as enrichment of antibiotic resistance genes (ARGs) across the…	2023	Environmental science &amp; technology	38071676	0	Chloramine T
10.1016/j.tox.2023.153698	Dibromoacetonitrile induced autophagy by mediating the PERK signalling pathway and ROS interaction in HT22 cell.	Dibromoacetonitrile (DBAN) is a high-risk haloacetonitrile (HAN) generated as a byproduct of chloramine disinfection in drinking water. DBAN-induced neurotoxicity in mouse hippocampal neuronal cells (HT22) and mammals was observed to be related to reactive oxygen species (ROS). ROS, endoplasmic reticulum stress (ERS) and autophagy play crucial roles in regulating a variety of cellular processes. …	2024	Toxicology	38065397	0	Chloramine T
10.1016/j.watres.2023.120958	Effects of disinfectant type and dosage on biofilm's activity, viability, microbiome and antibiotic resistome in bench-scale drinking water distribution systems.	Drinking water distribution systems (DWDSs) are important for supplying high-quality water to consumers and disinfectant is widely used to control microbial regrowth in DWDSs. However, the disinfectant's influences on microbial community and antibiotic resistome in DWDS biofilms and the underlying mechanisms driving their dynamics remain elusive. The study investigated the effects of chlorine and…	2024	Water research	38064782	0	Chloramine T
10.1016/j.jhazmat.2023.132985	Halogenated aliphatic and phenolic disinfection byproducts in chlorinated and chloraminated dairy wastewater: Occurrence and ecological risk evaluation.	The increasing demand for dairy products has led to the production of a large amount of wastewater in dairy plants, and disinfection is an essential treatment process before wastewater discharge. Disinfection byproducts (DBPs) in disinfected dairy wastewater may negatively influence the aquatic organisms in receiving water. During chlorine and chloramine disinfection of dairy wastewater, the conc…	2024	Journal of hazardous materials	38000285	0	Chloramine T
10.1016/j.watres.2023.120858	Composition of active bacterial communities and presence of opportunistic pathogens in disinfected and non-disinfected drinking water distribution systems in Finland.	Many factors, including microbiome structure and activity in the drinking water distribution system (DWDS), affect the colonization potential of opportunistic pathogens. The present study aims to describe the dynamics of active bacterial communities in DWDS and identify the factors that shape the community structures and activity in the selected DWDSs. Large-volume drinking water and hot water, b…	2023	Water research	37988808	0	Chloramine T
10.1080/00016357.2023.2281486	Supra- and sub-gingival instrumentation of periodontitis with the adjunctive treatment of a chloramine - a one-year randomized clinical trial study.	Periodontitis is a bacterial-induced disease and for this reason controlling the microbiota is a necessity. Therapy includes self-performed daily oral hygiene in combination with supra- and sub-gingival instrumentation. An adjunctive antimicrobial agent may improve the outcome. To assess whether a chloramine (Perisolv&#xae;) has an adjunctive effect to non-surgical periodontal therapy and whether…	2024	Acta odontologica Scandinavica	37962876	0	Chloramine T
10.1016/j.envpol.2023.122902	Effect of booster disinfection on the prevalence of microbial antibiotic resistance and bacterial community in a simulated drinking water distribution system.	Booster disinfection was often applied to control the microorganism's growth in long-distance water supply systems. The effect of booster disinfection on the changing patterns of antibiotic resistance and bacterial community was investigated by a simulated water distribution system (SWDS). The results showed that the antibiotic resistance bacteria (ARB) and antibiotic resistance genes (ARGs) were…	2024	Environmental pollution (Barking, Essex : 1987)	37949160	0	Chloramine T
10.1016/j.chemosphere.2023.140542	The role of reactive chlorine and nitrogen species in micropollutant degradation in UV/monochloramine.	Monochloramine (NH<sub>2</sub>Cl) is applied upstream of reverse osmosis (RO) membranes for biofouling control. Residual NH<sub>2</sub>Cl can undergo UV photolysis downstream, generating reactive species for an AOP to occur. At the bench-scale, NH<sub>2</sub>Cl is typically generated from combining sodium hypochlorite and ammonium chloride or sulfate. This study investigated the degradation of fo…	2023	Chemosphere	37926167	0	Chloramine T
10.1016/j.scitotenv.2023.168176	Deciphering the diversity and assemblage mechanisms of nontuberculous mycobacteria community in four drinking water distribution systems with different disinfectants.	Nontuberculous mycobacteria (NTM) represent an emerging health concern due to their escalating infections worldwide. Although drinking water distribution systems (DWDSs) have been considered as NTM reservoirs and a potential infection route, NTM community at the species level remain largely elusive in DWDSs. This study employed high-throughput sequencing coupled with qPCR to profile NTM community…	2023	The Science of the total environment	37907107	0	Chloramine T
10.1016/j.scitotenv.2023.167743	Comparison of monochloramination and chlorination of 1,3-diphenylguandine (DPG): Kinetics, transformation products, and cell-based in-vitro testing.	As a widely used secondary vulcanization accelerator in the rubber industry, 1,3-diphenylguanidine (DPG) poses risks to human health and the environment. To compare and comprehend the disinfection process of DPG, this work investigates the reaction kinetics, toxicity, and transformation products (TPs) of DPG during chlorination and monochloramination. It has been revealed that the reactivity of m…	2023	The Science of the total environment	37838050	0	Chloramine T
10.1016/j.scitotenv.2023.167634	Effectiveness of monochloramine for inactivation of coronavirus in reclaimed water.	Fecal shedding of severe acute respiratory syndrome coronavirus 2 (SARS-CoV-2) by infected persons into wastewater was documented early during the COVID-19 pandemic, thereby stimulating inquiries into the effectiveness of municipal wastewater treatment processes for the reduction of infectious viruses. In wastewater treatment plants, free chlorine has traditionally been the disinfectant utilized …	2023	The Science of the total environment	37806580	0	Chloramine T
10.1016/j.chemosphere.2023.140382	Response mechanisms of pipe wall biofilms in water supply networks under different disinfection strategy pressures and the effect of mediating halogenated acetonitrile formation.	Residual chlorine and biofilm coexistence is inevitable in drinking water transmission and distribution networks. Understanding the microbial response and its mediated effects on disinfection byproducts under different categories of residual chlorine stress is essential to ensure water safety. The aim of our study was to determine the response of pipe wall biofilms to residual chlorine pressure i…	2023	Chemosphere	37806328	0	Chloramine T
10.1021/acs.est.3c04013	Protozoan-Priming and Magnesium Conditioning Enhance <i>Legionella pneumophila</i> Dissemination and Monochloramine Resistance.	Opportunistic pathogens (OPs) are of concern in drinking water distribution systems because they persist despite disinfectant residuals. While many OPs garner protection from disinfectants via a biofilm lifestyle, <i>Legionella pneumophila</i> (<i>Lp</i>) also gains disinfection resistance by being harbored within free-living amoebae (FLA). It has been long established, but poorly understood, tha…	2023	Environmental science &amp; technology	37756220	0	Chloramine T
10.1002/advs.202303588	Rechargeable Multifunctional Anti-Bacterial AEMs for Electrodialysis: Improving Anti-Biological Performance via Synergistic Antibacterial Mechanism.	Constructing a functional layer on the surface of commercial membrane (as a substrate) to inhibit the formation of biofilms is an efficient strategy to prepare an antibacterial anion exchange membrane (AEM). Herein, a rechargeable multifunctional anti-biological system is reported by utilizing the mussel-inspired L-dopa connection function on commercial AEMs. Cobalt nanoparticles (Co NPs) and N-c…	2023	Advanced science (Weinheim, Baden-Wurttemberg, Germany)	37697634	0	Chloramine T
10.1021/acs.est.3c01767	Spatiotemporal Variability in <i>N</i>-Nitrosodimethylamine Precursor Levels in a Watershed Impacted by Agricultural Activities and Municipal Wastewater Discharges and Effects of Lime Softening.	The Crow River, a tributary of the Mississippi River in Minnesota, U.S.A., that is impacted by agricultural activities and municipal wastewater discharges, was sampled approximately monthly at 12 locations over 18 months to investigate temporal and spatial variations in <i>N</i>-nitrosodimethylamine (NDMA) precursor levels. NDMA precursors were quantified primarily by measuring NDMA formed under …	2023	Environmental science &amp; technology	37671798	0	Chloramine T
10.1016/j.watres.2023.120531	Inactivation of chlorine-resistant bacteria (CRB) via various disinfection methods: Resistance mechanism and relation with carbon source metabolism.	With the widespread use of chlorine disinfection, chlorine-resistant bacteria (CRB) in water treatment systems have gained public attention. Bacterial chlorine resistance has been found positively correlated with extracellular polymeric substance (EPS) secretion. In this study, we selected the most suitable CRB controlling method against eight bacterial strains with different chlorine resistance …	2023	Water research	37659185	0	Chloramine T
10.3892/br.2023.1639	Antiviral agents and disinfectants for foot&#x2011;and&#x2011;mouth disease (Review).	Fluorouracil, 5-azacytidine, 6-azauridine, ribavirin, favipiravir (T-705) and its derivative (T-1105) exhibit anti-foot-and-mouth disease virus (FMDV) effects. In particular, T-1105 exhibits promising results when administered to guinea pigs orally, and pigs in their feed. FMDV is excreted in the early stages of infection in aerosols and oral or nasal droplets from animals. T-1105 along with the …	2023	Biomedical reports	37614986	1	Chloramine T
10.1061/(asce)ee.1943-7870.0002062	Investigation of Chloramines, Disinfection Byproducts, and Nitrification in Chloraminated Drinking Water Distribution Systems.	Four chloraminated drinking water distribution systems (CDWDSs) required to maintain numeric versus "detectable" residuals were spatially and temporally sampled for water quality and associated trihalomethane (THM) and haloacetic acid (HAA) formation. Monochloramine decreased from entry point (EP) to maximum residence time (MRT) samples while THMs and HAAs initially increased and then stabilized …	2023	Journal of environmental engineering (New York, N.Y.)	37593338	0	Chloramine T
10.1016/j.watres.2023.120352	Microelectrode evaluation of in situ oxidant reactivity and pH variability at new ductile iron and copper coupon surfaces.	Thirty-two short term (&#x223c;7.5&#xa0;h) abiotic experiments were conducted with new ductile iron and copper coupons exposed to various water qualities, including pH (7 or 9), dissolved inorganic carbon (DIC, 10 or 50&#xa0;mg&#xa0;C&#xa0;L<sup>-1</sup>) and phosphate (0 or 3&#xa0;mg&#xa0;P&#xa0;L<sup>-1</sup>) concentrations and 4&#xa0;mg&#xa0;Cl<sub>2</sub>&#xa0;L<sup>-1</sup> free chlorine or…	2023	Water research	37482000	0	Chloramine T
10.1016/j.scitotenv.2023.165602	The occurrence, ecological risk, and control of disinfection by-products from intensified wastewater disinfection during the COVID-19 pandemic.	Increased disinfection of wastewater to preserve its microbiological quality during the coronavirus infectious disease-2019 (COVID-19) pandemic have inevitably led to increased production of toxic disinfection by-products (DBPs). However, there is limited information on such DBPs (i.e., trihalomethanes, haloacetic acids, nitrosamines, and haloacetonitriles). This review focused on the upsurge of …	2023	The Science of the total environment	37478942	1	Chloramine T
10.1021/acs.est.3c00802	Optimizing Ozone Disinfection in Water Reuse: Controlling Bromate Formation and Enhancing Trace Organic Contaminant Oxidation.	The use of ozone/biofiltration advanced treatment has become more prevalent in recent years, with many utilities seeking an alternative to membrane/RO based treatment for water reuse. Ensuring efficient pathogen reduction while controlling disinfection byproducts and maximizing oxidation of trace organic contaminants remains a major barrier to implementing ozone in reuse applications. Navigating …	2023	Environmental science &amp; technology	37467303	0	Chloramine T
10.1007/s10517-023-05834-x	Antiplatelet Action of Chloramine Derivatives of Adenosine Phosphates and Their Chemical Activity in Relation to Sulfur-Containing Compounds.	We studied the properties of N6-chloroadenosine phosphates (ATP, ADP, and AMP chloramines) as compounds with potentially increased antiplatelet efficacy determined by their binding to the plasma membrane of platelets. Chloramine derivatives of ATP, ADP, and AMP do not differ in their optical absorption characteristics: their absorption spectra are in the range of 220-340 nm with a maximum at 264 …	2023	Bulletin of experimental biology and medicine	37466859	0	Chloramine T
10.1016/j.watres.2023.120131	Chlorination of amides: Kinetics and mechanisms of formation of N-chloramides and their reactions with phenolic compounds.	Amides are common constituents in natural organic matter and synthetic chemicals. In this study, we investigated kinetics and mechanisms of the reactions of chlorine with seven amides, including acetamide, N-methylformamide, N-methylacetamide, benzamide, N-methylbenzamide, N-propylbenzamide, and N-(benzoylglycyl)glycine amide. Apparent second-order rate constants for the reactions of the amides w…	2023	Water research	37364355	0	Chloramine T
10.3724/SP.J.1123.2022.09020	[Rapid determination of five halobenzoquinones in aquatic products by QuEChERS-ultra performance liquid chromatography-tandem mass spectrometry].	Halobenzoquinones (HBQs), which are emerging chlorinated disinfection byproducts (DBPs), have attracted increasing attention because they are frequently detected in treated tap water, entrainment water, etc. These compounds are mainly generated during the water treatment process using chlorine, chloramine, and chlorine dioxide as disinfectants, and display more toxic effects than regulated DBPs, …	2023	Se pu = Chinese journal of chromatography	37259873	0	Chloramine T
10.1016/j.chemosphere.2023.138982	Pre-oxidation coupled with charged covalent organic framework membranes for highly efficient removal of organic chloramines precursors in algae-containing water treatment.	Organic chloramines in water would pose both chemical and microbiological risks. It is essential to remove the precursors of organic chloramine (amino acids and decomposed peptides/proteins) to limit its formation in disinfection. In our work, nanofiltration was chosen to remove organic chloramines precursors. To solve the "trade-off" effect and low rejection of small molecules in algae organic m…	2023	Chemosphere	37207898	0	Chloramine T
10.1016/j.scitotenv.2023.164198	Identification, occurrence, concentration and composition profile of fiproles in municipal wastewater treatment plants.	Although fipronil and several of its transformation products are ubiquitous in aquatic environments, limited information is available on the structural identities, detection frequencies, concentrations and composition profiles of fiproles (fipronil and its known and unknown transformation products) in municipal wastewater treatment plants (WWTPs). In this study, a suspect screening analysis was a…	2023	The Science of the total environment	37201841	0	Chloramine T
10.1016/j.watres.2023.120056	A novel solar-activated chlorine dioxide process for atrazine degradation in drinking water.	New technologies using advanced oxidation processes (AOPs) with low energy-input to address the presence of micro-contaminants and the formation of disinfection byproducts (DBPs) are required for drinking water safety. In this work, the activation of chlorine dioxide with solar (solar/ClO<sub>2</sub> process), a type of renewable and inexhaustible energy, was developed to degrade atrazine (ATZ) a…	2023	Water research	37167851	0	Chloramine T
10.1021/acs.est.2c08810	Generation of Reactive Nitrogen Species in UV Photolysis of Dichloramine and Their Incorporation into Nitrogenous Byproducts.	Dichloramine (NHCl<sub>2</sub>) often coexists with monochloramine (NH<sub>2</sub>Cl) in reverse osmosis (RO) permeate in potable reuse scenarios when NH<sub>2</sub>Cl is added upstream of RO for membrane fouling control such that UV photolysis of NHCl<sub>2</sub> occurs during the downstream UV/chloramine process. However, the formation of reactive nitrogen species (RNS) and their incorporation …	2023	Environmental science &amp; technology	37126657	0	Chloramine T
10.1016/j.scitotenv.2023.163722	Comparison of pipe loop and pipe section reactor methods for estimating chloramine decay in harvested distribution system pipes.	To assess chloramine decay, this study compared the use of pipe loops, which incorporate continuously flowing water, to static pipe section reactors (PSRs). Unlined cast iron (UCI) and cement-lined ductile iron (CLDI) were harvested from distribution systems. These were directly compared to virgin polyvinyl chloride (PVC) pipe at low (0.03&#xa0;m/s) and high (0.09&#xa0;m/s) water velocities as we…	2023	The Science of the total environment	37116810	0	Chloramine T
10.1016/j.jhazmat.2023.131454	Photolysis of chloramines in vacuum-UV and vacuum-UV/chlorine advanced oxidation processes for removal of 1,4-dioxane: Effect of water matrix, kinetic modeling, and implications for potable reuse.	Advanced oxidation processes (AOPs) are a key step in eliminating persistent micropollutants in potable reuse trains. Under such conditions, chloramines are an inevitable component in the AOP feed water given their application as an antifouling agent for the upstream membrane processes. In cases when other oxidants, such as free chlorine, are to be used in the AOP treatment, the effect of backgro…	2023	Journal of hazardous materials	37094441	0	Chloramine T
10.1016/j.scitotenv.2023.163344	Impacts of hydraulic fracturing wastewater from oil and gas industries on drinking water: Quantification of 69 disinfection by-products and calculated toxicity.	Oil and gas production generates large amounts of brine wastewater called "produced water" with various geogenic and synthetic contaminants. These brines are generally used in hydraulic fracturing operations to stimulate production. They are characterized by elevated halide levels, particularly geogenic bromide and iodide. Such salt concentrations in produced water may be as high as thousands of …	2023	The Science of the total environment	37030373	0	Chloramine T
10.1016/j.scitotenv.2023.163297	Insight into mixed chlorine/chloramines conversion and associated water quality variability in drinking water distribution systems.	Mixed chlorine/chloramines are common in drinking water distribution systems (DWDSs); however, their transformation and impact on chemical and microbial characteristics are not well understood. We systematically investigated water quality parameters associated with mixed chlorine/chloramine species conversion in 192 samples (including raw, finished, and tap water) collected throughout the year in…	2023	The Science of the total environment	37028653	0	Chloramine T
10.1016/j.jenvman.2023.117819	Formation, toxicity, and mechanisms of halonitromethanes from poly(diallyl dimethyl ammonium chloride) during UV/monochloramine disinfection in the absence and presence of bromide ion.	Bromide ion (Br<sup>-</sup>) is known as a prevalent component in water environments, which exhibits significant impacts on halonitromethanes (HNMs) formation. This study was performed to explore and compare the formation, toxicity, and mechanisms of HNMs from poly(diallyl dimethyl ammonium chloride) (PDDACl) in the absence and presence of Br<sup>-</sup> in the UV/monochloramine (UV/NH<sub>2</sub…	2023	Journal of environmental management	36996559	0	Chloramine T
10.1021/acs.est.2c09824	Bacteria and Virus Inactivation: Relative Efficacy and Mechanisms of Peroxyacids and Chlor(am)ine.	Peroxyacids (POAs) are a promising alternative to chlorine for reducing the formation of disinfection byproducts. However, their capacity for microbial inactivation and mechanisms of action require further investigation. We evaluated the efficacy of three POAs (performic acid (PFA), peracetic acid (PAA), and perpropionic acid (PPA)) and chlor(am)ine for inactivation of four representative microor…	2023	Environmental science &amp; technology	36995048	0	Chloramine T
10.1021/acsestwater.2c00292	Evaluation of Preformed Monochloramine Reactivity with Processed Natural Organic Matter and Scaling Methodology Development for Concentrated Waters.	To evaluate natural organic matter (NOM) processing impacts on preformed monochloramine (PM) reactivity and as a first step in creating concentrated disinfection byproduct (DBP) mixtures from PM, a rational methodology was developed to proportionally scale PM NOM-related demand in unconcentrated source waters to waters with concentrated NOM. Multiple NOM preparations were evaluated, including a l…	2023	ACS ES&amp;T water	36968336	0	Chloramine T
10.1016/j.scitotenv.2023.162815	Algae impacted drinking water: Does switching to chloramination produce safer drinking water?	Harmful algal (cyanobacterial) blooms (HABs) are increasing throughout the world. HABs can be a direct source of toxins in freshwater sources, and associated algal organic matter (AOM) can act as precursors for the formation of disinfection by-products (DBPs) in drinking water. This study investigated the impacts of algae on DBP formation using treatment with chloramine, which has become a popula…	2023	The Science of the total environment	36921861	0	Chloramine T
10.1016/j.heliyon.2023.e13673	Swimming pool water disinfection by-products profiles and association patterns.	The aim of this work was to determine and study the concentration of different groups of disinfection by-products (DBPs): trihalomethanes, haloacetic acids, haloacetonitriles, haloacetones and combined chlorine (as an indicator of chloramine levels), in the water of 175 public swimming pools in Gipuzkoa (Basque Country, Spain). The study included chlorinated and brominated pools, indoor and outdo…	2023	Heliyon	36865475	0	Chloramine T
10.1016/j.scitotenv.2023.162353	Microbiological risks increased by ammonia-oxidizing bacteria under global warming: The neglected issue in chloraminated drinking water distribution system.	A rising outbreak of waterborne diseases caused by global warming requires higher microbial stability in the drinking water distribution system (DWDS). Chloramine disinfection is gaining popularity in this context due to its good persistent stability and fewer disinfection byproducts. However, the microbiological risks may be significantly magnified by ammonia-oxidizing bacteria (AOB) in distribu…	2023	The Science of the total environment	36822432	1	Chloramine T
10.1007/s00784-023-04913-7	Can natural irrigants replace sodium hypochlorite? A systematic review.	Sodium hypochlorite, a gold standard for irrigation in endodontics, has disadvantages like toxicity and root dentin weakening. Alternatives derived from natural products are being explored. This systematic review was done to understand the clinical benefits of natural irrigants when compared with a standard irrigant, sodium hypochlorite. This systematic review was registered with PROSPERO (2018 C…	2023	Clinical oral investigations	36808559	1	Chloramine T
10.1021/acs.est.2c05234	Overlooked Iodo-Disinfection Byproduct Formation When Cooking Pasta with Iodized Table Salt.	Iodized table salt provides iodide that is essential for health. However, during cooking, we found that chloramine residuals in tap water can react with iodide in table salt and organic matter in pasta to form iodinated disinfection byproducts (I-DBPs). While naturally occurring iodide in source waters is known to react with chloramine and dissolved organic carbon (e.g., humic acid) during the tr…	2023	Environmental science &amp; technology	36802504	0	Chloramine T
10.1021/acs.est.2c06376	Production of Dichloroacetonitrile from Derivatives of Isoxaflutole Herbicide during Water Treatment.	The herbicide isoxaflutole has the potential to contaminate drinking water directly, as well as upon hydrolyzing to its active form diketonitrile. Diketonitrile also may impact water quality by acting as a precursor for dichloroacetonitrile (DCAN), which is an unregulated but highly toxic disinfection byproduct (DBP). In this study, we investigated the reaction of diketonitrile with free chlorine…	2023	Environmental science &amp; technology	36749696	0	Chloramine T
10.1021/acs.est.2c07694	Reactivity of Bromine Radical with Dissolved Organic Matter Moieties and Monochloramine: Effect on Bromate Formation during Ozonation.	Bromine radical (Br<sup>&#x2022;</sup>) has been hypothesized to be a key intermediate of bromate formation during ozonation. Once formed, Br<sup>&#x2022;</sup> further reacts with ozone to eventually form bromate. However, this reaction competes with the reaction of Br<sup>&#x2022;</sup> with dissolved organic matter (DOM), of which reactivity and reaction mechanisms are less studied to date. To…	2023	Environmental science &amp; technology	36706342	0	Chloramine T
10.1021/acs.est.2c06327	A Novel Source of Radicals from UV/Dichloroisocyanurate for Surpassing Abatement of Emerging Contaminants Versus Conventional UV/Chlor(am)ine Processes.	Ultraviolet (UV)/chlor(am)ine processes are emerging advanced oxidation processes (AOPs) for water decontamination and raising continuous attention. However, limitations appear in the UV/hypochlorite and UV/monochloramine for removing specific contaminants ascribed to the differences in the sorts and yields of free radicals. Here, this study reports UV/dichloroisocyanurate (NaDCC) as a novel sour…	2023	Environmental science &amp; technology	36668904	0	Chloramine T
10.1080/15563650.2022.2163902	Treatment of chloramine-induced chemical pneumonitis with extracorporeal membrane oxygenation (ECMO) following bleach and disinfectant inhalation.		2023	Clinical toxicology (Philadelphia, Pa.)	36656911	0	Chloramine T
10.1021/acs.est.2c07881	Generation Mechanism of Perfluorohexanesulfonic Acid from Polyfluoroalkyl Sulfonamide Derivatives During Chloramination in Drinking Water.	Per- and polyfluoroalkyl substances (PFASs), including perfluorohexanesulfonic acid (PFHxS), as emerging persistent organic pollutants widely detected in drinking water, have drawn increasing concern. The PFHxS contamination of drinking water always results from direct and indirect sources, especially the secondary generations through environmental transformations of precursors. However, the mech…	2023	Environmental science &amp; technology	36633968	0	Chloramine T
10.1021/acs.est.2c02481	Electrochemical Dechlorination of Municipal Wastewater Effluent.	The use of sodium bisulfite as an electron donor to quench chloramine disinfectant residuals in municipal wastewater effluents prior to discharge incurs the cost of purchasing and transporting bisulfite to the utility and increases the loading of salts to the receiving water. In this study, degradation of chloramine residuals within authentic municipal wastewater effluents was achieved within a 3…	2024	Environmental science &amp; technology	36626832	0	Chloramine T
10.3389/fcimb.2022.952720	Recombinant actin-depolymerizing factor of the apicomplexan <i>Neospora caninum</i> (NcADF) is susceptible to oxidation.	<i>Neospora caninum</i> is a member of Apicomplexa Phylum and the causative agent of neosporosis, a disease responsible for abortions in cattle. Apicomplexan parasites have a limited set of actin-binding proteins conducting the regulation of the dynamics of nonconventional actin. The parasite actin-based motility is implicated in the parasite invasion process in the host cell. Once no commercial …	2023	Frontiers in cellular and infection microbiology	36601306	0	Chloramine T
10.1016/j.envpol.2022.120972	Analysis of degradation kinetic modeling and mechanism of chlorinated-halonitromethanes under UV/monochloramine treatment.	Chlorinated-halonitromethanes (Cl-HNMs) including chloronitromethane (CNM), dichloronitromethane (DCNM), and trichloronitromethane (TCNM) are nitrogenous disinfection by-products, which have high cytotoxicity and genotoxicity to human. This study aimed to investigate the degradation kinetic modeling and mechanism of Cl-HNMs under monochloramine activated by ultraviolet of 254&#xa0;nm (UV/NH<sub>2…	2023	Environmental pollution (Barking, Essex : 1987)	36584856	0	Chloramine T
10.1016/j.scitotenv.2022.160536	Occurrence and control of fungi in water: New challenges in biological risk and safety assurance.	Recently, the contamination of fungi in water has aroused widespread concern, which will pose a threat to water quality and safety, and raise diseases risk in the immunocompromised individuals. In this review, the characteristics and different physiological state of fungi in water are summarized. A comprehensive evaluation of the control efficiency and mechanism of waterborne fungi by the commonl…	2023	The Science of the total environment	36574558	1	Chloramine T
10.1021/acs.est.2c05540	Dominant Dissolved Oxygen-Independent Pathway to Form Hydroxyl Radicals and the Generation of Reactive Chlorine and Nitrogen Species in Breakpoint Chlorination.	Due to the complexities of the interactions between ammonia, chlor(am)ine, and intermediate species such as ONOOH, the radical formation in breakpoint chlorination and the consequential removal of micropollutants remain largely unexplored. In this study, the dominant generation pathway of HO<sup>&#x2022;</sup>, as a primary radical in breakpoint chlorination, was examined, and the generations of …	2023	Environmental science &amp; technology	36512687	0	Chloramine T
10.1128/spectrum.01845-22	Selective Enrichment of Nitrososphaera viennensis-Like Ammonia-Oxidizing Archaea over Ammonia-Oxidizing Bacteria from Drinking Water Biofilms.	Ammonia-oxidizing archaea (AOA) can oxidize ammonia to nitrite for energy gain. They have been detected in chloraminated drinking water distribution systems (DWDS) along with the more common ammonia-oxidizing bacteria (AOB) and nitrite-oxidizing bacteria (NOB). To date, no members of the AOA have been isolated or enriched from drinking water environments. To begin the investigation of the role of…	2022	Microbiology spectrum	36445127	0	Chloramine T
10.1016/j.jhazmat.2022.130343	Transfer organic chloramines to monochloramine using two-step chlorination: A method to inhibit N-DBPs formation in algae-containing water treatment.	Organic chloramines formed in chlorination of algae-containing water are typical precursors of nitrogenous disinfection byproducts (N-DPBs). The objective to simultaneously enhance the removal efficiency of organic chloramines and control DBP formation remains a challenge. In this study, we report a two-step chlorination strategy for transferring organic chloramines to monochloramine based on the…	2022	Journal of hazardous materials	36444058	0	Chloramine T
10.1016/j.watres.2022.119309	Inactivation and genome damage of rotavirus and a human norovirus surrogate by monochloramine treatment and sequential application with UV.	The inactivation efficacy by monochloramine for disinfecting gastroenteritis-causing rotaviruses (RV) and Tulane viruses (TV), a surrogate for noroviruses, were evaluated in this study. In addition, the strategies for improving the disinfection efficiency of monochloramine by raising the temperature and sequentially implementing UV irradiation were investigated. The results showed that monochlora…	2022	Water research	36369682	0	Chloramine T
10.1016/j.envpol.2022.120465	A facile green "wastes-treat-wastes" strategy: Electrogenerated chloramines for nanofiltration concentrate recirculation.	Use of nanofiltration (NF) membrane to reuse the secondary wastewater suffers from severer biofouling and refractory concentrate. To realize sustainable NF membrane processes in water purification, the electro-oxidation (EO) process using boron-doped diamond (BDD) anodes was applied in current study to treat the NF concentrate for removal of organic contaminates and nutrients using simultaneously…	2022	Environmental pollution (Barking, Essex : 1987)	36273691	0	Chloramine T
10.1080/09593330.2022.2135462	Identification of transformation products during Doxylamine chloramination for NDMA mitigation.	N-nitrosodimethylamine (NDMA) is a disinfection byproduct that forms at the presence of an organic nitrogen precursor. Doxylamine, an antihistaminic pharmaceutical, is a precursor of NDMA and has been shown to form NDMA in the presence of chloramine. In this study, the effect of Doxylamine as an NDMA precursor has been further studied during chloramination. The end product and byproducts during c…	2024	Environmental technology	36222397	0	Chloramine T
10.1016/j.jbc.2022.102579	Oxidative stress-induced autonomous activation of the calcium/calmodulin-dependent kinase II involves disulfide formation in the regulatory domain.	Calcium/calmodulin-dependent protein kinase II &#x3b4; (CaMKII&#x3b4;) has a pivotal role in cardiac signaling. Constitutive and deleterious CaMKII "autonomous" activation is induced by oxidative stress, and the previously reported mechanism involves oxidation of methionine residues in the regulatory domain. Here, we demonstrate that covalent oxidation leads to a disulfide bond with Cys273 in the…	2022	The Journal of biological chemistry	36220393	0	Chloramine T
10.1021/acs.est.2c06632	Monochloramine Induces Release of DNA and RNA from Bacterial Cells: Quantification, Sequencing Analyses, and Implications.	Monochloramine (MCA) is a widely used secondary disinfectant to suppress microbial growth in drinking water distribution systems. In monochloraminated drinking water, a significant amount of extracellular DNA (eDNA) has been reported, which has many implications ranging from obscuring DNA-based drinking water microbiome analyses to posing potential health concerns. To address this, it is imperati…	2022	Environmental science &amp; technology	36215406	0	Chloramine T
10.1016/j.watres.2022.119174	Plasma-enhanced microbial electrolytic disinfection: Decoupling electro- and plasma-chemistry in plasma-electrolyzed oxidizing water using ion-exchange membranes.	Pathogenic microorganisms pose a global threat to public health and environment. Common antibacterial chemicals produce toxic residues, inevitably harming the environment. Electrolyzed oxidizing water (EOW), a promising environment-friendly alternative disinfectant, still lacks effective production processes, sufficient bactericidal efficacy and stability, while the enabling physico-chemical mech…	2022	Water research	36206683	0	Chloramine T
10.1016/j.watres.2022.119175	Effects of bromide ion on the formation and toxicity alteration of halonitromethanes from nitrate containing humic acid water during UV/chlor(am)ine disinfection.	UV/chlor(am)ine are efficient for achieving multiple-barrier disinfection and maintaining residuals, while bromide (Br<sup>-</sup>) has notable impacts on the formation and toxicity of halonitromethanes (HNMs) during UV/chlor(am)ine disinfection. This study investigated the effects of Br<sup>-</sup> on HNMs formation and toxicity alteration during UV/chlor(am)ine disinfection of nitrate containin…	2022	Water research	36191529	0	Chloramine T
10.1093/hmg/ddac232	Site-specific decreases in DNA methylation in replicating cells following exposure to oxidative stress.	Oxidative stress is a common feature of inflammation-driven cancers, and it promotes genomic instability and aggressive tumour phenotypes. It is known that oxidative stress transiently modulates gene expression through the oxidation of transcription factors and associated regulatory proteins. Neutrophils are our most abundant white blood cells and accumulate at sites of infection and inflammation…	2023	Human molecular genetics	36106794	0	Chloramine T
10.1016/j.chemosphere.2022.136322	Intrinsic chlorine resistance of bacteria modulated by glutaminyl-tRNA biosynthesis in drinking water supply systems.	The existence of chlorine-resistant bacteria (CRB) in drinking water supply systems (DWSSs) results in significant challenges to the biological security of drinking water. However, little is known about the intrinsic chlorine-resistant molecular metabolic mechanism of bacteria in DWSSs. This research explored the microbial interactions and the key metabolic pathways that modulate the chlorine res…	2022	Chemosphere	36084827	0	Chloramine T
10.1016/j.watres.2022.119039	The protective role and mechanism of melanin for Aspergillus niger and Aspergillus flavus against chlorine-based disinfectants.	Melanin is a critical component of fungal cell wall which protect fungi from adverse environmental tress. However, the role of melanin for fungi during the disinfection with chlorine-based disinfectants has not been elucidated. The results showed that the inactivation rate constants of Aspergillus niger with chlorine and chlorine dioxide decreased from 0.08 to 2.10&#xa0;min<sup>-1</sup> to 0 afte…	2022	Water research	36084430	0	Chloramine T
10.1016/j.scitotenv.2022.158572	Metagenomics analysis of antibiotic resistance genes, the bacterial community and virulence factor genes of fouled filters and effluents from household water purifiers in drinking water.	The aim of this study was to explore the influence and removal of household water purifiers (HWPs) on emerging contaminants in drinking water, and their distribution characteristics. The antibiotic resistance genes (ARGs), mobile genetic elements (MGEs), virulence factor genes (VFGs) and bacterial communities were profiled in the fouled filters, influents, and effluents from HWPs with five steps …	2023	The Science of the total environment	36075417	0	Chloramine T
10.1016/j.scitotenv.2022.158304	Enhanced trichloronitromethane formation during chlorine-UV treatment of nitrite-containing water by organic amines.	This study explored the risk of trichloronitromethane (TCNM) formation during chlorination of the nitrite-containing water after pre-chlorination and subsequent UV irradiation (i.e., the chlorine-UV process). The competitive reaction between amino acid (AA) and NO<sub>2</sub><sup>-</sup> for chlorine produced organic chloramine and reduced the oxidation from NO<sub>2</sub><sup>-</sup> to NO<sub>3…	2022	The Science of the total environment	36030871	0	Chloramine T
10.1007/s00216-022-04286-y	Fully inkjet-printed paper-based Pb<sup>2+</sup> optodes for water analysis without interference from the chloramine disinfectant.	We developed a paper-based colorimetric sensor for facile and cost-effective detection of Pb<sup>2+</sup> in drinking and environmental water samples. The Pb<sup>2+</sup> ion-selective optodes are fabricated by inkjet printing of ionophore, chromoionophore, and ion exchanger on cellulose paper. Pb<sup>2+</sup> in water samples induces deprotonation of the pH chromoionophore and changes the optode…	2022	Analytical and bioanalytical chemistry	35997814	0	Chloramine T
10.1021/acs.biochem.2c00338	Structural Basis of Stereospecific Vanadium-Dependent Haloperoxidase Family Enzymes in Napyradiomycin Biosynthesis.	Vanadium-dependent haloperoxidases (VHPOs) from <i>Streptomyces</i> bacteria differ from their counterparts in fungi, macroalgae, and other bacteria by catalyzing organohalogenating reactions with strict regiochemical and stereochemical control. While this group of enzymes collectively uses hydrogen peroxide to oxidize halides for incorporation into electron-rich organic molecules, the mechanism …	2022	Biochemistry	35985031	0	Chloramine T
10.1021/acs.est.2c03203	Chloramine Prevents Manganese Accumulation in Drinking Water Pipes Compared to Free Chlorine by Simultaneously Inhibiting Abiotic and Biotic Mn(II) Oxidation.	The oxidation of residual Mn(II) in finished water can lead to MnO<i><sub>x</sub></i> deposit formation in drinking water pipes. Previous work has illustrated that microbes readily cause Mn deposit build-up in nondisinfected pipes. Here, we investigated how disinfectant type and dose affected Mn(II) oxidation and MnO<i><sub>x</sub></i> accumulation through long-term pipe experiments using water p…	2022	Environmental science &amp; technology	35976066	0	Chloramine T
10.1016/j.jhazmat.2022.129760	Mechanisms of oxidative removal of 1,4-dioxane via free chlorine rapidly mixing into monochloramine: Implications on water treatment and reuse.	Free chlorine (HOCl) and monochloramine (NH<sub>2</sub>Cl) are two of the most commonly used water disinfectants in water treatment; however, the capability of rapid mixing of HOCl into NH<sub>2</sub>Cl to induce oxidative reactions for efficient removal of contaminants remains largely unknown. In this study, 1,4-dioxane (1,4-D) removal was quantified during the rapid mixing of HOCl into NH<sub>2…	2022	Journal of hazardous materials	35969953	0	Chloramine T
10.3390/antiox11071252	The Use of Thiocyanate Formulations to Create Manganese Porphyrin Antioxidants That Supplement Innate Immunity.	The innate immune response to infection results in inflammation and oxidative damage, creating a paradox where most anti-inflammatory and antioxidant therapies can further suppress an already inadequate immune response. We have previously reported the beneficial effects of the exogenous supplementation of innate immunity with small pseudohalide thiocyanate (<sup>-</sup>SCN) in a mouse model of a …	2022	Antioxidants (Basel, Switzerland)	35883743	0	Chloramine T
10.1007/978-3-030-93337-1_8	Current Opinion on the Therapeutic Capacity of Taurine-Containing Halogen Derivatives in Infectious and Inflammatory Diseases.	Taurine haloamines, N-chlorotaurine (NCT, TauCl), and N-bromotaurine (NBT, TauBr) are formed by a reaction between taurine and hypohalous acids, HOCl and HOBr, respectively. The major source of endogenous taurine haloamines is neutrophils. Both NCT and NBT share strong anti-inflammatory and microbicidal activities supported by an absence of microbial resistance. In the light of these properties, …	2022	Advances in experimental medicine and biology	35882784	1	Chloramine T
10.1007/978-3-030-93337-1_5	Taurine Chloramine Inhibits Leukocyte Migration by Suppressing Actin Polymerization and Extracellular Signal-Regulated Kinase.	Taurine, one of the most abundant amino acids, is ubiquitously distributed in mammalian tissues and is known to react with myeloperoxidase-derived hypochlorous acid (HOCl/OCl<sup>-</sup>) to produce taurine chloramine (Tau-Cl), which prevents inflammation by both suppressing pro-inflammatory mediators and increasing antioxidant levels. The migration of inflammatory cells, including neutrophils an…	2022	Advances in experimental medicine and biology	35882781	0	Chloramine T
10.1007/978-3-030-93337-1_2	Examination of Taurine Chloramine and Taurine on LPS-Induced Acute Pulmonary Inflammatory in Mice.	The novel coronavirus disease (COVID-19), which is prevalent in the world, develops severe pneumonia, of which 30% have fatal acute respiratory distress and acute lung injury. At present, there is no established treatment method for ARDS, and it is desired to develop a therapeutic drug as soon as possible. While TauCl has been reported to have anti-inflammatory effects on culture cells, little in…	2022	Advances in experimental medicine and biology	35882778	0	Chloramine T
10.1016/j.chemosphere.2022.135611	Degradation of geosmin and 2-methylisoborneol in UV-based AOPs for photoreactors with reflective inner surfaces: Kinetics and transformation products.	Geosmin (GSM) and 2-methylisoborneol (2-MIB) are representative musty/earthy odor compounds commonly present in surface water. In present study, the degradation of GSM and 2-MIB subject to different UV-based advanced oxidation processes (AOPs), including UV/H<sub>2</sub>O<sub>2</sub>, UV/S<sub>2</sub>O<sub>8</sub><sup>2-</sup>, UV/chlorine, and UV/chloramine, in a phosphate-buffered saline (PBS) …	2022	Chemosphere	35810865	0	Chloramine T
10.1016/j.envpol.2022.119673	Antibiotics degradation by UV/chlor(am)ine advanced oxidation processes: A comprehensive review.	Antibiotics are emerging contaminants in aquatic environments which pose serious risks to the ecological environment and human health. Advanced oxidation processes (AOPs) based on ultraviolet (UV) light have good application prospects for antibiotic degradation. As new and developing UV-AOPs, UV/chlorine and derived UV/chloramine processes have attracted increasing attention due to the production…	2022	Environmental pollution (Barking, Essex : 1987)	35760199	1	Chloramine T
10.1016/j.scitotenv.2022.156692	Effects of different types of nitrogen sources in water on the formation potentials of nitrogenous disinfection by-products in chloramine disinfection process based on isotope labeling.	Nitrogenous disinfection by-products (N-DBPs) raise increasing concerns because of their high genotoxicity, cytotoxicity, and carcinogenicity compared to carbonaceous disinfection by-products (C-DBPs). Nitrogen-containing disinfectants, dissolved organic nitrogen (DON), and inorganic nitrogen may all promote the formation of N-DBPs. Therefore, it is urgent to explore the dominant nitrogen source …	2022	The Science of the total environment	35752235	0	Chloramine T
10.1016/j.jes.2022.05.024	A balancing act: Optimizing free chlorine contact time to minimize iodo-DBPs, NDMA, and regulated DBPs in chloraminated drinking water.	Many drinking water treatment plants in the U.S. have switched from chlorination to chloramination to lower levels of regulated trihalomethane (THM) and haloacetic acid (HAA) disinfection byproducts (DBPs) in drinking water and meet the current regulations. However, chloramination can also produce other highly toxic/carcinogenic, unregulated DBPs: iodo-acids, iodo-THMs, and N-nitrosodimethylamine…	2022	Journal of environmental sciences (China)	35725085	0	Chloramine T
10.1016/j.jes.2022.05.011	Insight into the formation of iodinated trihalomethanes during chlorination, monochloramination, and dichloramination of iodide-containing water.	In this study, the formation of iodinated trihalomethanes (I-THMs) was systematically evaluated and compared for three treatment processes - (i) chlorination, (ii) monochloramine, and (iii) dichloramination - under different pH conditions. The results demonstrated that I-THM formation decreased in the order of monochloramination &gt; dichloramination &gt; chlorination in acidic and neutral pH. Ho…	2022	Journal of environmental sciences (China)	35725081	0	Chloramine T
10.1016/j.jes.2022.03.021	Inactivation and subsequent reactivation of Aspergillus species by the combination of UV and monochloramine: Comparisons with UV/chlorine.	Ultraviolet (UV)/monochloramine (NH<sub>2</sub>Cl) as an advanced oxidation process was firstly applied for Aspergillus spores inactivation. This study aims to: i) clarify the inactivation and photoreactivation characteristics of UV/NH<sub>2</sub>Cl process, ii) compared with UV/Cl<sub>2</sub> in inactivation efficiency, photoreactivation and energy consumption. The results illustrated that UV/NH…	2022	Journal of environmental sciences (China)	35725063	0	Chloramine T
10.1016/j.toxlet.2022.06.005	Oxidative injury induced by drinking water disinfection by-products dibromoacetonitrile and dichloroacetonitrile in mouse hippocampal neuronal cells: The protective effect of N-acetyl-L-cysteine.	Dibromoacetonitrile (DBAN) and dichloroacetonitrile (DCAN) are haloacetonitriles (HANs) produced as by-products of chloramine disinfection of drinking water and can cause neurotoxicity. The molecular pathways leading to HAN-induced neuronal cell death remain unclear. The nuclear factor erythroid 2-related factor 2 (Nrf2) is an important regulator of oxidation reactions. We explored the role of th…	2022	Toxicology letters	35724848	0	Chloramine T
10.3390/ijerph19116508	Exposure to Chloramine and Chloroform in Tap Water and Adverse Perinatal Outcomes in Shanghai.	Chloramine and chloroform are widespread in tap water due to water disinfection processes. This study was designed to explore the associations between trimester-specific exposure to chloramine and chloroform in tap water and adverse outcomes. This retrospective cohort study included 109,182 mother-infant singleton pairs in Shanghai. A logistic regression model was used to evaluate the association…	2022	International journal of environmental research and public health	35682093	0	Chloramine T
10.1021/acs.est.2c02002	Feel the Burn: Disinfection Byproduct Formation and Cytotoxicity during Chlorine Burn Events.	Nitrification and biofilm growth within distribution systems remain major issues for drinking water treatment plants utilizing chloramine disinfection. Many chloraminated plants periodically switch to chlorine disinfection for several weeks to mitigate these issues, known as "chlorine burns". The evaluation of disinfection byproduct (DBP) formation during chlorine burns beyond regulated DBPs is s…	2022	Environmental science &amp; technology	35638116	0	Chloramine T
10.1007/s11033-022-07482-2	Lipofundin mediates major inhibition of intravenous propofol on phorbol myristate acetate and Escherichia coli-induced neutrophil extracellular traps.	Neutrophil extracellular traps (NETs) consist of chromatin DNA networks that are studded with cytosolic and granular antimicrobial proteins to trap or kill an infected microorganism. A lipid emulsion, the solvent of pure propofol for intravenous application, is given to clinical patients who require intravenous feeding of fatty acids and fat for energy. Intravenous propofol is widely used to seda…	2022	Molecular biology reports	35637315	0	Chloramine T
10.1002/JLB.4HI1021-538RR	Oxidation of bacillithiol during killing of Staphylococcus aureus USA300 inside neutrophil phagosomes.	Targeting immune evasion tactics of pathogenic bacteria may hold the key to treating recalcitrant bacterial infections. Staphylococcus aureus produces bacillithiol (BSH), its major low-molecular-weight thiol, which is thought to protect this opportunistic human pathogen against the bombardment of oxidants inside neutrophil phagosomes. Here, we show that BSH was oxidized when human neutrophils pha…	2022	Journal of leukocyte biology	35621076	0	Chloramine T
10.1016/j.watres.2022.118630	Generation of iodinated trihalomethanes during chloramination in the presence of solid copper corrosion products.	Copper water pipelines are widely used in water distribution systems, but the effects of solid copper corrosion products (CCPs) including CuO, Cu<sub>2</sub>O and Cu<sub>2</sub>(OH)<sub>2</sub>CO<sub>3</sub> on the generation of iodinated trihalomethanes (I-THMs) during chloramination remain unknown. This study found that the formation of I-THMs during chloramination of humic acid (HA) was inhibi…	2022	Water research	35609430	0	Chloramine T
10.1016/j.chemosphere.2022.135025	Organic chloramines attenuation and disinfection by-product formation during UV, chlorination and UV/chlorine processes.	Organic chloramines (OCs) have become one of the research focuses in the field of drinking water treatment due to its limited oxidation and sterilization ability as well as potential cytotoxicity and genetic toxicity to the public. Among widespread OCs, produced by chlorinating cytosine are a typical one exists during chlorine disinfection. OCs degradation during UV, chlorination and UV/chlorine …	2022	Chemosphere	35598788	0	Chloramine T
10.1016/j.redox.2022.102332	An increase in surface hydrophobicity mediates chaperone activity in N-chlorinated RidA.	Under physiological conditions, Escherichia coli RidA is an enamine/imine deaminase, which promotes the release of ammonia from reactive enamine/imine intermediates. However, when modified by hypochlorous acid (HOCl), it turns into a potent chaperone-like holdase that can effectively protect E. coli's proteome during oxidative stress. However, it is unknown, which residues need to be chlorinated …	2022	Redox biology	35598378	0	Chloramine T
10.5650/jos.ess21406	A Mechanistic Study for Aziridination of Nitroalkenes Mediated by N-Chlorosuccinimide.	Direct aziridination of a nitrostyrene is achieved upon treatment with an alkylamine and N-chlorosuccinimide. The reaction is initiated by the Michael addition of amine to nitroalkene. Subsequent N-chlorination and nucleophilic substitution at the nitrogen atom afford 1-alkyl-2-nitroaziridine diastereoselectively. This reaction mechanism was clarified by NMR studies.	2022	Journal of oleo science	35584955	0	Chloramine T
10.1016/j.scitotenv.2022.155894	Novel insights into formation mechanism of organic chloramines from pre-oxidized algae-laden water: Multiple roles of dissolved organic nitrogen.	Organic chloramines posed significant risks to drinking water safety. However, the formation mechanism of algae-derived organic chloramines remained unclear. In this study, it was observed that pre-oxidation of algal suspensions increased organic chloramine formation during chlorination. Compared to KMnO<sub>4</sub> pre-oxidation, O<sub>3</sub> significantly increased the organic chloramine forma…	2022	The Science of the total environment	35569657	0	Chloramine T
10.1016/j.jhazmat.2022.128924	Differentiation of DNA or membrane damage of the cells in disinfection by flow cytometry.	Recently, the viabilities changes of fungal spores in the water supply system during different disinfection processes have been revealed. SYBR Green I (SG), a nucleic acid stain, its fluorescence intensity is correlated with the amount of double-stranded DNA. This study established a new method through successive SG-SG-PI staining (PI: Propidium Iodide) with flow cytometry (FCM). It could success…	2022	Journal of hazardous materials	35483263	0	Chloramine T
10.1016/j.watres.2022.118417	Iodide sources in the aquatic environment and its fate during oxidative water treatment - A critical review.	Iodine is a naturally-occurring halogen in natural waters generally present in concentrations between 0.5 and 100&#xa0;&#xb5;g L<sup>-1</sup>. During oxidative drinking water treatment, iodine-containing disinfection by-products (I-DBPs) can be formed. The formation of I-DBPs was mostly associated to taste and odor issues in the produced tap water but has become a potential health problem more re…	2022	Water research	35452971	1	Chloramine T
10.3390/metabo12040349	<i>N</i>-Chlorotaurine Reduces the Lung and Systemic Inflammation in LPS-Induced Pneumonia in High Fat Diet-Induced Obese Mice.	Lung infection can evoke pulmonary and systemic inflammation, which is associated with systemic severe symptoms, such as skeletal muscle wasting. While <i>N</i>-chlorotaurine (also known as taurine chloramine; TauCl) has anti-inflammatory effects in cells, its effects against pulmonary and systemic inflammation after lung infection has not been elucidated. In the present study, we evaluated the a…	2022	Metabolites	35448536	0	Chloramine T
10.1016/j.watres.2022.118414	Multi-angle comparison of UV/chlorine, UV/monochloramine, and UV/chlorine dioxide processes for water treatment and reuse.	Advanced oxidation processes (AOPs) have been increasingly studied and practiced for micropollutant abatement in drinking water treatment and potable water reuse. This study conducted the multi-angle comparison of the UV/chlorine, UV/monochloramine (UV/NH<sub>2</sub>Cl), and UV/chlorine dioxide (UV/ClO<sub>2</sub>) AOPs with respect to reactive species generation, micropollutant degradation, bypr…	2022	Water research	35429880	0	Chloramine T
10.3390/ijerph19074003	Review of Nitrification Monitoring and Control Strategies in Drinking Water System.	Nitrification is a major challenge in chloraminated drinking water systems, resulting in undesirable loss of disinfectant residual. Consequently, heterotrophic bacteria growth is increased, which adversely affects the water quality, causing taste, odour, and health issues. Regular monitoring of various water quality parameters at susceptible areas of the water distribution system (WDS) helps to d…	2022	International journal of environmental research and public health	35409686	1	Chloramine T
10.1016/j.watres.2022.118278	Effect of cetyltrimethylammonium chloride on various Escherichia coli strains and their inactivation kinetics by ozone and monochloramine.	Cethyltrimethylammonium chloride (CTMA) is one of the most used quaternary ammonium compounds (QACs) in consumer products. CTMA and other QACs are only partially eliminated in municipal wastewater treatment and they can interact with bacteria in biological processes. Currently, there is only limited information on the antimicrobial efficiency of CTMA in matrices other than standard growth media a…	2022	Water research	35366494	0	Chloramine T
10.1016/j.scitotenv.2022.154850	Insight into the degradation of ciprofloxacin by medium-pressure UV-activated monochloramine process.	The degradation efficiency and mechanisms of ciprofloxacin (CIP), a typical antibiotic, by a medium-pressure ultraviolet/chloramine (MPUV/NH<sub>2</sub>Cl) treatment were investigated. The results showed that CIP degradation by MPUV/NH<sub>2</sub>Cl was significantly higher than that by NH<sub>2</sub>Cl oxidation and MPUV photolysis, and that this degradation processes were consistent with pseudo…	2022	The Science of the total environment	35351514	0	Chloramine T
10.1080/21655979.2022.2051883	Application of two on-site quantitative methods for the detection of total chlorine in the water in the hemodialysis industry.	To observe the application of two instruments for the quantitative detection of total chlorine in the water in the hemodialysis industry, thereby evaluating the accuracy of the two tools and the consistency of their results, and evaluating their practical significance for the safety of hemodialysis treatment. Two methods, based on diethyl-p-phenylenediamine spectrophotometry and amperometric meth…	2022	Bioengineered	35322730	0	Chloramine T
10.1021/acs.est.1c07375	Identification, Occurrence, and Cytotoxicity of Haloanilines: A New Class of Aromatic Nitrogenous Disinfection Byproducts in Chloraminated and Chlorinated Drinking Water.	Identifying disinfection byproducts (DBPs) with high health risk is an unresolved challenge. In this study, six members of a new class of aromatic nitrogenous DBPs&#x2500;2-chloroaniline, 2-bromoaniline, 2,4-dichloroaniline, 2-chloro-4-bromoaniline, 4-chloro-3-nitroaniline, and 2-chloro-4-nitroaniline&#x2500;are reported as DBPs in drinking water for the first time. Haloanilines completely degrad…	2022	Environmental science &amp; technology	35302737	0	Chloramine T
10.1007/s00253-022-11849-7	Occurrence revisited: Mycobacterium avium and Mycobacterium intracellulare in potable water in the USA.	Nontuberculous mycobacterium (NTM) infections are increasing in the USA and have a high cost burden associated with treatment. Thus, it is necessary to understand what changes could be contributing to this increase in NTM disease rate. Water samples from 40 sites were collected from around the USA. They represented three water types: groundwater disinfected with chlorine and surface water disinfe…	2022	Applied microbiology and biotechnology	35298694	0	Chloramine T
10.1016/j.scitotenv.2022.154324	Multivariate experimental design provides insights for the optimisation of rechloramination conditions and water age to control disinfectant decay and disinfection by-product formation in treated drinking water.	The stability of drinking water disinfectant residuals is known to be influenced by multiple variables. To evaluate the effects of various influencing variables on disinfectant stability, a multivariate analysis of chloramine decay and associated disinfection by-products (DBPs) formation was investigated in a series of bench-scale experiments. Of nine water quality variables previously identified…	2022	The Science of the total environment	35283134	0	Chloramine T
10.3390/membranes12020170	Roles of Sulfites in Reverse Osmosis (RO) Plants and Adverse Effects in RO Operation.	More than 60 years have passed since UCLA first announced the development of an innovative asymmetric cellulose acetate reverse osmosis (RO) membrane in 1960. This innovation opened a gate to use RO for commercial use. RO is now ubiquitous in water treatment and has been used for various applications, including seawater desalination, municipal water treatment, wastewater reuse, ultra-pure water (…	2022	Membranes	35207091	1	Chloramine T
10.3390/jcm11030666	Taurine and Its Derivatives: Analysis of the Inhibitory Effect on Platelet Function and Their Antithrombotic Potential.	Taurine is a semi-essential, the most abundant free amino acid in the human body, with a six times higher concentration in platelets than any other amino acid. It is highly beneficial for the organism, has many therapeutic actions, and is currently approved for heart failure treatment in Japan. Taurine has been repeatedly reported to elicit an inhibitory action on platelet activation and aggregat…	2022	Journal of clinical medicine	35160118	1	Chloramine T
10.1007/s13762-022-03982-7	Water and wastewater digital surveillance for monitoring and early detection of the COVID-19 hotspot: industry 4.0.	There are a high number of COVID-19 cases per capita in the world that goes undetected including clinical diseases compatible with COVID-19. While the presence of the COVID-19 in untreated drinking water is possible, it is yet to be detected in the drinking-water supplies. COVID-19 viral fragments have been found in excrete, this call for wastewater monitoring and analysis (wastewater surveillanc…	2023	International journal of environmental science and technology : IJEST	35154335	1	Chloramine T
10.1016/j.jhazmat.2022.128370	Enhanced formation of iodinated trihalomethanes in a mixed chlorine/chloramine system and attenuation by UV-activated process.	Iodinated trihalomethanes (I-THMs) have drawn increasing concerns due to their higher toxicity than those of their chlorinated and brominated analogues. In this study, I-THM formation was firstly evaluated for three treatment scenarios - (i) chlorine alone, (ii) chloramine alone, and (iii) mixed chlorine/chloramine - in the presence and absence of UV irradiation for the iodide-containing humic ac…	2022	Journal of hazardous materials	35121291	0	Chloramine T
10.1021/acs.oprd.1c00071	Facile and Scalable Methodology for the Pyrrolo[2,1-<i>f</i>][1,2,4]triazine of Remdesivir.	Pyrrolo[2,1-<i>f</i>][1,2,4]triazine (<b>1</b>) is an important regulatory starting material in the production of the antiviral drug remdesivir. Compound <b>1</b> was produced through a newly developed synthetic methodology utilizing simple building blocks such as pyrrole, chloramine, and formamidine acetate by examining the mechanistic pathway for the process optimization exercise. Triazine <b>1…	2024	Organic process research &amp; development	35095258	1	Chloramine T
10.1016/j.jhazmat.2022.128264	Regrowth potential of chlorine-resistant bacteria in drinking water under chloramination.	The regrowth of chlorine-resistant bacteria in drinking water can deteriorate water quality. The study evaluated the relationship between organic carbon and the regrowth potential of chlorine-resistant bacteria remaining in chloraminated water samples. The results showed that the community structure of bacteria changed with the increase of chloramine dosage. The order in which organic carbon util…	2022	Journal of hazardous materials	35051770	0	Chloramine T
10.1016/j.watres.2022.118049	Evaluation of preformed monochloramine for bromate control in ozonation for potable reuse.	Bromate, a regulated disinfection byproduct, forms during the ozonation of bromide through reactions with both ozone and hydroxyl radical. In this study, preformed monochloramine was evaluated for use as a bromate suppression method in pilot testing of wastewater reuse with an average bromide concentration of 422&#xb1;20&#xa0;&#xb5;g/L. A dose of 3&#xa0;mg/L NH<sub>2</sub>Cl-Cl<sub>2</sub> decrea…	2022	Water research	35032872	0	Chloramine T
10.1021/acs.est.1c07998	Drivers of Disinfection Byproduct Cytotoxicity in U.S. Drinking Water: Should Other DBPs Be Considered for Regulation?	This study reveals key disinfection byproduct (DBP) toxicity drivers in drinking water across the United States. DBPs, which are ubiquitous in drinking water, form by the reaction of disinfectants, organic matter, bromide, and iodide and are generally present at 100-1000&#xd7; higher concentrations than other contaminants. DBPs are linked to bladder cancer, miscarriage, and birth defects in human…	2022	Environmental science &amp; technology	34910457	0	Chloramine T
10.1016/j.watres.2021.117864	Reactions of amines with ozone and chlorine: Two novel oxidative methods to evaluate the N-DBP formation potential from dissolved organic nitrogen.	The composition of oxidant-reactive dissolved organic nitrogen (DON) is poorly characterized, although its ozonation is likely to form a great variety of disinfection by-products containing a nitrogen-oxygen bond (N-DBPs). In this study, two chemical oxidation procedures were developed: continuous ozonation at pH 7.0 and free available chlorine (FAC) titrations at pH 9.2. The formation of two oxi…	2023	Water research	34847390	0	Chloramine T
10.1016/j.chemosphere.2021.133034	Simulation degradation of bromophenolic compounds in chlorine-based advanced oxidation processes: Mechanism, microscopic and apparent kinetics, and toxicity assessment.	Chlorine-based advanced oxidation processes (AOPs) have been extensively studied to remove contaminants through generating HO<sup>&#x2022;</sup> and reactive chlorine species, including ClO<sup>&#x2022;</sup> and Cl<sup>&#x2022;</sup>. In this work, 2,4,6-tribromoanisole (246TBA) and 2,4,6-tribromophenol (246TBP) were selected as model to investigate the reaction mechanisms and micro-kinetics of …	2022	Chemosphere	34822870	0	Chloramine T
10.1016/j.scitotenv.2021.151322	Factors controlling the effectiveness of rechlor(am)ination to recover chloramine from nitrification.	The two most commonly adopted strategies, rechlorination (addition of chlorine) and rechloramination (addition of chlorine and ammonia), to recover and stabilise chloramine from nitrification were comprehensively evaluated in laboratory- and full-scale systems. Laboratory-scale batch experiments were conducted in a nitrifying sample (~0.05&#xa0;mg-N/L). In the full-scale service reservoir, repeat…	2021	The Science of the total environment	34743887	0	Chloramine T
10.1016/j.watres.2021.117791	Kinetic and mechanistic investigations of the decomposition of bromamines in the presence of Cu(II).	This study demonstrates that Cu(II) can significantly enhance the decomposition rate of bromamines. Apparent second order rate constants of 2.31&#xa0;&#xb1;&#xa0;0.01 M<sup>-1</sup>s<sup>-1</sup> and 0.36&#xa0;&#xb1;&#xa0;0.01 M<sup>-1</sup>s<sup>-1</sup> at pH 7.5 were determined for the reaction of Cu(II) with bromamines and the self-decomposition of bromamines, respectively. Increasing the pH …	2021	Water research	34740164	0	Chloramine T
10.1016/j.watres.2021.117795	Activation of organic chloramine by UV photolysis: A non-negligible oxidant for micro-pollutant abatement and disinfection by-product formation.	Due to the wide-presence of organic amines in natural waters, organic chloramines are commonly formed during (pre-)chlorination. With the increasing application of UV disinfection in water treatment, both the activation mechanism of organic chloramine by UV photolysis and its subsequent impact on water quality are not clear. Using sarcosine (Sar) as an amine group-containing compound, it was foun…	2021	Water research	34736003	0	Chloramine T
10.1016/j.scitotenv.2021.151372	Ultraviolet-Light-emitting-diode activated monochloramine for the degradation of carbamazepine: Kinetics, mechanisms, by-product formation, and toxicity.	Monochloramine (NH<sub>2</sub>Cl) oxidant combined with a Ultraviolet (UV)-Light-emitting-diode (LED) light source forms a new advanced oxidation process (AOP), which can achieve high-efficiency degradation of carbamazepine (CBZ). The degradation of CBZ displayed pseudo-first-order reaction kinetics (R<sup>2</sup>&#xa0;&gt;&#xa0;0.98, k<sub>CBZ</sub>&#xa0;=&#xa0;0.0043&#xa0;cm<sup>2</sup>&#xa0;mJ…	2021	The Science of the total environment	34728210	0	Chloramine T
10.1016/j.watres.2021.117746	Organic chloramines formation from algal organic matters: Insights from Fourier transform-ion cyclotron resonance mass spectrometry.	Release of algal organic matter (AOM) from algae poses great threats to drinking water safety. As organic nitrogen in AOM is relatively higher compared to natural organic matter (NOM), the organic chloramine formation during chlorination cause overestimation of effective chlorine, which may lead to a biological risk. This study compared the organic chloramine formation from AOM and NOM, and confi…	2021	Water research	34678699	0	Chloramine T
10.1016/j.scitotenv.2021.150896	Effect of disinfectant exposure and starvation treatment on the detachment of simulated drinking water biofilms.	Biofilms were one of the main habitats of microbes in the drinking water distribution system. The variation of environmental conditions can lead to the detachment of biofilms and the deterioration of water quality. In this study, the effects of disinfectant exposure and starvation treatment on the detachment of biofilms were investigated. The results showed that detaching rate increased with the …	2021	The Science of the total environment	34653459	0	Chloramine T
10.1021/acs.est.1c04994	Sunlight-Driven Chlorate Formation during Produce Irrigation with Chlorine- or Chloramine-Disinfected Water.	The increasing use of chlorine- or chloramine-containing irrigation waters to minimize foodborne pathogens is raising concerns about the formation and uptake of disinfection byproducts into irrigated produce. Chlorate has received particular attention in the European Union. While previous research demonstrated the formation of chlorate from dark disproportionation reactions of free chlorine and u…	2021	Environmental science &amp; technology	34652150	0	Chloramine T
10.1016/j.jhazmat.2021.127341	Micropollutant abatement by the UV/chloramine process in potable water reuse: A review.	The need in using reclaimed water increased significantly to address the water shortage and its continuing quality deterioration in sustaining societal development. Degrading micropollutants in wastewater treatment plant effluents is one of the most important tasks in supplying safe drinking water, which is often achieved by full advanced treatment technologies (FATs), including reverse osmosis (…	2022	Journal of hazardous materials	34634702	1	Chloramine T
10.1016/j.jes.2021.04.002	The formation kinetics and control of biofilms by three dominant fungi species isolated from groundwater.	Filamentous fungi can enter drinking water supply systems in various ways, and exist in suspended or sessile states which threatens the health of individuals by posing a high risk of invasive infections. In this study, the biofilms formation kinetics of the three genera of fungal spores, Aspergillus niger (A. niger), Penicillium polonicum (P. polonicum) and Trichoderma harzianum (T. harzianum) is…	2021	Journal of environmental sciences (China)	34607663	0	Chloramine T
10.1016/j.watres.2021.117689	Chloramine Concentrations within Distribution Systems and Their Effect on Heterotrophic Bacteria, Mycobacterial Species, and Disinfection Byproducts.	Chloramine is a secondary disinfectant used to maintain microbial control throughout public water distribution systems. This study investigated the relationship between chloramine concentration, heterotrophic bacteria, and specific Mycobacterium species. Sixty-four water samples were collected at four locations within the utility's distribution network on four occasions. Water samples were analyz…	2021	Water research	34607086	0	Chloramine T
10.1289/EHP9122	Drinking Water Disinfection by-Products and Congenital Malformations: A Nationwide Register-Based Prospective Study.	Drinking water chlorination by-products have been associated with adverse reproductive outcomes, although the findings for congenital malformations are still inconclusive. We conducted a nationwide register-based prospective study to assess whether first trimester maternal exposure to the four most common trihalomethanes [total trihalomethanes (TTHM)] via municipal drinking water was associated w…	2022	Environmental health perspectives	34585603	0	Chloramine T
10.1021/acs.est.1c02121	Mapping the Terrain for Pathogen Persistence and Proliferation in Non-potable Reuse Distribution Systems: Interactive Effects of Biofiltration, Disinfection, and Water Age.	Diverse pathogens can potentially persist and proliferate in reclaimed water distribution systems (RWDSs). The goal of this study was to evaluate interactive effects of reclaimed water treatments and water age on persistence and proliferation of multiple fecal (e.g., <i>Klebsiella</i>, <i>Enterobacter</i>) and non-fecal (e.g., <i>Legionella</i>, mycobacteria) gene markers in RWDSs. Six laboratory…	2021	Environmental science &amp; technology	34448580	0	Chloramine T
[truncated: 5,057 more rows]

## Sheet: results_events_all
doi	title	abstract	year	journal	pmid	is_review	KeyEvent
[truncated: 19,057 more rows]

## Sheet: results_events_reviews
doi	title	abstract	year	journal	pmid	is_review	KeyEvent
[truncated: 2,652 more rows]

## Sheet: results_umbrella_terms_all
doi	title	abstract	year	journal	pmid	is_review	UmbrellaTerm
[truncated: 14,798 more rows]

## Sheet: results_umbrella_terms_reviews
doi	title	abstract	year	journal	pmid	is_review	UmbrellaTerm
[truncated: 2,527 more rows]

## Sheet: results_compounds_all
doi	title	abstract	year	journal	pmid	is_review	Compound
[truncated: 5,706 more rows]

## Sheet: results_compounds_reviews
doi	title	abstract	year	journal	pmid	is_review	Compound
[truncated: 222 more rows]

[truncated: 4 more sheets: intersect_event_compound_all, intersect_umbrella_compound_all, intersect_umbrella_event_all, intersect_all]
