# Supplementary material for: Chemical respiratory sensitization—Current status of mechanistic understanding, knowledge gaps and possible identification methods of sensitizers
Source: Front Toxicol. 2024 Jul 29;6:1331803. doi: 10.3389/ftox.2024.1331803 (PMC11317441; doi:10.3389/ftox.2024.1331803)
Supplement: Supplementary file 2 [file Table3.xlsx]

## Sheet: query_terms_stressors
synonymName	epaName
Benzenesulfonamide, N-chloro-4-methyl-, sodium salt	Chloramine T
N-Chloro-4-methylbenzenesulfonamide, Sodium salt	Chloramine T
Chloramine T	Chloramine T
Chloramine-T	Chloramine T
p-Toluenesulfonamide, N-chloro-, sodium salt	Chloramine T
Benzenesulfonamide, N-chloro-4-methyl-, sodium salt (1:1)	Chloramine T
Chloramine	Chloramine T
CHLORAMINE-T ANHYDROUS	Chloramine T
Piperazine	Piperazine
N,N-Diethylethylenediamine	Piperazine
Hexahydro-1,4-diazine	Piperazine
Piperazine and n-ethylpiperazine, contains (corrosive liquids, n.o.s.)	Piperazine
Lumbrical	Piperazine
PIPERAZINE	Piperazine
Toluene diisocyanate	Toluene diisocyanate
Toluene diisocyanates (mixture)	Toluene diisocyanate
Benzene, 1,3-diisocyanatomethyl-	Toluene diisocyanate
Benzene, 1,3-diisocyanatomethyl- (unspecified isomer)	Toluene diisocyanate
TOLUENE DIISOCYANATE (MIXED ISOMERS)	Toluene diisocyanate
Toluenediisocyanate (mixed isomers)	Toluene diisocyanate
Benzene, diisocyanatomethyl-	Toluene diisocyanate
U223	Toluene diisocyanate
Toluene diisocyanate (mixed isomers)	Toluene diisocyanate
Hylene T	Toluene diisocyanate
2,4/2,6-Toluenediisocyanate mixture	Toluene diisocyanate
Mondur TDS	Toluene diisocyanate
2,4-Toluene diisocyanate	Toluene diisocyanate
Toluene diisocycnate	Toluene diisocyanate
Benzene, 1,3-diisocyanato-methyl- (2,4-and 2,6- (80:20)	Toluene diisocyanate
TDI	Toluene diisocyanate
Benzene, diisocyanatomethyl- (unspecified isomer)	Toluene diisocyanate
Toluene-1,3-diisocyanate	Toluene diisocyanate
2,4-/2,6-Toluene diisocyanate mixture	Toluene diisocyanate
Toluene Diisocyanate	Toluene diisocyanate
2,4-Diisocyanate-1,1-methylbenzene	Toluene diisocyanate
Toluene diisocyanates	Toluene diisocyanate
Isocyanic acid, methyl-m-phenylene ester	Toluene diisocyanate
Toluene diisocyanate (unspecified isomer)	Toluene diisocyanate
2,4 (80%)-, 2,6 (20%)-Toluene diisocyanate	Toluene diisocyanate
Diisocyanate-1,1-methylbenzene, 2,4-	Toluene diisocyanate
Trimellitic anhydride	Trimellitic anhydride
5-Isobenzofurancarboxylic acid, 1,3-dihydro-1,3-dioxo-	Trimellitic anhydride
1,2,4-Benzenetricarboxylic acid, cyclic 1,2-anhydride	Trimellitic anhydride
1,3-DIOXO-1,3-DIHYDRO-2-BENZOFURAN-5-CARBOXYLIC ACID	Trimellitic anhydride
1,3-Dihydro-1,3-dioxo-5-isobenzofurancarboxylic acid	Trimellitic anhydride
TRIMELLITIC ANHYDRIDE	Trimellitic anhydride
Ethylenediamine	Ethylenediamine
1,2-Ethanediamine	Ethylenediamine
ETHYLENEDIAMINE	Ethylenediamine
Dow ethyleneamine 1302	Ethylenediamine
Ethylene Diamine	Ethylenediamine
Ethylene diamine	Ethylenediamine
1,2-Diaminoethane	Ethylenediamine
1,2-ETHANEDIAMINE	Ethylenediamine
Ethylene dibromide	Ethylenediamine
1,3-Isobenzofurandione	Phthalic anhydride
Phthalic anhydride	Phthalic anhydride
2-BENZOFURAN-1,3-DIONE	Phthalic anhydride
1,2-Benzenedicarboxylic acid, anhydride	Phthalic anhydride
Phthalic anhydride (environmentally hazardous substances, liquid, n.o.s.)	Phthalic anhydride
Phthalic Anhydride	Phthalic anhydride
PHTHALIC ANHYDRIDE	Phthalic anhydride
U190	Phthalic anhydride

## Sheet: query_terms_events
activation dendritic cell*
activation EGFR
activation epidermal growth factor receptor
activation inflammation pathway
activation inflammation pathways
activation T-cell
activation T-cells
airway remodelling
binding of low molecular weight organic chemicals
calcitonin gene-related peptide
calcium channel
calcium influx
CGRP
chemical sensiti*
chemical sensitiser
chemical sensitizer
chronic mucus hypersecretion
chronic mucus secretion
cilia beat frequency
ciliary beat frequency
ciliated epithelial cell
ciliated epithelial cells
covalent binding of low molecular weight
covalent protein binding
decrease ciliated epithelial cells
dendritic cell
dendritic cells
dysfunctional autophagy
EGFR
EMT
epidermal growth factor receptor
epithelial-mesenchymal transition
fibroblast differentiation
fibroblast proliferation
goblet cell
goblet cells
hyperplasia
hyperplasia of goblet cells
ILC2
ILC2-mediated epithelial remodelling
increase calcitonin gene-related peptide
increase cell proliferation
increase CGRP
increase mucin production
increase neurokinin by neuronal cells
increase NKA by neuronal cells
increase of proliferation of goblet cells
increase of SP
increase of substance P
increase respiratory irritability
increase secretion of proinflammatory mediators
inflammation
irritation mucosa
irritation nasal mucosa
LMW
Low molecular weight
lung function
lung sensiti*
lung sensitiser
lung sensitizer
metaplasia
metaplasia of goblet cells
mucin production
mucociliary clearance
mucus hypersecretion
ncRNA expression
neurokinin
neuronal release of calcitonin gene-related peptide
neuronal release of CGRP
non-coding RNA expression
oxidative stress
particular matter
PM-induced respiratory toxicity
proliferation T-cell
proliferation T-cells
pulmonary inflammation
respiratory irritability
respiratory sensiti*
respiratory sensitiser
respiratory sensitizer
secretion of proinflammatory mediator
secretion of proinflammatory mediators
sensory pulmonary irritation
SP release
substance P
substance P release
T cell*
transient receptor potential ankyrin 1
transient receptor potential cation channel
TRPA1
TRPA1 receptor sensory pulmonary irritation
type 2 innate lymphoid cell
type 2 innate lymphoid cells
Wasabi Receptor

## Sheet: results_AOPHf_all
stressor	pubdate	title	pmid	is_review	compound	event
1_2_Diaminoethane	2004	Surfactant protein-d enhances phagocytosis and pulmonary clearance of respiratory syncytial virus.	15016617	0	Ethylenediamine	inflammation
1_2_Diaminoethane	1992	The modulation of circulating parathyroid hormone immunoheterogeneity in man by ionized calcium concentration.	1740486	0	Ethylenediamine	sensitization
1_2_Diaminoethane	1991	Role of DNA replication in carrier-ligand-specific resistance to platinum compounds in L1210 cells.	1747924	0	Ethylenediamine	sensitization
1_2_Diaminoethane	1991	The clinical value of Mn-DPDP a new paramagnetic hepatobiliary contrast medium for magnetic resonance tomography of the liver.	1764599	0	Ethylenediamine	hyperplasia
1_2_Diaminoethane	1991	A case of sustained-release theophylline Theodur-induced asthma.	1770692	0	Ethylenediamine	asthma
1_2_Diaminoethane	1991	Analysis and quantitation of the DNA damage produced in cells by the cisplatin analog cis-3Hdichloroethylenediamineplatinum II.	1785684	0	Ethylenediamine	sensitization
1_2_Diaminoethane	1991	Effect of repeated occupational exposure to lead, cessation of exposure, and chelation on levels of lead in bone.	1805610	0	Ethylenediamine	sensitization
1_2_Diaminoethane	1992	Effects of calcium channel blockers on renal function in mice.	1735675	0	Ethylenediamine	calcium channel
1_2_Diaminoethane	1991	A novel technique to assay adducts of DNA induced by anticancer agent cis-diamminedichloroplatinumII.	1805936	0	Ethylenediamine	sensitization
1_2_Diaminoethane	1991	Hypersensitivity reactions to ethylenediamine.	1896594	0	Ethylenediamine	sensitization
1_2_Diaminoethane	1991	Chinese hamster ovary cell assays for mutation and chromosome damage data from non-carcinogens.	1918790	0	Ethylenediamine	chemical exposure
1_2_Diaminoethane	1991	Occupational asthma due to ethylene diamine.	1929188	0	Ethylenediamine	asthma
1_2_Diaminoethane	1991	Dynamic quenching studies of fluorophore-labelled myosin subfragment 1 and its alkali light chain subunits.	2029538	0	Ethylenediamine	sensitization
1_2_Diaminoethane	1990	A sensitive two-site enzyme immunoassay for the detection of rat interferon-gamma in biological fluids.	2111354	0	Ethylenediamine	sensitization
1_2_Diaminoethane	1990	14Curea and 58Co-EDTA as reference indicators in hepatic multiple indicator dilution studies.	2115303	0	Ethylenediamine	Low molecular weight
1_2_Diaminoethane	1990	Thermal lens-circular dichroism detector for high-performance liquid chromatography.	2125403	0	Ethylenediamine	sensitization
1_2_Diaminoethane	1990	Importance of extracellular divalent cations to polarisation of polymorphonuclear leukocytes induced by plasma.	2128045	0	Ethylenediamine	calcium channel
1_2_Diaminoethane	1991	The effect of ligands on the uptake of iron by cells in culture.	1725507	0	Ethylenediamine	Low molecular weight
1_2_Diaminoethane	1991	Conditional intercellular cohesion in a Dictyostelium discoideum mutant which is temperature sensitive for correct processing of asparagine-linked oligosaccharides.	1665373	0	Ethylenediamine	sensitization
1_2_Diaminoethane	1992	Magnetic resonance tomography of the hepatobiliary system indications, limitations and outlook.	1292771	0	Ethylenediamine	sensitization
1_2_Diaminoethane	1992	Clinical pharmacokinetics of teicoplanin and aminophylline during cotreatment with both medicaments.	1297639	0	Ethylenediamine	COPD
1_2_Diaminoethane	1992	Focal liver lesions MR imaging with Mn-DPDP--initial clinical results in 40 patients.	1309218	0	Ethylenediamine	hyperplasia
1_2_Diaminoethane	1992	New bronchodilators. 1. 1,5-Substituted 1H-imidazo4,5-cquinolin-45H-ones.	1331454	0	Ethylenediamine	bronchospasm
1_2_Diaminoethane	1992	Effect of some novel ethylenediamine and ethanolamine derivatives on carrageenan-induced inflammation. Correlation with antioxidant activity and structural characteristics.	1335593	0	Ethylenediamine	inflammation
1_2_Diaminoethane	1992	Deamination reaction of biogenic amines and other nitrogen compounds during the long-term influence of ethylenediamine in an experiment on rats.	1413623	0	Ethylenediamine	sensitization
1_2_Diaminoethane	1992	Circumvention of the intrinsic multidrug-resistance in renal cell carcinoma.	1485588	0	Ethylenediamine	sensitization
1_2_Diaminoethane	1990	Interaction of gallium nitrate with fludarabine and iron chelators effects on the proliferation of human leukemic HL60 cells.	1698536	0	Ethylenediamine	sensitization
1_2_Diaminoethane	1992	A new technique for detecting oxytocinase activity in electrophoresis gels.	1505501	0	Ethylenediamine	sensitization
1_2_Diaminoethane	1992	Intramolecularly quenched fluorogenic peptide substrates for human renin.	1524216	0	Ethylenediamine	sensitization
1_2_Diaminoethane	1992	Aminophylline hypersensitivity apparently due to ethylenediamine.	1536494	0	Ethylenediamine	asthma
1_2_Diaminoethane	1992	1,2-Bis2-hydroxyphenylethylenediaminedichloroplatinumII, a new compound for the therapy of ovarian cancer. II. Synthesis and preliminary testing of the enantiomeric complexes.	1548285	0	Ethylenediamine	sensitization
1_2_Diaminoethane	1992	Sandwich immunoassay of small molecules. I. Investigation with testosterone as model hapten.	1548400	0	Ethylenediamine	sensitization
1_2_Diaminoethane	1992	Cytotoxic activity against a series of human tumour cell lines of some diorganotiniv 1,2-ethylenediamine N,N-diacetates, N-2-hydroxyethyl- and N-carbamoylmethyl-iminodiacetates, and ortho-aminobenzoates.	1567175	0	Ethylenediamine	sensitization
1_2_Diaminoethane	1992	Mycobactin analysis as an aid for the identification of Mycobacterium fortuitum and Mycobacterium chelonae subspecies.	1583124	0	Ethylenediamine	sensitization
1_2_Diaminoethane	1992	Sensitization of human cervical carcinoma cells to cis-diamminedichloroplatinumII by bryostatin 1.	1591725	0	Ethylenediamine	sensitization
1_2_Diaminoethane	1992	Stereoisomeric 1,2-bis3-hydroxyphenylethylenediamineplatinumII complexes, Part III Evaluation of the mammary tumor inhibiting properties.	1605715	0	Ethylenediamine	sensitization
1_2_Diaminoethane	1992	Copper-64-labeled antibodies for PET imaging.	1517844	0	Ethylenediamine	sensitization
1_2_Diaminoethane	1992	Determination of femtomole concentrations of catecholamines by high-performance liquid chromatography with peroxyoxalate chemiluminescence detection.	1285577	0	Ethylenediamine	sensitization
1_2_Diaminoethane	1990	Allergic contact dermatitis to ethylenediamine. A continuing problem.	2137392	1	Ethylenediamine	sensitization
1_2_Diaminoethane	1990	Allergic contact eczema caused by m-xylylene-diamine in the polyurethane silk production.	2148720	0	Ethylenediamine	sensitization
1_2_Diaminoethane	1989	Polyamine sensitization in offshore workers handling drilling muds.	2533536	0	Ethylenediamine	sensitization
1_2_Diaminoethane	1989	Monoclonal antibodies against alpha toxin of Clostridium perfringens.	2544482	0	Ethylenediamine	sensitization
1_2_Diaminoethane	1989	The motor response to ethylenediamine of the rat isolated duodenum involvement of GABAergic transmission?	2555721	0	Ethylenediamine	chemical exposure
1_2_Diaminoethane	1989	Correlation between reversing of multidrug resistance and inhibiting of 3Hazidopine photolabeling of P-glycoprotein by newly synthesized dihydropyridine analogues in a human cell line.	2566378	0	Ethylenediamine	calcium channel
1_2_Diaminoethane	1989	A molecular basis for multidrug resistance and reversal of the resistance.	2567148	0	Ethylenediamine	calcium channel
1_2_Diaminoethane	1989	Antimicrobial activity of basic cholane derivatives, VIII.	2619517	0	Ethylenediamine	sensitization
1_2_Diaminoethane	1989	Antiproliferative activity of liposome-encapsulated transforming growth factor-beta against MDA-MB-435 human breast carcinoma cells.	2702039	0	Ethylenediamine	sensitization
1_2_Diaminoethane	1989	Prevalence and relevance of allergic reactions in patients patch tested in North America--1984 to 1985.	2754054	0	Ethylenediamine	sensitization
1_2_Diaminoethane	1989	Allergic cutaneous reactions to drugs.	2529577	1	Ethylenediamine	allergic reaction
1_2_Diaminoethane	1988	In vivo and in vitro effects of theophylline on the peripheral blood mononuclear cells from preterm infants.	2844313	0	Ethylenediamine	sensitization
1_2_Diaminoethane	1985	Occupational dermatitis from soldering flux among workers in the electronics industry.	2933221	0	Ethylenediamine	sensitization
1_2_Diaminoethane	1986	Antigen-presenting cells in human decidual tissue.	2944402	0	Ethylenediamine	T cell*
1_2_Diaminoethane	1988	Evaluation of the sensitising potential of 4 polyamines present in technical triethylenetetramine using 2 animal species.	2966710	0	Ethylenediamine	sensitisation
1_2_Diaminoethane	1986	Ion pathways in transverse tubules. Quantification of receptors in membranes isolated from frog and rabbit skeletal muscle.	3002475	0	Ethylenediamine	calcium channel
1_2_Diaminoethane	1986	N-glycosylation in expression and function of beta-adrenergic receptors.	3023355	0	Ethylenediamine	sensitization
1_2_Diaminoethane	1988	Ribavirin influence on theophylline plasma levels in adult and children.	3042639	0	Ethylenediamine	asthma
1_2_Diaminoethane	1988	An analysis of intracellular proteinases from antibiotic-producing cells of Penicillium urticae.	3071727	0	Ethylenediamine	sensitization
1_2_Diaminoethane	1988	Maximal PTH secretory rate and set point for calcium in normal subjects and patients with primary hyperparathyroidism. In vivo studies.	2850460	0	Ethylenediamine	sensitization
1_2_Diaminoethane	1989	Preimplantation mouse embryos express a heat-stable alkaline phosphatase.	2511934	0	Ethylenediamine	sensitization
1_2_Diaminoethane	1989	Characteristics of GABA-activated chloride channels in mammalian dorsal root ganglion neurones.	2482355	0	Ethylenediamine	conjunctivitis
1_2_Diaminoethane	1990	The structure of Escherichia coli K31 antigen.	2189553	0	Ethylenediamine	Low molecular weight
1_2_Diaminoethane	1990	Assessment of Fura-2 for measurements of cytosolic free calcium.	2191782	1	Ethylenediamine	sensitization
1_2_Diaminoethane	1990	Study of human epithelial cell detachment and damage effects of proteases and oxidants.	2200749	0	Ethylenediamine	asthma
1_2_Diaminoethane	1990	Role of carrier ligand in platinum resistance in L1210 cells.	2208108	0	Ethylenediamine	sensitization
1_2_Diaminoethane	1990	Ethylenediamine-induced late asthmatic responses.	2211492	0	Ethylenediamine	allergic reaction
1_2_Diaminoethane	1990	Characterization of interleukin 1 induced rabbit chondrocyte phospholipase A2.	2254900	0	Ethylenediamine	sensitization
1_2_Diaminoethane	1989	Iron release from transferrin induced by mixed ligand complexes of copperII.	2490073	0	Ethylenediamine	conjunctivitis
1_2_Diaminoethane	1990	1,2-Diarylethylenediamines as pre-column fluorescence derivatization reagents in high-performance liquid chromatographic determination of catecholamines in urine and plasma.	2279295	0	Ethylenediamine	sensitization
1_2_Diaminoethane	1990	Value of the cutaneous basophil hypersensitivity CBH response for distinguishing weak contact sensitization from irritation reactions in the guinea pig.	2324519	0	Ethylenediamine	allergic reaction
1_2_Diaminoethane	1990	Effect of the diaminocyclohexane carrier ligand on platinum adduct formation, repair, and lethality.	2340275	0	Ethylenediamine	sensitization
1_2_Diaminoethane	1990	Effects of elevated iodine in milk replacer on calf performance.	2341652	0	Ethylenediamine	coughing
1_2_Diaminoethane	1990	Characterization of a DNA damage-recognition protein from mammalian cells that binds specifically to intrastrand dGpG and dApG DNA adducts of the anticancer drug cisplatin.	2383564	0	Ethylenediamine	sensitization
1_2_Diaminoethane	1990	Dot immunobinding and immunoblotting of picogram and nanogram quantities of small peptides on activated nitrocellulose.	2391430	0	Ethylenediamine	sensitization
1_2_Diaminoethane	1985	Contraction of guinea-pig lung parenchymal strips by substance P and related peptides.	2420297	0	Ethylenediamine	substance P
1_2_Diaminoethane	1986	Axonal transport of substance P-hydrolyzing peptidase in rat sciatic nerves.	2422611	0	Ethylenediamine	substance P
1_2_Diaminoethane	1990	Determination of pseudouridine in human urine and serum by high-performance liquid chromatography with post-column fluorescence derivatization.	2283375	0	Ethylenediamine	sensitization
1_2_Diaminoethane	1986	Chronic lead nephropathy in Queensland alternative methods of diagnosis.	3085647	0	Ethylenediamine	sensitization
1_2_Diaminoethane	1992	Measurement of intracellular cadmium with fluorescent dyes. Further evidence for the role of calcium channels in cadmium uptake.	1281160	0	Ethylenediamine	calcium channel
1_2_Diaminoethane	1975	The frequency of contact sensitivity in North America 1972-74.	1235277	0	Ethylenediamine	sensitization
1_2_Diaminoethane	2005	Rapid assay for catechol-O-methyltransferase activity by high-performance liquid chromatography-fluorescence detection.	15797519	0	Ethylenediamine	sensitization
1_2_Diaminoethane	2005	Effect of liquid and paste-type lubricants on torque values during simulated rotary root canal instrumentation.	15810972	0	Ethylenediamine	conjunctivitis
1_2_Diaminoethane	2005	Simultaneous detection of metalII-tpen2 as kinetically inert cationic complexes using pre-capillary derivatization electrophoresis an application to biological samples.	15852134	0	Ethylenediamine	sensitization
1_2_Diaminoethane	2005	99mTc HYNIC-hEGF, a potential agent for imaging of EGF receptors in vivo preparation and pre-clinical evaluation.	15870939	0	Ethylenediamine	activation epidermal growth factor receptor
1_2_Diaminoethane	2005	Fluorescence resonance energy transfer analysis of apolipoprotein E C-terminal domain and amyloid beta peptide 1-42 interaction.	15880461	0	Ethylenediamine	sensitization
1_2_Diaminoethane	2005	ZINC-mediated gene expression offers protection against H2O2-induced cytotoxicity.	15922008	0	Ethylenediamine	oxidative stress
1_2_Diaminoethane	2005	Effects of dissolved organic matter on toxicity and bioavailability of copper for lettuce sprouts.	15788200	0	Ethylenediamine	Low molecular weight
1_2_Diaminoethane	2005	Conformational changes in dynamin on GTP binding and oligomerization reported by intrinsic and extrinsic fluorescence.	15954862	0	Ethylenediamine	sensitization
1_2_Diaminoethane	2005	CD4 and CD8 T cells in gastric mucosa in children infected with Helicobacter pylori.	16053734	0	Ethylenediamine	T cell*
1_2_Diaminoethane	2005	Synthesis of polyPro-Hyp-Glyn by direct poly-condensation of Pro-Hyp-Glyn, where n=1, 5, and 10, and stability of the triple-helical structure.	16094625	0	Ethylenediamine	Low molecular weight
1_2_Diaminoethane	2005	Dynamics of SNARE assembly and disassembly during sperm acrosomal exocytosis.	16131227	0	Ethylenediamine	sensitization
1_2_Diaminoethane	2005	Efficacy and safety of intravenous theophylline administration for treatment of mild acute exacerbation of bronchial asthma.	16135173	0	Ethylenediamine	asthma
1_2_Diaminoethane	2005	Characterization of the bisintercalative DNA binding mode of a bifunctional platinum-acridine agent.	16192574	0	Ethylenediamine	conjunctivitis
1_2_Diaminoethane	2005	Role of the cocatalyst in the copolymerization of CO2 and cyclohexene oxide utilizing chromium salen complexes.	16201825	0	Ethylenediamine	sensitization
1_2_Diaminoethane	2006	Selenium prevents diabetes-induced alterations in Zn2i and metallothionein level of rat heart via restoration of cell redox cycle.	16214842	0	Ethylenediamine	oxidative stress
1_2_Diaminoethane	2006	Catecholamine analysis with microcolumn LC-peroxyoxalate chemiluminescence reaction detection.	16266697	0	Ethylenediamine	sensitization
1_2_Diaminoethane	2005	Detection of liver metastases from adenocarcinoma of the colon and pancreas comparison of mangafodipir trisodium-enhanced liver MRI and whole-body FDG PET.	15972430	0	Ethylenediamine	sensitization
1_2_Diaminoethane	2005	Highly sensitive spectrofluorimetric determination of trace amounts of nitrite with N-1-naphthyl ethylenediamine.	16329511	0	Ethylenediamine	sensitization
1_2_Diaminoethane	2005	Dendrimer enhanced ultrafiltration. 1. Recovery of CuII from aqueous solutions using PAMAM dendrimers with ethylene diamine core and terminal NH2 groups.	15787379	0	Ethylenediamine	sensitization
1_2_Diaminoethane	2005	Acid-sensing properties in rat gastric sensory neurons from normal and ulcerated stomach.	15758172	0	Ethylenediamine	transient receptor potential ankyrin 1
1_2_Diaminoethane	2004	Cutaneous drug eruption from cetirizine and hydroxyzine.	15153902	1	Ethylenediamine	sensitization
1_2_Diaminoethane	2004	Serofendic acid, a sulfur-containing diterpenoid derived from fetal calf serum, attenuates reactive oxygen species-induced oxidative stress in cultured striatal neurons.	15159446	0	Ethylenediamine	oxidative stress
1_2_Diaminoethane	2004	A novel fluorescent probe for zinc ion based on boron dipyrromethene BODIPY chromophore.	15187390	0	Ethylenediamine	sensitization
1_2_Diaminoethane	2004	Detection of liver metastases in colorectal cancer on chemotherapy. Comparative study between MRI with teslascan and computed tomography with intravenous contrast media.	15192523	0	Ethylenediamine	sensitization
1_2_Diaminoethane	2004	Secretion of interleukin-8 by human-derived cell lines infected with Mycobacterium bovis.	15203565	0	Ethylenediamine	calcium influx
1_2_Diaminoethane	2004	Highly-sensitive simultaneous detection of lanthanideIII ions as kinetically stable aromatic polyaminocarboxylato complexes via capillary electrophoresis using resolution enhancement with carbonate ion.	15214429	0	Ethylenediamine	sensitization
1_2_Diaminoethane	2004	Lanthanide chelates containing pyridine units with potential application as contrast agents in magnetic resonance imaging.	15252806	0	Ethylenediamine	sensitization
1_2_Diaminoethane	2004	Comparative substrate specificity analysis of recombinant human cathepsin V and cathepsin L.	15369827	0	Ethylenediamine	Low molecular weight
1_2_Diaminoethane	2005	Characterization of hepatocellular tumors value of mangafodipir-enhanced magnetic resonance imaging.	15772534	0	Ethylenediamine	hyperplasia
1_2_Diaminoethane	2004	MRI for detection of hepatocellular carcinoma comparison of mangafodipir trisodium and gadopentetate dimeglumine contrast agents.	15385303	0	Ethylenediamine	sensitization
1_2_Diaminoethane	2004	Detection and characterization of focal hepatic lesions mangafodipir vs. superparamagnetic iron oxide-enhanced magnetic resonance imaging.	15390224	0	Ethylenediamine	hyperplasia
1_2_Diaminoethane	2004	Factors affecting the solid-state structure and dimensionality of mercury cyanide/chloride double salts, and NMR characterization of coordination geometries.	15476352	0	Ethylenediamine	sensitization
1_2_Diaminoethane	2004	Peroxynitrite-induced neuronal apoptosis is mediated by intracellular zinc release and 12-lipoxygenase activation.	15564577	0	Ethylenediamine	inflammation
1_2_Diaminoethane	2004	Spectrophotometric determination of hydroxylamine and its derivatives in pharmaceuticals.	15577248	0	Ethylenediamine	sensitization
1_2_Diaminoethane	1980	Hemolytic assay for goat caprine and swine porcine complement.	15615050	0	Ethylenediamine	sensitization
1_2_Diaminoethane	2005	Template-directed assembly and characterization of metallosalen-DNA conjugates.	15656588	0	Ethylenediamine	sensitization
1_2_Diaminoethane	2005	Bile duct leaks after laparoscopic cholecystectomy value of contrast-enhanced MRCP.	15688109	0	Ethylenediamine	sensitization
1_2_Diaminoethane	1976	Modified colorimetric method for procainamide in plasma.	1253414	0	Ethylenediamine	sensitization
1_2_Diaminoethane	2006	Direct fluorescence detection of Pb2 and Cd2 by high-performance liquid chromatography using 1-4-aminobenzylethylenediamine-N,N,N,N-tetraacetate as a pre-column derivatizing agent.	16343515	0	Ethylenediamine	sensitization
1_2_Diaminoethane	2005	Determination of cadmium, zinc, nickel and cobalt in tobacco by reversed-phase high-performance liquid chromatography with 2-8-quinolylazo-4,5-diphenylimidazole as a chelating reagent.	16363481	0	Ethylenediamine	sensitization
1_2_Diaminoethane	1979	An evaluation of Re/coagulan for blood center tests.	517559	0	Ethylenediamine	sensitization
1_2_Diaminoethane	1978	Angiotensin II immunohistochemistry of the rat brain.	652129	0	Ethylenediamine	sensitization
1_2_Diaminoethane	1978	Atomic absorption spectrophotometry of free circulating platinum species in plasma derived from cis-dichlorodiammineplatinumII.	657475	0	Ethylenediamine	sensitization
1_2_Diaminoethane	1978	Determination of amitriptyline and nortriptyline in human plasma by quantitative thin-layer chromatography.	659530	0	Ethylenediamine	sensitization
1_2_Diaminoethane	1978	Kinetic centrifugal analyzer and manual determination of serum urea nitrogen, with use of o-phthaldialdehyde reagent.	719870	0	Ethylenediamine	conjunctivitis
1_2_Diaminoethane	1976	Contact allergy predictive testing in man.	801606	1	Ethylenediamine	sensitization
1_2_Diaminoethane	1975	Radioimmunoassay of bovine parathyroid hormone.	810731	0	Ethylenediamine	sensitization
1_2_Diaminoethane	1976	False-positive blood cultures. Association with nonsterile blood collection tubes.	824464	0	Ethylenediamine	sensitization
1_2_Diaminoethane	1979	Lung function studies with the bronchodilator terbutaline.	517068	0	Ethylenediamine	chronic obstructive pulmonary disease
1_2_Diaminoethane	1976	Experimental pulmonary emphysema in Syrian hamsters.	827820	0	Ethylenediamine	emphysema
1_2_Diaminoethane	1976	Determination of diamines and polyamines in tissues by high-pressure liquid chromatography.	965462	0	Ethylenediamine	sensitization
1_2_Diaminoethane	1976	Determination of nanogram amounts of aromatic compounds by spectrophotometry on thin-layer chromatograms.	965468	0	Ethylenediamine	sensitization
1_2_Diaminoethane	1976	Regulation of some functions of granulocytes by zinc of the prostatic fluid and prostate tissue.	987143	0	Ethylenediamine	Low molecular weight
1_2_Diaminoethane	1976	An overview of the laboratory diagnosis of lead poisoning.	999223	0	Ethylenediamine	sensitization
1_2_Diaminoethane	1976	Dimers and trimers of immunoglobulin G covalently cross-linked with a bivalent affinity label.	999804	0	Ethylenediamine	sensitization
1_2_Diaminoethane	1975	Sub-cellular location of mercury in yeast grown in the presence of mercuric chloride.	1089755	0	Ethylenediamine	Low molecular weight
1_2_Diaminoethane	1975	Clinical infectious bovine rhinotracheitis in cattle fed organic iodine and urea.	1190585	0	Ethylenediamine	coughing
1_2_Diaminoethane	1975	The effect of metoclopramide on inhibition induced by purine nucleotides, noradrenaline, and theophylline ethylenediamine on intestinal muscle and on peristalsis in vitro.	1201504	0	Ethylenediamine	sensitization
1_2_Diaminoethane	1977	Fluorometric determination of hydrochlorothiazide in body fluids by direct measurement of thin-layer chromatographic plates authors transl.	914951	0	Ethylenediamine	sensitization
1_2_Diaminoethane	2006	Anti-tumour activity in non-small cell lung cancer models and toxicity profiles for novel rutheniumII based organo-metallic compounds.	16360645	0	Ethylenediamine	sensitization
1_2_Diaminoethane	1979	Monitoring personal exposure to ethylenediamine in the occupational environment.	484468	0	Ethylenediamine	sensitization
1_2_Diaminoethane	1975	Atopic hypersensitivity to cis-dichlorodiammineplatinumII and other platinum complexes.	50881	0	Ethylenediamine	allergic reaction
1_2_Diaminoethane	1975	Ethylenediamine sensitivity from exposure to epoxy resin hardeners and Mycolog cream.	66117	0	Ethylenediamine	sensitization
1_2_Diaminoethane	1977	Heparin and sulfated mucopolysaccharides--a micro system for quantitative differentiation and determination.	72593	0	Ethylenediamine	sensitization
1_2_Diaminoethane	1979	Inhibition of the growth of Neisseria meningitidis by reduced ferritin and other iron-binding agents.	115792	0	Ethylenediamine	conjunctivitis
1_2_Diaminoethane	1976	Generalized exfoliative dermatitis from ethylenediamine.	131515	0	Ethylenediamine	allergic reaction
1_2_Diaminoethane	1976	Cross-reactions between ethylenediamine, diethylenetriamine and triethylenetetramine.	145924	0	Ethylenediamine	sensitization
1_2_Diaminoethane	1979	The bronchospasmolytic and protective effects of fenoterol, ipratropium bromide, theophylline ethylenediamine and disodium cromoglicicum in inhalation challenge tests a comparative study authors transl.	156916	0	Ethylenediamine	asthma
1_2_Diaminoethane	1979	Allergic contact hypersensitivity to nickel, neomycin, ethylenediamine, and benzocaine. Relationships between age, sex, history of exposure, and reactivity to standard patch tests and use tests in a general population.	157103	0	Ethylenediamine	allergen exposure
1_2_Diaminoethane	1979	Sensitization capacity of ethylenediamine in the guinea pig and induction of unresponsiveness.	509930	0	Ethylenediamine	sensitization
1_2_Diaminoethane	1979	Pulmonary function tests with the bronchodilator Terbutaline.	161461	1	Ethylenediamine	asthma
1_2_Diaminoethane	1978	Electron spin resonance studies of the solution structure of vanadyl amino acid complexes and mixed ligand complexes of oxalate.	205278	0	Ethylenediamine	sensitization
1_2_Diaminoethane	1977	Infection of Taiwan monkey T and B cells with Epstein-Barr virus.	211014	0	Ethylenediamine	T cell*
1_2_Diaminoethane	1979	Canine kidney cell line for isolation of respiratory viruses.	219021	0	Ethylenediamine	sensitization
1_2_Diaminoethane	1979	Evidence for ligand-induced conformational changes in rabbit-muscle glyceraldehyde-3-phosphate dehydrogenase.	223843	0	Ethylenediamine	conjunctivitis
1_2_Diaminoethane	1978	Pretreatment with colistin and Proteus sensitivity to other agents.	344297	0	Ethylenediamine	sensitization
1_2_Diaminoethane	1979	Predictive evaluation in animals of the contact allergenic potential of medically important substances. II. Comparison of different methods of cutaneous sensitization with "weak" allergens.	421455	0	Ethylenediamine	sensitization
1_2_Diaminoethane	1979	The major intracellular alkaline deoxyribonuclease activities expressed in wild-type and Rec-like mutants of Neurospora crassa.	157796	0	Ethylenediamine	sensitization
1_2_Diaminoethane	2005	High-performance thin-layer chromatography with densitometry for the determination of ciprofloxacin and impurities in drugs.	16386005	0	Ethylenediamine	sensitization
1_2_Diaminoethane	2006	Stable 8-hydroxyquinolinate-based podates as efficient sensitizers of lanthanide near-infrared luminescence.	16411709	0	Ethylenediamine	sensitization
1_2_Diaminoethane	2006	Mangafodipir trisodium-enhanced MR imaging of pancreatic disease.	16421713	0	Ethylenediamine	sensitization
1_2_Diaminoethane	1987	Smoking and ethylene diamine sensitization in an industrial population.	3585561	0	Ethylenediamine	asthma
1_2_Diaminoethane	1987	Aminopeptidase P activity in rat organs and human serum.	3605610	0	Ethylenediamine	sensitization
1_2_Diaminoethane	1987	Hepatobiliary MR contrast agents 5-substituted iron-EHPG derivatives.	3613958	0	Ethylenediamine	sensitization
1_2_Diaminoethane	1987	Multiple heavy-atom reagents for macromolecular X-ray structure determination. Application to the nucleosome core particle.	3656403	0	Ethylenediamine	conjunctivitis
1_2_Diaminoethane	1987	Effects of bradykinin and angiotensin II on intracellular Ca2 dynamics in endothelial cells.	3661696	0	Ethylenediamine	conjunctivitis
1_2_Diaminoethane	1987	Bicarbonate-dependence of responses to ethylenediamine in the guinea-pig isolated ileum involvement of ethylenediamine-monocarbamate.	3580707	0	Ethylenediamine	sensitization
1_2_Diaminoethane	1987	Differential uptake of cis-diamminedichloroplatinum II by sensitive and resistant murine L1210 leukemia cells.	3677093	0	Ethylenediamine	sensitization
1_2_Diaminoethane	1986	Reversal of multidrug resistance by synthetic isoprenoids in the KB human cancer cell line.	3731102	0	Ethylenediamine	sensitization
1_2_Diaminoethane	1986	Effect of a methylxanthine preparation in the form of a retention enema on pulmonary function and theophylline levels in patients with acute bronchospasm.	3741533	0	Ethylenediamine	asthma
1_2_Diaminoethane	1987	Theophylline-induced alterations in cardiac electrophysiology in patients with chronic obstructive pulmonary disease.	3813192	0	Ethylenediamine	COPD
1_2_Diaminoethane	1986	Interhead fluorescence energy transfer between probes attached to translationally equivalent sites on the regulatory light chains of scallop myosin.	3820308	0	Ethylenediamine	conjunctivitis
1_2_Diaminoethane	1987	Multiple mechanisms of resistance to cis-diamminedichloroplatinumII in murine leukemia L1210 cells.	3828995	0	Ethylenediamine	sensitization
1_2_Diaminoethane	1985	Ethylenediamine, profile of a sensitizing excipient.	3900925	1	Ethylenediamine	rhinitis
1_2_Diaminoethane	1987	Induction of ethylenediamine hypersensitivity in the guinea pig and the development of ELISA and lymphocyte blastogenesis techniques for its characterization.	3692019	0	Ethylenediamine	sensitization
1_2_Diaminoethane	1985	Sensitive high-performance liquid chromatography system with fluorometric detection of three urinary catecholamines in the same range.	3927768	0	Ethylenediamine	sensitization
1_2_Diaminoethane	1987	A qualitative assessment of biotinidase deficiency.	3500673	0	Ethylenediamine	sensitization
1_2_Diaminoethane	1986	Overcoming drug resistance in cancer cells with synthetic isoprenoids.	3457980	0	Ethylenediamine	sensitization
1_2_Diaminoethane	1987	Stimulation and inhibition of elastase release from human neutrophil-dependence on the calcium messenger system.	3114599	0	Ethylenediamine	calcium channel
1_2_Diaminoethane	1987	Stimulation and inhibition of elastase release from human neutrophils dependent on the calcium messenger system.	3121993	0	Ethylenediamine	calcium channel
1_2_Diaminoethane	1988	Intestinal permeability to chromium-51 ethylenediamine tetraacetic acid in children with chronic obstructive respiratory disease relationship with clinical and duodenal biopsy findings.	3125515	0	Ethylenediamine	chronic obstructive pulmonary disease
1_2_Diaminoethane	1988	Translational control of InsP3-induced chromatin condensation during the early cell cycles of sea urchin embryos.	3127728	0	Ethylenediamine	sensitization
1_2_Diaminoethane	1987	Suppression of experimental autoimmune uveitis in guinea pigs by ethylenediamine tetra-acetic acid, corticosteroids, and cyclosporin.	3141538	0	Ethylenediamine	inflammation
1_2_Diaminoethane	1985	Genetic control of hapten-reactive helper T-cell responses and its implications for the generation of augmented antitumor cytotoxic responses.	3158772	0	Ethylenediamine	activation T-cell | activation T-cells
1_2_Diaminoethane	1988	Enhanced DNA repair as a mechanism of resistance to cis-diamminedichloroplatinumII.	3167012	0	Ethylenediamine	sensitization
1_2_Diaminoethane	1988	Production and characterization of a monoclonal antibody to the trichothecene mycotoxin diacetoxyscirpenol.	3202955	0	Ethylenediamine	sensitization
1_2_Diaminoethane	1987	Enhancement by a synthetic isoprenoid of the toxicity of conjugates of epidermal growth factor with Pseudomonas exotoxin.	3494452	0	Ethylenediamine	epidermal growth factor receptor
1_2_Diaminoethane	1988	Zinc increases the affinity of phorbol ester receptor in T lymphocytes.	3261168	0	Ethylenediamine	sensitization
1_2_Diaminoethane	1987	Theophylline has a dose-related effect on the airway response to inhaled histamine and methacholine in asthmatics.	3314612	0	Ethylenediamine	asthma
1_2_Diaminoethane	1988	Methylxanthines inhibit exercise-induced bronchoconstriction at low serum theophylline concentration and in a dose-dependent fashion.	3346483	0	Ethylenediamine	asthma
1_2_Diaminoethane	1988	Equilibrium studies on the binding of cadmiumII to human serum transferrin.	3349033	0	Ethylenediamine	Low molecular weight
1_2_Diaminoethane	1988	Comparison of a radioisotopic incorporation method and the mouse ear swelling test MEST for contact sensitivity to weak sensitizers.	3350228	0	Ethylenediamine	sensitization
1_2_Diaminoethane	1988	Kinetics of nucleotide and metal ion interaction with G-actin.	3365424	0	Ethylenediamine	sensitization
1_2_Diaminoethane	1988	Synthesis and application of fluorescent labeled nucleotides to assay DNA damage.	3383290	0	Ethylenediamine	sensitization
1_2_Diaminoethane	1988	Rapid and selective method for quantitation of metronidazole in pharmaceuticals.	3417613	0	Ethylenediamine	sensitization
1_2_Diaminoethane	1988	Validation of a radioimmunoassay for measurement of gastrin in equine serum.	3421540	0	Ethylenediamine	sensitization
1_2_Diaminoethane	2008	Polyplex micelles from triblock copolymers composed of tandemly aligned segments with biocompatible, endosomal escaping, and DNA-condensing functions for systemic gene delivery to pancreatic tumor tissue.	18781378	0	Ethylenediamine	epidermal growth factor receptor
1_2_Diaminoethane	1986	Comparison of the bronchodilator and protective effect of methylxanthines.	3940830	0	Ethylenediamine	asthma
1_2_Diaminoethane	1985	Bronchodilator actions of xanthine derivatives administered by inhalation in asthma.	3983884	0	Ethylenediamine	asthma
1_2_Diaminoethane	1983	Differences in the properties of Na channels in muscle surface and T-tubular membranes revealed by tetrodotoxin derivatives.	6306551	0	Ethylenediamine	sensitization
1_2_Diaminoethane	1983	Mononuclear cell factors stimulate the concomitant secretion of distinct latent proteoglycan, gelatin and collagen degrading enzymes from human skin fibroblasts and synovial cells.	6319695	0	Ethylenediamine	inflammation
1_2_Diaminoethane	1983	Serological differences between the multiple amine oxidases of yeasts and comparison of the specificities of the purified enzymes from Candida utilis and Pichia pastoris.	6409096	0	Ethylenediamine	sensitization
1_2_Diaminoethane	1984	A method for determining theo-diphenoloxidase activity in the pyrocatechol oxidation reaction.	6437031	0	Ethylenediamine	sensitization
1_2_Diaminoethane	1984	Behavior of lead and zinc in plasma, erythrocytes, and urine and ALAD in erythrocytes following intravenous infusion of CaEDTA in lead workers.	6439129	0	Ethylenediamine	sensitization
1_2_Diaminoethane	1984	Ethylenediamine contact dermatitis.	6488766	0	Ethylenediamine	sensitization
1_2_Diaminoethane	1984	Effects of theophylline-ethylendiamine on chronic pulmonary arterial hypertension secondary to chronic obstructive pulmonary disease.	6534771	0	Ethylenediamine	chronic obstructive pulmonary disease
1_2_Diaminoethane	1983	Determination of catecholamine sulfoconjugate isomers in normal human urine by use of high-performance liquid chromatography with a photochemical detector.	6625173	0	Ethylenediamine	sensitization
1_2_Diaminoethane	1982	Myeloperoxidase-catalyzed incorporation of amines into proteins role of hypochlorous acid and dichloramines.	6295461	0	Ethylenediamine	sensitization
1_2_Diaminoethane	1983	Micro-analysis for quinidine in serum by thin-layer chromatography followed by fluorescence densitometry.	6640909	0	Ethylenediamine	sensitization
1_2_Diaminoethane	1984	Treatment of chronic obstructive respiratory disease with a new purified theophylline preparation in delayed-action form.	6741156	0	Ethylenediamine	chronic obstructive pulmonary disease
1_2_Diaminoethane	1980	Skin sensitization potential of trisodium ethylenediaminetetraacetate.	6771115	0	Ethylenediamine	sensitization
1_2_Diaminoethane	1981	Studies of the copper-binding proteins in Menkes and normal cultured skin fibroblast lysates.	6783668	0	Ethylenediamine	Low molecular weight
1_2_Diaminoethane	1981	Characterization of a fibrinogenase from northern copperhead Agkistrodon contortrix mokasen venom.	6788089	0	Ethylenediamine	sensitization
1_2_Diaminoethane	1981	Feline cat hemolytic complement optimal testing conditions.	6791533	0	Ethylenediamine	sensitization
1_2_Diaminoethane	1982	Induction of cell-mediated cytotoxic self responses by epidermal cells modified with a haptenic sulphydryl reagent.	6983119	0	Ethylenediamine	sensitization
1_2_Diaminoethane	1982	Piperazine-induced occupational asthma.	7062155	0	Ethylenediamine	asthma
1_2_Diaminoethane	1983	A colorimetric assay of glutathione S-transferases using o-dinitrobenzene as a substrate.	6654879	0	Ethylenediamine	sensitization
1_2_Diaminoethane	1985	Conformational changes in plastocyanin.	3970540	0	Ethylenediamine	sensitization
1_2_Diaminoethane	1982	The renaissance of theophylline therapy.	6286438	0	Ethylenediamine	asthma
1_2_Diaminoethane	1984	Contact sensitivity to topical corticosteroids.	6233341	1	Ethylenediamine	sensitization
1_2_Diaminoethane	1985	Iron-EHPG as an hepatobiliary MR contrast agent initial imaging and biodistribution studies.	3989032	0	Ethylenediamine	sensitization
1_2_Diaminoethane	1985	Actions of GABA and ethylenediamine on CA1 pyramidal neurones of the rat hippocampus.	4011831	0	Ethylenediamine	dendritic cell | dendritic cells
1_2_Diaminoethane	1985	Allergic contact dermatitis to some medicaments.	4028702	0	Ethylenediamine	allergic response
1_2_Diaminoethane	1985	Detection of specific DNA sequences with short biotin-labeled probes.	4042814	0	Ethylenediamine	sensitization
1_2_Diaminoethane	1984	Thiol groups on the surface of anaerobic parasitic protozoa.	6096710	0	Ethylenediamine	sensitization
1_2_Diaminoethane	1980	Ethylenediamine allergy.	6105942	0	Ethylenediamine	sensitization
1_2_Diaminoethane	1984	Generalised allergic reactions to aminophylline.	6236577	0	Ethylenediamine	allergic response
1_2_Diaminoethane	1980	An improved method for the estimation of suramin in plasma and trypanosome samples.	6108509	0	Ethylenediamine	sensitization
1_2_Diaminoethane	1980	Ethylenediamine-induced asthma.	6153256	0	Ethylenediamine	asthma
1_2_Diaminoethane	1981	Antigen-pulsed macrophage monolayers as specific immunoabsorbents selective absorption of murine T cells committed to soluble protein antigen.	6166549	0	Ethylenediamine	T cell*
1_2_Diaminoethane	1981	Microphotometric analysis of protein-bound thiols and disulfides with an azogenic maleimide.	6167610	0	Ethylenediamine	sensitization
1_2_Diaminoethane	1983	Sensitivity to alpha-amylcinnamic aldehyde and alpha-amylcinnamic alcohol.	6186704	0	Ethylenediamine	chemical sensitization | chemical sensitizer
1_2_Diaminoethane	1984	Effects of hapten epitope structure and hapten-self conjugation pattern on T cell specificity and Ir gene control in hapten-self cytotoxic and helper T cell responses.	6197460	0	Ethylenediamine	T cell*
1_2_Diaminoethane	1984	Receptor specificity of Ia-restricted T lymphoblasts activated against trinitrobenzene sulfonate-coupled spleen cells recognition of distinct trinitrophenyl and Ia moieties.	6199119	0	Ethylenediamine	T cell*
1_2_Diaminoethane	1984	Characterization of the ATPase activities of myosins isolated from the membrane and the cytoplasmic fractions of human platelets.	6149726	0	Ethylenediamine	sensitization
1_2_Diaminoethane	2008	Use of dried blood smears for detection of feline hemoplasmas using real-time polymerase chain reaction.	18776095	0	Ethylenediamine	sensitization
1_2_Diaminoethane	2008	Novel polymer carriers and gene constructs for treatment of myocardial ischemia and infarction.	18662730	1	Ethylenediamine	Low molecular weight
1_2_Diaminoethane	2008	Zinc chelation induces rapid depletion of the X-linked inhibitor of apoptosis and sensitizes prostate cancer cells to TRAIL-mediated apoptosis.	18617897	0	Ethylenediamine	sensitization
1_2_Diaminoethane	2007	Spectrophotometric determination of VV in environmental, biological, pharmaceutical and alloy samples by novel oxidative coupling reactions.	16872742	0	Ethylenediamine	sensitization
1_2_Diaminoethane	2007	Ca2 release from the sarcoplasmic reticulum activated by the low affinity Ca2 chelator TPEN in ventricular myocytes.	16920191	0	Ethylenediamine	sensitization
1_2_Diaminoethane	2006	Detection of hepatic metastasis manganese- and ferucarbotran-enhanced MR imaging.	16920315	0	Ethylenediamine	sensitization
1_2_Diaminoethane	2007	Alterations in zinc homeostasis underlie endothelial cell death induced by oxidative stress from acute exposure to hydrogen peroxide.	16936243	0	Ethylenediamine	oxidative stress
1_2_Diaminoethane	2006	Characterization of focal liver lesions use of mangafodipir trisodium MnDPDP-enhanced MR images.	16941248	0	Ethylenediamine	hyperplasia
1_2_Diaminoethane	2006	An apparent unidirectional influx constant for manganese as a measure of myocardial calcium channel activity.	17024667	0	Ethylenediamine	calcium channel
1_2_Diaminoethane	2007	A cysteine proteinase in the penetration glands of the cercariae of Tylodelphys excavata Trematoda, Diplostomidae.	17051416	0	Ethylenediamine	sensitization
1_2_Diaminoethane	2006	Structure and dynamics of DNA-dendrimer complexation role of counterions, water, and base pair sequence.	17090077	0	Ethylenediamine	sensitization
1_2_Diaminoethane	2006	Amino acid derivatives of cholesterol as "latent" organogelators with hydrogen chloride as a protonation reagent.	16863254	0	Ethylenediamine	Low molecular weight
1_2_Diaminoethane	2006	Sensitizations to allergens of TRUE test in 864 consecutive eczema patients in Israel.	17101019	0	Ethylenediamine	sensitization
1_2_Diaminoethane	2006	Highly active copper-based catalyst for atom transfer radical polymerization.	17165782	0	Ethylenediamine	Low molecular weight
1_2_Diaminoethane	2007	Cytotoxic effects of intra and extracellular zinc chelation on human breast cancer cells.	17169355	0	Ethylenediamine	oxidative stress
1_2_Diaminoethane	2007	Effect of high hydrostatic pressure on four genotypes of F-specific RNA bacteriophages.	17184319	0	Ethylenediamine	increase of SP
1_2_Diaminoethane	2007	Simultaneous detection of five indices of hepatitis B based on an integrated automatic microfluidic device.	17195106	0	Ethylenediamine	sensitization
1_2_Diaminoethane	2007	Diagnostic accuracy of rim and segmental MRI enhancement of colorectal hepatic metastasis after administration of mangafodipir trisodium.	17242222	0	Ethylenediamine	sensitization
1_2_Diaminoethane	2007	Measurements of gunshot residues by sector field inductively coupled plasma mass spectrometry--further studies with pistols.	17254727	0	Ethylenediamine	sensitization
1_2_Diaminoethane	2006	Characterizing dissolved and particulate phosphorus in water with 31P nuclear magnetic resonance spectroscopy.	17256541	0	Ethylenediamine	sensitization
1_2_Diaminoethane	2007	A luminescent oxygen channeling immunoassay for the determination of insulin in human plasma.	17259593	0	Ethylenediamine	sensitization
1_2_Diaminoethane	2007	Zinc chelation inhibits HIV Vif activity and liberates antiviral function of the cytidine deaminase APOBEC3G.	17135358	0	Ethylenediamine	sensitization
1_2_Diaminoethane	2007	Quantitation of nicorandil in pharmaceutical formulations by spectrophotometry using N-1-naphthyl ethylenediamine dihydrochloride as coupling agent.	17268157	0	Ethylenediamine	sensitization
1_2_Diaminoethane	2006	Zinc is required for Fc epsilon RI-mediated mast cell activation.	16818790	0	Ethylenediamine	MCS
1_2_Diaminoethane	1997	The role of proteolysis in T cell apoptosis triggered by chelation of intracellular Zn2.	16465209	0	Ethylenediamine	T cell*
1_2_Diaminoethane	2006	Characterization of low density lipoprotein receptor ligand interactions by fluorescence resonance energy transfer.	16467279	0	Ethylenediamine	sensitization
1_2_Diaminoethane	2006	Protective effect of zinc against ischemic neuronal injury in a middle cerebral artery occlusion model.	16474205	0	Ethylenediamine	calcium influx
1_2_Diaminoethane	2006	Improvement of the therapeutic index of anticancer drugs by the superoxide dismutase mimic mangafodipir.	16478742	0	Ethylenediamine	oxidative stress
1_2_Diaminoethane	2006	Glutathione and the redox control system trypanothione/trypanothione reductase are involved in the protection of Leishmania spp. against nitrosothiol-induced cytotoxicity.	16501815	0	Ethylenediamine	oxidative stress
1_2_Diaminoethane	2006	A rapid confirmatory method for analyzing tetracycline antibiotics in bovine, swine, and poultry muscle tissues matrix solid-phase dispersion with heated water as extractant followed by liquid chromatography-tandem mass spectrometry.	16506801	0	Ethylenediamine	sensitization
1_2_Diaminoethane	2006	Discordant influence of amphotericin B on epirubicin cytotoxicity in primary hepatic malignant cells collected by a new primary culture technique.	16509865	0	Ethylenediamine	sensitization
1_2_Diaminoethane	2006	Diagnostic accuracy of portal-phase CT and MRI with mangafodipir trisodium in detecting liver metastases from colorectal carcinoma.	16546464	0	Ethylenediamine	sensitization
1_2_Diaminoethane	2006	The role of proinflammatory cytokine gene polymorphisms for development of insulin resistance after renal transplantation.	16549165	0	Ethylenediamine	inflammation
1_2_Diaminoethane	2006	Circular dichroism thermal lens microscope for sensitive chiral analysis on microchip.	16615775	0	Ethylenediamine	sensitization
1_2_Diaminoethane	2006	EDDS and EDTA-enhanced phytoextraction of metals from artificially contaminated soil and residual effects of chelant compounds.	16616805	0	Ethylenediamine	sensitization
1_2_Diaminoethane	2006	Synthesis and structure-activity relationship studies of 4,11-diaminonaphtho2,3-findole-5,10-diones.	16631372	0	Ethylenediamine	sensitization
1_2_Diaminoethane	1968	Role of Aldolase in Photosynthesis. II Demonstration of Aldolase Types in Photosynthetic Organisms.	16656841	0	Ethylenediamine	sensitization
1_2_Diaminoethane	2006	Oxidative renal tubular injuries induced by aminocarboxylate-type iron III coordination compounds as candidate renal carcinogens.	16670936	0	Ethylenediamine	Low molecular weight
1_2_Diaminoethane	2006	Surface potential switching by metal ion complexation/decomplexation using bipyridinethiolate monolayers on gold.	16671734	0	Ethylenediamine	sensitization
1_2_Diaminoethane	2006	Endothelial response to stress from exogenous Zn2 resembles that of NO-mediated nitrosative stress, and is protected by MT-1 overexpression.	16723513	0	Ethylenediamine	oxidative stress
1_2_Diaminoethane	2006	Synthesis of ethylenediamine linked beta-cyclodextrin dimer and its analytical application for tranilast determination by spectrofluorimetry.	16564175	0	Ethylenediamine	sensitization
1_2_Diaminoethane	2007	Direct fluorescence detection of ultratrace lanthanideIII ions complexed with aromatic polyaminocarboxylate, avoiding quenching of ligand-centered emission, using capillary zone electrophoresis with a ternary complexing technique.	17325757	0	Ethylenediamine	sensitization
1_2_Diaminoethane	2007	Evidence that 4-aminobiphenyl, benzidine, and benzidine congeners produce genotoxicity through reactive oxygen species.	17370336	0	Ethylenediamine	sensitization
1_2_Diaminoethane	2007	Inhibition of peritoneal dissemination of tumor cells by cationized catalase in mice.	17382424	0	Ethylenediamine	increase cell proliferation
1_2_Diaminoethane	2008	A phase separable polycarbonate polymerization catalyst.	18283354	0	Ethylenediamine	Low molecular weight
1_2_Diaminoethane	2008	Development of an aminocarboxylic acid-modified infrared chemical sensor for selective determination of copper ions in aqueous solutions.	18298972	0	Ethylenediamine	chemical sensitization | chemical sensitizer
1_2_Diaminoethane	2007	Determination of terbium III with EHPG-Tb III system by fluorescence spectroscopy.	18330306	0	Ethylenediamine	sensitization
1_2_Diaminoethane	2008	The use of 18F-FDG PET/CT in colorectal liver metastases--comparison with CT and liver MRI.	18347794	0	Ethylenediamine	sensitization
1_2_Diaminoethane	2008	Zinc and 4-hydroxy-2-nonenal mediate lysosomal membrane permeabilization induced by H2O2 in cultured hippocampal neurons.	18354014	0	Ethylenediamine	oxidative stress
1_2_Diaminoethane	2007	Supramolecular interaction of ethylenediamine linked beta-cyclodextrin dimer and berberine hydrochloride by spectrofluorimetry and its analytical application.	18371623	0	Ethylenediamine	sensitization
1_2_Diaminoethane	2008	Effects of antioxidants on calcium influx through TRPM2 channels in transfected cells activated by hydrogen peroxide.	18442831	0	Ethylenediamine	sensitization
1_2_Diaminoethane	2008	Development of two alginate-based wound dressings.	18266085	0	Ethylenediamine	fibroblast proliferation
1_2_Diaminoethane	2008	Postcolumn renewal of sensor surfaces for high-performance liquid chromatography-surface plasmon resonance detection.	18457411	0	Ethylenediamine	sensitization
1_2_Diaminoethane	2006	A method for the determination of N-nitrosodiethanolamine in personal care products - collaboratively evaluated by the CTPA Nitrosamines Working Group.	18492198	0	Ethylenediamine	sensitization
1_2_Diaminoethane	2008	Tetrafluorophenolate of HBED-CC a versatile conjugation agent for 68Ga-labeled small recombinant antibodies.	18509635	0	Ethylenediamine	activation epidermal growth factor receptor
1_2_Diaminoethane	1985	beta-Glucosidase of Penicillium funiculosum. II. Properties and mycelial binding.	18553737	0	Ethylenediamine	Low molecular weight
1_2_Diaminoethane	2008	Global gene expression as a function of the iron status of the bacterial cell influence of differentially expressed genes in the virulence of the human pathogen Vibrio vulnificus.	18573903	0	Ethylenediamine	sensitization
1_2_Diaminoethane	2008	Quantitative investigation by atomic force microscopy of supported phospholipid layers and nanostructures on cholesterol-functionalized glass surfaces.	18598064	0	Ethylenediamine	sensitization
1_2_Diaminoethane	2009	Selective elimination of leadII ions by alginate/polyurethane composite foams.	18602212	0	Ethylenediamine	sensitization
1_2_Diaminoethane	2008	GTN dinucleotide repeat polymorphism of haem oxygenase-1 promotor region is not associated with inflammatory bowel disease risk or disease course.	18460015	0	Ethylenediamine	inflammation
1_2_Diaminoethane	2008	Antibacterial activity of pyrrolidine dithiocarbamate.	18248425	0	Ethylenediamine	sensitization
1_2_Diaminoethane	2008	Detection of colorectal hepatic metastases using MnDPDP MR imaging and diffusion-weighted imaging DWI alone and in combination.	18193234	0	Ethylenediamine	sensitization
1_2_Diaminoethane	2008	Gas-phase ion/ion reactions of transition metal complex cations with multiply charged oligodeoxynucleotide anions.	18083525	0	Ethylenediamine	sensitization
1_2_Diaminoethane	2007	Neprilysin carboxydipeptidase specificity studies and improvement in its detection with fluorescence energy transfer peptides.	17391066	0	Ethylenediamine	sensitization
1_2_Diaminoethane	2007	A simple capillary gel electrophoresis approach for efficient and reproducible DNA separations. Analysis of genetically modified soy and maize.	17444227	0	Ethylenediamine	sensitization
1_2_Diaminoethane	2007	Biodegradable chelating agent ethylenediaminedisuccinic acid reduces uptake of copper through alleviation of copper toxicity in hydroponically grown Chrysanthemum coronarium L.	17447560	0	Ethylenediamine	sensitization
1_2_Diaminoethane	2007	Zinc inhibits doxorubicin-activated calcineurin signal transduction pathway in H9c2 embryonic rat cardiac cells.	17463165	0	Ethylenediamine	activation T-cell | activation T-cells
1_2_Diaminoethane	2007	Spectrofluorimetric estimation of norepinephrine using ethylenediamine condensation method.	17492368	0	Ethylenediamine	sensitization
1_2_Diaminoethane	2007	An efficient method for solution-phase parallel synthesis of 2-quinoxalinol salen Schiff-base ligands.	17497932	0	Ethylenediamine	sensitization
1_2_Diaminoethane	2007	Direct fluorometric detection of paramagnetic and heavy metal ions at sub-amol level using an aromatic polyaminocarboxylate by CZE Combination of pre- and on-capillary complexation technique.	17577884	0	Ethylenediamine	sensitization
1_2_Diaminoethane	2007	Differential gene expression after zinc supplementation and deprivation in human leukocyte subsets.	17622302	0	Ethylenediamine	sensitization
1_2_Diaminoethane	2007	Cellular Zn2 chelators cause "dying-back" neurite degeneration associated with energy impairment.	17628505	0	Ethylenediamine	dendritic cell | dendritic cells
1_2_Diaminoethane	2002	Patch testing with Indian standard series.	17656969	0	Ethylenediamine	sensitization
1_2_Diaminoethane	2007	Determination of nitrocatecholamines in rat brain using high-performance liquid chromatography-peroxyoxalate chemiluminescence reaction detection.	17659292	0	Ethylenediamine	sensitization
1_2_Diaminoethane	2007	Development of miniaturized pH biosensors based on electrosynthesized polymer films.	17683745	0	Ethylenediamine	sensitization
1_2_Diaminoethane	2007	A preliminary study investigating the survival of tetracycline resistant Enterococcus faecalis after root canal irrigation with high concentrations of tetracycline.	17697106	0	Ethylenediamine	sensitization
1_2_Diaminoethane	2007	Preparation of specific monoclonal antibodies MAbs against heavy metals MAbs that recognize chelated cadmium ions.	17715887	0	Ethylenediamine	sensitization
1_2_Diaminoethane	2007	High-performance liquid chromatography-post-column chemiluminescence determination of aminopolycarboxylic acids at low concentration levels using tris2,2-bipyridylrutheniumIII.	17897656	0	Ethylenediamine	sensitization
1_2_Diaminoethane	2007	Analysis of dideoxyadenosine triphosphate by CE with fluorescence detection. I. Derivatization through the phosphate group.	17922507	0	Ethylenediamine	sensitization
1_2_Diaminoethane	2008	Macromolecular salen catalyst with largely enhanced catalytic activity.	18081306	0	Ethylenediamine	Low molecular weight
1_2_Diaminoethane	2004	A secreted metallo protease from Aeromonas hydrophila exhibits prothrombin activator activity.	15091004	0	Ethylenediamine	sensitization
1_2_Diaminoethane	2004	Assessment of sequential enhancement patterns of focal nodular hyperplasia and hepatocellular carcinoma on mangafodipir trisodium enhanced MR imaging.	15087726	0	Ethylenediamine	hyperplasia
1_2_Diaminoethane	2004	Hippocampal mossy fiber calcium transients are maintained during long-term potentiation and are inhibited by endogenous zinc.	15033419	0	Ethylenediamine	calcium channel
1_2_Diaminoethane	1999	Acidosis potentiates oxidative neuronal death by multiple mechanisms.	10501200	0	Ethylenediamine	oxidative stress
1_2_Diaminoethane	1999	Novel cobalt complex inhibitors of mitochondrial calcium uptake.	10530937	0	Ethylenediamine	calcium influx
1_2_Diaminoethane	1999	Characterization of a kinin inactivating serine endopeptidase H2 kininase from human urine using fluorogenic substrates.	10615015	0	Ethylenediamine	sensitization
1_2_Diaminoethane	1999	Antibiotic and biocide resistance in methicillin-resistant Staphylococcus aureus and vancomycin-resistant enterococcus.	10658804	0	Ethylenediamine	sensitization
1_2_Diaminoethane	2000	Binding properties of a monoclonal antibody directed toward lead-chelate complexes.	10725104	0	Ethylenediamine	sensitization
1_2_Diaminoethane	2008	Turn-on fluorescence detection of H2O2 and TATP.	18828585	0	Ethylenediamine	sensitization
1_2_Diaminoethane	2009	Activated human neutrophils rapidly release the chemotactically active D2D3 form of the urokinase-type plasminogen activator receptor uPAR/CD87.	18830568	0	Ethylenediamine	inflammation
1_2_Diaminoethane	2009	Hydrophilic interaction 10 microm I.D. porous layer open tubular columns for ultratrace glycan analysis by liquid chromatography-mass spectrometry.	18945436	0	Ethylenediamine	sensitization
1_2_Diaminoethane	1999	Chronic toxicity and carcinogenicity studies of ethylenediamine dihydrochloride by dietary incorporation in Fischer 344 rats.	10496379	0	Ethylenediamine	rhinitis
1_2_Diaminoethane	1977	Trace determination of platinum-I. A catalytic method using pulse polarography.	18962142	0	Ethylenediamine	sensitization
1_2_Diaminoethane	1984	A sensitive spectrophotometric method for the determination of hydroxylamine by use of p-nitroaniline and N-1-naphthyl-ethylenediamine.	18963710	0	Ethylenediamine	sensitization
1_2_Diaminoethane	1985	Polarography of the alkaline-earth metals--II The adsorption wave for the Magnesium-Eriochrome Black T complex.	18963882	0	Ethylenediamine	sensitization
1_2_Diaminoethane	1986	Polarographic determination of trace amounts of thorium.	18964154	0	Ethylenediamine	sensitization
1_2_Diaminoethane	1987	The uranium-Xylidyl Blue I complex and its application in linear sweep polarography.	18964412	0	Ethylenediamine	sensitization
1_2_Diaminoethane	1994	PVC Membrane electrodes for manual and flow-injection determination of tetraphenylborate Applications to separate and sequential titrations of some metal ions.	18965959	0	Ethylenediamine	sensitization
1_2_Diaminoethane	2003	Flow-injection spectrophotometry of vanadium by catalysis of the bromate oxidation of N,N-bis2-hydroxyl-3-sulfopropyl-tolidine.	18969179	0	Ethylenediamine	sensitization
1_2_Diaminoethane	2004	Determination of mimosine by a sensitive indirect spectrophotometric method.	18969480	0	Ethylenediamine	sensitization
1_2_Diaminoethane	2005	A novel method for the spectrophotometric determination of nitrite in water.	18970107	0	Ethylenediamine	sensitization
1_2_Diaminoethane	1977	Trace determination of platinum-II. Analysis in ores by pulse polarography after fire-assay collection.	18962143	0	Ethylenediamine	sensitization
1_2_Diaminoethane	2008	Synthesis and spectroscopic properties of reconstituted zinc-myoglobin appending a DNA-binding platinumII complex.	18972500	0	Ethylenediamine	sensitization
1_2_Diaminoethane	1999	Bronchoconstrictor additives in bronchodilator solutions.	10452789	1	Ethylenediamine	sensitization
1_2_Diaminoethane	1998	Purification and characterization of a neutral endopeptidase-like enzyme from human urine.	9886885	0	Ethylenediamine	sensitization
1_2_Diaminoethane	1998	Metal chelator NNNNN-tetrakis-2-pyridymethylethylene diamine inhibits the induction of heat shock protein 70 synthesis by heat in cultured keratinocytes.	9892498	0	Ethylenediamine	sensitization
1_2_Diaminoethane	1999	Manganese dipyridoxyl diphosphate MRI contrast agent with antioxidative and cardioprotective properties?	9920816	0	Ethylenediamine	oxidative stress
1_2_Diaminoethane	1999	Detection of acute myocardial ischemia using first-pass dynamics of MnDPDP on inversion recovery echoplanar imaging.	10077015	0	Ethylenediamine	conjunctivitis
1_2_Diaminoethane	1999	Benign and malignant hepatocellular tumors evaluation of tumoral enhancement after mangafodipir trisodium injection on MR imaging.	10087113	0	Ethylenediamine	hyperplasia
1_2_Diaminoethane	1999	Transient peaks in zinc and metallothionein levels during differentiation of 3T3L1 cells.	10087169	0	Ethylenediamine	fibroblast differentiation
1_2_Diaminoethane	1999	Probing the unfolding pathway of alpha1-antitrypsin.	10092631	0	Ethylenediamine	emphysema
1_2_Diaminoethane	1999	Preservation of some extremely thermophilic chemolithoautotrophic bacteria by deep-freezing and liquid-drying methods.	10192051	0	Ethylenediamine	sensitization
1_2_Diaminoethane	1999	Allergic contact dermatitis in the United Arab Emirates.	10208612	0	Ethylenediamine	sensitization
1_2_Diaminoethane	1999	Simultaneous automatic determination of catecholamines and their 3-O-methyl metabolites in rat plasma by high-performance liquid chromatography using peroxyoxalate chemiluminescence reaction.	10222014	0	Ethylenediamine	sensitization
1_2_Diaminoethane	1999	Analysis of polar organic micropollutants in water with ion chromatography-electrospray mass spectrometry.	10227179	0	Ethylenediamine	sensitization
1_2_Diaminoethane	1983	Intravenous theophylline?	10264360	0	Ethylenediamine	asthma
1_2_Diaminoethane	1999	New, sensitive fluorogenic substrates for human cathepsin G based on the sequence of serpin-reactive site loops.	10318785	0	Ethylenediamine	sensitization
1_2_Diaminoethane	1999	Dead or dying necrosis versus apoptosis in caspase-deficient human renal cell carcinoma.	10383143	0	Ethylenediamine	T cell*
1_2_Diaminoethane	1999	Inhibition of NF-kappa B activity in human T lymphocytes induces caspase-dependent apoptosis without detectable activation of caspase-1 and -3.	10395645	0	Ethylenediamine	T cell*
1_2_Diaminoethane	1999	Internally quenched fluorogenic substrates for angiotensin I-converting enzyme.	10403610	0	Ethylenediamine	sensitization
1_2_Diaminoethane	1999	Pathways of cadmium influx in mammalian neurons.	10217297	0	Ethylenediamine	calcium channel
1_2_Diaminoethane	1999	The human immunodeficiency virus-1 Tat protein increases cell proliferation, alters sensitivity to zinc chelator-induced apoptosis, and changes Sp1 DNA binding in HeLa cells.	9882443	0	Ethylenediamine	oxidative stress
1_2_Diaminoethane	2009	Zinc ions cause the thimerosal-induced signal of fluorescent calcium probes in lymphocytes.	18977527	0	Ethylenediamine	T cell*
1_2_Diaminoethane	2008	Development of a selective and sensitive spectrophotometric method for the trace determination of thalliumIII using 3-methyl-2-benzothiazolinone hydrazone hydrochloride and N-1-naphthyl-ethylenediamine dihydrochloride.	18980127	0	Ethylenediamine	sensitization
1_2_Diaminoethane	2009	Primary cultures from rat vibrissae as a potential cell source for in vitro construction of urinary bladder wall grafts.	19545759	0	Ethylenediamine	epidermal growth factor receptor
1_2_Diaminoethane	2009	New blue-light-emitting ultralong CdLTeO3 L = polyamine organic-inorganic hybrid nanofibre bundles their thermal stability and acidic sensitivity.	19551785	0	Ethylenediamine	sensitization
1_2_Diaminoethane	2009	Dithizone nanofiber-coated membrane for filtration-enrichment and colorimetric detection of trace HgII ion.	19562205	0	Ethylenediamine	sensitization
1_2_Diaminoethane	2009	Electrophilic reaction chemistry of low molecular weight respiratory sensitizers.	19610608	0	Ethylenediamine	chemical sensitization | chemical sensitizer
1_2_Diaminoethane	2009	Detailed evaluation of the geometric and electronic structures of one-electron oxidized group 10 Ni, Pd, and Pt metalII-disalicylidenediamine complexes.	19639970	0	Ethylenediamine	conjunctivitis
1_2_Diaminoethane	2009	Rising zinc a significant cause of ischemic neuronal death in the CA1 region of rat hippocampus.	19491923	0	Ethylenediamine	calcium channel
1_2_Diaminoethane	2009	Liquid-phase microextraction and fibre-optics-based cuvetteless CCD-array micro-spectrophotometry for trace analysis.	19646583	0	Ethylenediamine	conjunctivitis
1_2_Diaminoethane	2010	Fluorescent protein-based optical biosensor for copper ion quantitation.	19649570	0	Ethylenediamine	sensitization
1_2_Diaminoethane	2009	Open sandwich-based immuno-transistor for label-free and noncompetitive detection of low molecular weight antigen.	19678611	0	Ethylenediamine	Low molecular weight
1_2_Diaminoethane	2009	Combined solid state NMR and ONIOM studies of reversible crystalline phase reaction for nickel coordination compounds.	19682868	0	Ethylenediamine	sensitization
1_2_Diaminoethane	2009	Nature of amine-surfactant interactions at the air-solution interface.	19714886	0	Ethylenediamine	Low molecular weight
1_2_Diaminoethane	2009	Synthesis and evaluation of S,S-N,N-bis-3-2,2,6,6-tetramethylbenzhydryloxy-2-hydroxy-propyl-ethylenediamine S2824 analogs with anti-tuberculosis activity.	19796945	0	Ethylenediamine	sensitization
1_2_Diaminoethane	2009	Occupational asthma caused by inhalation of surfactant composed of amines.	19806278	0	Ethylenediamine	asthma
1_2_Diaminoethane	2010	Validation of TPEN as a zinc chelator in fluorescence probing of calcium in cells with the indicator Fura-2.	19821015	0	Ethylenediamine	sensitization
1_2_Diaminoethane	2009	Crystal structures, thermal decompositions and sensitivity properties of Cuethylenediamine2nitroformate2 and Cdethylenediamine3nitroformate2.	18977591	0	Ethylenediamine	sensitization
1_2_Diaminoethane	2009	Self-assembled organogels formed by monochain derivatives of ethylenediamine.	19467667	0	Ethylenediamine	Low molecular weight
1_2_Diaminoethane	2009	Modulation of the antioxidative response of Spartina densiflora against iron exposure.	19453507	0	Ethylenediamine	sensitization
1_2_Diaminoethane	2008	Chelation of mitochondrial iron prevents seizure-induced mitochondrial dysfunction and neuronal injury.	18987191	0	Ethylenediamine	oxidative stress
1_2_Diaminoethane	2009	Dendrimer-encapsulated silver nanoparticles as a novel electrochemical label for sensitive immunosensors.	19022648	0	Ethylenediamine	sensitization
1_2_Diaminoethane	2009	Detection of neuroendocrine liver metastases with MnDPDP-enhanced MRI.	19023191	0	Ethylenediamine	sensitization
1_2_Diaminoethane	2008	Development and validation of spectrophotometric methods for determination of ceftazidime in pharmaceutical dosage forms.	19103564	0	Ethylenediamine	sensitization
1_2_Diaminoethane	2008	Heavy metal induced oxidative stress amp its possible reversal by chelation therapy.	19106443	1	Ethylenediamine	epidermal growth factor receptor
1_2_Diaminoethane	2009	Methoxy VO-salen complex in vitro antioxidant activity, cytotoxicity evaluation and protective effect on CCl4-induced oxidative stress in rats.	19152825	0	Ethylenediamine	oxidative stress
1_2_Diaminoethane	2009	N-ureidoethylamides of cyclic enkephalin analogs.	19189267	0	Ethylenediamine	conjunctivitis
1_2_Diaminoethane	2009	Oxidative injury triggers autophagy in astrocytes the role of endogenous zinc.	19229997	0	Ethylenediamine	oxidative stress
1_2_Diaminoethane	2009	Dynamic interaction of hTRPC6 with the Orai1-STIM1 complex or hTRPC3 mediates its role in capacitative or non-capacitative Ca2 entry pathways.	19260825	0	Ethylenediamine	transient receptor potential cation channel
1_2_Diaminoethane	2009	Determination of 1-3-dimethylaminopropyl-3-ethylcarbodiimide hydrochloride by flow-injection analysis based on a specific condensation reaction between malonic acid and ethylenediamine.	19276596	0	Ethylenediamine	sensitization
1_2_Diaminoethane	2009	Tumor models and specific contrast agents for small animal imaging in oncology.	19328231	0	Ethylenediamine	sensitization
1_2_Diaminoethane	2009	A fluorescence polarization immunoassay for the detection of zearalenone in corn.	19345763	0	Ethylenediamine	sensitization
1_2_Diaminoethane	2009	Intestinal barrier function in response to abundant or depleted mucosal glutathione in Salmonella-infected rats.	19374741	0	Ethylenediamine	inflammation
1_2_Diaminoethane	2009	Vapor generation atomic absorption spectrometric determination of cadmium in environmental samples with in-line anion exchange separation.	19402645	0	Ethylenediamine	sensitization
1_2_Diaminoethane	2009	Determination of o,oEDDHA - a xenobiotic chelating agent used in Fe fertilizers - in plant tissues by liquid chromatography/electrospray mass spectrometry overcoming matrix effects.	19412919	0	Ethylenediamine	sensitization
1_2_Diaminoethane	2009	Diagnostic challenges of motility disorders optimal detection of CD117 interstitial cells of Cajal.	19236504	0	Ethylenediamine	conjunctivitis
1_2_Diaminoethane	1993	Chelation of intracellular zinc triggers apoptosis in mature thymocytes.	8331893	0	Ethylenediamine	sensitization
1_2_Diaminoethane	1993	Inhibitory effect against pathogenic and spoilage bacteria of Pseudomonas strains isolated from spoiled and fresh fish.	8357253	0	Ethylenediamine	sensitization
1_2_Diaminoethane	1993	Mn-DPDP enhancement patterns of hepatocellular lesions on MR images.	8381314	0	Ethylenediamine	hyperplasia
1_2_Diaminoethane	1993	Hepatocellular tumors characterization with Mn-DPDP-enhanced MR imaging.	8390072	0	Ethylenediamine	sensitization
1_2_Diaminoethane	1993	Human immune response to cationized proteins. I. Characterization of the in vitro response to cationized diphtheria toxoid.	8425226	0	Ethylenediamine	T cell*
1_2_Diaminoethane	1993	Magnetic resonance imaging after arterial portography with manganese dipyridoxal diphosphate.	8478175	0	Ethylenediamine	sensitization
1_2_Diaminoethane	1993	Basic proteinases from Bothrops moojeni caissaca venom--I. Isolation and activity of two serine proteinases, MSP 1 and MSP 2, on synthetic substrates and on platelet aggregation.	8503135	0	Ethylenediamine	sensitization
1_2_Diaminoethane	1994	Enhancement of sensitivity to platinumII-containing drugs by 12-O-tetradecanoyl-phorbol-13-acetate in a human ovarian carcinoma cell line.	8297717	0	Ethylenediamine	sensitization
1_2_Diaminoethane	1996	Legionella pneumophila mutants that are defective for iron acquisition and assimilation and intracellular infection.	8550218	0	Ethylenediamine	sensitization
1_2_Diaminoethane	1995	Expression of lysyl oxidase from cDNA constructs in mammalian cells the propeptide region is not essential to the folding and secretion of the functional enzyme.	8567751	0	Ethylenediamine	sensitization
1_2_Diaminoethane	1996	Antisense oligonucleotide containing an internal, non-nucleotide-based linker promote site-specific cleavage of RNA.	8604321	0	Ethylenediamine	sensitization
1_2_Diaminoethane	1996	Investigation of the substrate specificity of cruzipain, the major cysteine proteinase of Trypanosoma cruzi, through the use of cystatin-derived substrates and inhibitors.	8611180	0	Ethylenediamine	sensitization
1_2_Diaminoethane	1996	N,N-bis-3,4,5-trimethoxybenzyl ethylenediamine N,N-diacetic acid as a new iron chelator with potential medicinal applications against oxidative stress.	8615878	0	Ethylenediamine	oxidative stress
1_2_Diaminoethane	1996	High-performance liquid chromatographic determination of granisetron in human plasma.	8634776	0	Ethylenediamine	sensitization
1_2_Diaminoethane	1996	A novel method of immobilizing antibodies on a quartz crystal microbalance using plasma-polymerized films for immunosensors.	8651481	0	Ethylenediamine	sensitization
1_2_Diaminoethane	1996	A highly selective assay for neutral endopeptidase based on the cleavage of a fluorogenic substrate related to Leu-enkephalin.	8660561	0	Ethylenediamine	sensitization
1_2_Diaminoethane	1996	Convenient colorimetric and fluorometric assays for S-nitrosothiols.	8660604	0	Ethylenediamine	sensitization
1_2_Diaminoethane	1995	Zn2 depletion blocks endosome fusion.	8554539	0	Ethylenediamine	sensitization
1_2_Diaminoethane	1996	Acquisition of iron by the non-siderophore-producing Pseudomonas fragi.	8704960	0	Ethylenediamine	sensitization
1_2_Diaminoethane	1993	A new, sensitive fluorogenic substrate for papain based on the sequence of the cystatin inhibitory site.	8215429	0	Ethylenediamine	sensitization
1_2_Diaminoethane	1994	Mercapto-acetyltriglycine MAG 3 renography and indirect radionuclide cystography in posterior urethral valves.	7827852	0	Ethylenediamine	conjunctivitis
1_2_Diaminoethane	1994	Sensitization to thimerosal Merthiolate is still present today.	7867326	1	Ethylenediamine	sensitization
1_2_Diaminoethane	1994	Neurogenic inflammation and lowering of interstitial fluid pressure in rat trachea is inhibited by alpha-trinositol.	7921464	0	Ethylenediamine	inflammation
1_2_Diaminoethane	1994	Enhancement of the cytotoxicity of cisplatin by the cholecystokinin antagonist MK-329 in a human pancreatic cancer cell line.	7923559	0	Ethylenediamine	sensitization
1_2_Diaminoethane	1994	A method for measuring nitrite in fresh vegetables.	7926165	0	Ethylenediamine	sensitization
1_2_Diaminoethane	1994	Role of junctional zone cells between Purkinje fibres and ventricular muscle in arrhythmogenesis.	7954634	0	Ethylenediamine	calcium channel
1_2_Diaminoethane	1994	Positron emission tomography with 11C-methionine in hyperparathyroidism.	7985105	0	Ethylenediamine	hyperplasia
1_2_Diaminoethane	1994	Effects of divalent cations bound to the catalytic site on ATP-induced conformational changes in the sarcoplasmic reticulum Ca2-ATPase stopped-flow analysis of the fluorescence of N-acetyl-N-5-sulfo-1-naphthylethylenediamine attached to cysteine-674.	8031758	0	Ethylenediamine	sensitization
1_2_Diaminoethane	1993	Erythrocyte ALA-d activity in experimentally lead-poisoned ducks and its change during treatment with disodium calcium EDTA.	8235095	0	Ethylenediamine	sensitization
1_2_Diaminoethane	1994	Long-term treatment with nifedipine reduces urinary albumin excretion and glomerular filtration rate in normotensive type 1 diabetic patients with microalbuminuria.	8043891	0	Ethylenediamine	calcium channel
1_2_Diaminoethane	1994	Exposure to low molecular polyamines during road paving.	8048787	0	Ethylenediamine	sensitization of the respiratory tract
1_2_Diaminoethane	1994	Toxicity associated with severe inhalational and dermal exposure to dimethylacetamide and 1,2-ethanediamine.	8071726	0	Ethylenediamine	conjunctivitis
1_2_Diaminoethane	1994	Water-soluble carbodiimide for the fluorescent measurement of the carboxyl group produced by enzyme reactions.	8080075	0	Ethylenediamine	sensitization
1_2_Diaminoethane	1994	Transition metal chelator TPEN counteracts phorbol ester-induced actin cytoskeletal disruption in C6 rat glioma cells without inhibiting activation or translocation of protein kinase C.	8106570	0	Ethylenediamine	sensitization
1_2_Diaminoethane	1994	Iron associated with asbestos bodies is responsible for the formation of single strand breaks in phi X174 RFI DNA.	8130850	0	Ethylenediamine	Low molecular weight
1_2_Diaminoethane	1994	Cellular pharmacology of dichloroethylenediamineplatinumII in cisplatin-sensitive and resistant human ovarian carcinoma cells.	8168097	0	Ethylenediamine	sensitization
1_2_Diaminoethane	1994	Analysis of dithiocarbamate fungicides. Second-derivative UV-spectroscopic determination of CS2, COS, and thiram TMTD.	8171915	0	Ethylenediamine	sensitization
1_2_Diaminoethane	1996	EDTA chelation therapy in the treatment of vascular disease.	8820322	1	Ethylenediamine	conjunctivitis
1_2_Diaminoethane	1996	Stability of a metabolizable ester bond in radioimmunoconjugates.	8868284	0	Ethylenediamine	conjunctivitis
1_2_Diaminoethane	1996	Isolation and characterization of a cisplatin-resistant strain of Schizosaccharomyces pombe.	8913338	0	Ethylenediamine	sensitization
1_2_Diaminoethane	1998	Mangafodipir trisodium MnDPDP-enhanced magnetic resonance imaging of the liver and pancreas.	9571956	0	Ethylenediamine	sensitization
1_2_Diaminoethane	1998	TPEN, a Zn2/Fe2 chelator with low affinity for Ca2, inhibits lamin assembly, destabilizes nuclear architecture and may independently protect nuclei from apoptosis in vitro.	9601611	1	Ethylenediamine	sensitization
1_2_Diaminoethane	1998	The incidence of allergic contact dermatitis in patients with psoriasis vulgaris.	9601910	0	Ethylenediamine	allergic reaction
1_2_Diaminoethane	1998	Nitrosothiol quantification in human plasma.	9606149	0	Ethylenediamine	sensitization
1_2_Diaminoethane	1997	Characterization of host-range mutants of cyanophage N-1.	9607077	0	Ethylenediamine	sensitization
1_2_Diaminoethane	1998	Enzymatic and kinetic properties of blood coagulation factor XIIIa and guinea pig liver transglutaminase utilizing 6-N-4-aminobutyl-N-ethylamino-2,3-dihydrophthalazine-1,4-dione, as a novel, specific and sensitive chemiluminescent substrate.	9608360	0	Ethylenediamine	sensitization
1_2_Diaminoethane	1998	Nitric oxide generators produce accumulation of chelatable zinc in hippocampal neuronal perikarya.	9666098	0	Ethylenediamine	oxidative stress
1_2_Diaminoethane	1995	1,2-Diarylethylenediamines as sensitive pre-column derivatizing reagents for chemiluminescence detection of catecholamines in HPLC.	9696581	0	Ethylenediamine	sensitization
1_2_Diaminoethane	1998	Assessment of the skin sensitization potential of topical medicaments using the local lymph node assay an interlaboratory evaluation.	9561969	0	Ethylenediamine	sensitization
1_2_Diaminoethane	1998	Mobilized plasma lead as an index of lead body burden and its relation to the heme-related indices.	9701902	0	Ethylenediamine	Low molecular weight
1_2_Diaminoethane	1998	Hydrogen peroxide-induced DNA damage is independent of nuclear calcium but dependent on redox-active ions.	9742216	0	Ethylenediamine	conjunctivitis
1_2_Diaminoethane	1998	Characterization of t-butyl hydroperoxide toxicity in cultured rat cortical neurones and astrocytes.	9764425	0	Ethylenediamine	oxidative stress
1_2_Diaminoethane	1998	Identification of a membrane-spanning domain of the thiol-activated pore-forming toxin Clostridium perfringens perfringolysin O an alpha-helical to beta-sheet transition identified by fluorescence spectroscopy.	9772185	0	Ethylenediamine	sensitization
1_2_Diaminoethane	1998	Gallium-68 chelate imaging of human colon carcinoma xenografts pretargeted with bispecific anti-CD44V6/anti-gallium chelate antibodies.	9776285	0	Ethylenediamine	sensitization
1_2_Diaminoethane	1998	Cationic oligonucleotides can mediate specific inhibition of gene expression in Xenopus oocytes.	9776745	0	Ethylenediamine	sensitization
1_2_Diaminoethane	1998	Effects of hydroxyl radical and sulfhydryl reagents on the open probability of the purified cardiac ryanodine receptor channel incorporated into planar lipid bilayers.	9731240	0	Ethylenediamine	calcium channel
1_2_Diaminoethane	1998	Active sensitization and occupational allergic contact dermatitis caused by para-tertiary-butylcatechol.	9506222	0	Ethylenediamine	sensitization
1_2_Diaminoethane	1998	Differential interactions of heparin and heparan sulfate glycosaminoglycans with the selectins. Implications for the use of unfractionated and low molecular weight heparins as therapeutic agents.	9466983	0	Ethylenediamine	Low molecular weight
1_2_Diaminoethane	1996	Species selectivity of new siderophore-drug conjugates that use specific iron uptake for entry into bacteria.	8913474	0	Ethylenediamine	sensitization
1_2_Diaminoethane	1996	Interaction of human lung surfactant proteins A and D with mite Dermatophagoides pteronyssinus allergens.	8918587	0	Ethylenediamine	allergic reaction
1_2_Diaminoethane	1996	Occupational allergic contact dermatitis caused by 2,4,6-tris-dimethylaminomethylphenol, and review of sensitizing epoxy resin hardeners.	8970840	0	Ethylenediamine	allergic reaction
1_2_Diaminoethane	1996	Increased gene specific repair of cisplatin induced interstrand crosslinks in cisplatin resistant cell lines, and studies on carrier ligand specificity.	9006094	0	Ethylenediamine	sensitization
1_2_Diaminoethane	1997	Structural instability of a constitutively active G protein-coupled receptor. Agonist-independent activation due to conformational flexibility.	9006889	0	Ethylenediamine	sensitization
1_2_Diaminoethane	1997	A sensitive fluorometric assay for dihydrodiol dehydrogenase.	9109344	0	Ethylenediamine	sensitization
1_2_Diaminoethane	1997	Fluorescence polarization immunoassay of progesterone.	9145200	0	Ethylenediamine	sensitization
1_2_Diaminoethane	1997	Skin reactions to hydroxyzine.	9145264	0	Ethylenediamine	sensitization
1_2_Diaminoethane	1997	Oxidants increase intracellular free Zn2 concentration in rabbit ventricular myocytes.	9176274	0	Ethylenediamine	oxidative stress
1_2_Diaminoethane	1997	Capillary electrophoresis with laser-induced fluorescence detection, an adequate alternative to high-performance liquid chromatography, for the determination of ciprofloxacin and its metabolite desethyleneciprofloxacin in human plasma.	9188836	0	Ethylenediamine	sensitization
1_2_Diaminoethane	1997	Synthesis, antioxidant and anti-inflammatory activity of novel substituted ethylenediamines and ethanolamines. A preliminary quantitative structure-activity relationship study.	9205779	0	Ethylenediamine	inflammation
1_2_Diaminoethane	1997	Signaling mechanisms of pertussis toxin-induced myelomonocytic cell adhesion role of tyrosine phosphorylation.	9240464	0	Ethylenediamine	calcium channel
1_2_Diaminoethane	1997	Spectroscopic and metabolic effects of MnCl2 and MnDPDP on the isolated and perfused rat heart.	9342116	0	Ethylenediamine	calcium channel
1_2_Diaminoethane	1997	A model system for convenient fluorescent labeling of sugar chain in taka-amylase A.	9404062	0	Ethylenediamine	sensitization
1_2_Diaminoethane	1998	Inhibition of NF-kappaB and HIV-1 long terminal repeat transcriptional activation by inducible nitric oxide synthase 2 activity.	9461573	0	Ethylenediamine	T cell*
1_2_Diaminoethane	1997	Current status of the clinical development of MR contrast media.	9465947	1	Ethylenediamine	inflammation
1_2_Diaminoethane	2009	A novel manganese complex effective as superoxide anion scavenger and therapeutic agent against cell and tissue oxidative injury.	19860434	0	Ethylenediamine	inflammation
1_2_Diaminoethane	2009	Hepatobiliary-specific MR contrast agents role in imaging the liver and biliary tree.	19959518	0	Ethylenediamine	hyperplasia
1_2_Diaminoethane	2009	Use of Southern Blot/Hybridization technique associated to polymerase chain reaction to improve the sensitivity in the diagnosis of hemoplasma infections in domestic cats.	20040183	0	Ethylenediamine	sensitization
1_2_Diaminoethane	2002	Spectrophotometric determination of metronidazole and tinidazole in pharmaceutical preparations.	12008132	0	Ethylenediamine	sensitization
1_2_Diaminoethane	2002	The efficacy of intravenous theophylline injection for treatment of acute exacerbations of bronchial asthma.	12014030	0	Ethylenediamine	asthma
1_2_Diaminoethane	2002	Improvement and biological applications of fluorescent probes for zinc, ZnAFs.	12047174	0	Ethylenediamine	sensitization
1_2_Diaminoethane	2002	Use of L-lysine fluorescence derivatives as tracers to enhance the performance of polarization fluoroimmunoassays. A study using two herbicides as model antigens.	12069231	0	Ethylenediamine	sensitization
1_2_Diaminoethane	2002	Measurement of free and membrane-bound cathepsin G in human neutrophils using new sensitive fluorogenic substrates.	12088507	0	Ethylenediamine	inflammation
1_2_Diaminoethane	2002	Role of endocytosis in the internalization of spermidine-C2-BODIPY, a highly fluorescent probe of polyamine transport.	12097141	0	Ethylenediamine	sensitization
1_2_Diaminoethane	2002	MR imaging of pancreatic lesions with Mn-DPDP. A histopathologic correlation.	12101481	0	Ethylenediamine	conjunctivitis
1_2_Diaminoethane	2002	Nitric oxide ameliorates hydrophobic bile acid-induced apoptosis in isolated rat hepatocytes by non-mitochondrial pathways.	12006578	0	Ethylenediamine	oxidative stress
1_2_Diaminoethane	2002	Using contrast-enhanced MR cholangiography with IV mangafodipir trisodium Teslascan to evaluate bile duct leaks after cholecystectomy a prospective study of 11 patients.	12130442	0	Ethylenediamine	sensitization
1_2_Diaminoethane	2002	Implication of extracellular zinc exclusion by recombinant human calprotectin MRP8 and MRP14 from target cells in its apoptosis-inducing activity.	12137245	0	Ethylenediamine	Low molecular weight
1_2_Diaminoethane	2002	Simultaneous determination of 3,4-dihydroxyphenylacetic acid and homovanillic acid using high performance liquid chromatography-fluorescence detection and application to rat kidney microdialysate.	12137792	0	Ethylenediamine	sensitization
1_2_Diaminoethane	2002	Nitric oxide decreases the sensitivity of pulmonary endothelial cells to LPS-induced apoptosis in a zinc-dependent fashion.	12162436	0	Ethylenediamine	sensitization
1_2_Diaminoethane	2002	Pituitary adenylate cyclase-activating polypeptide induces a sustained increase in intracellular free Ca2 concentration and catechol amine release by activating Ca2 influx via receptor-stimulated Ca2 entry, independent of store-operated Ca2 channels, and voltage-dependent Ca2 channels in bovine adrenal medullary chromaffin cells.	12183654	0	Ethylenediamine	sensitization
1_2_Diaminoethane	2002	Diagnosis and staging of pancreatic cancer comparison of mangafodipir trisodium-enhanced MR imaging and contrast-enhanced helical hydro-CT.	12185052	0	Ethylenediamine	sensitization
1_2_Diaminoethane	2002	Preoperative detection of hepatocellular carcinoma ferumoxides-enhanced versus mangafodipir trisodium-enhanced MR imaging.	12185056	0	Ethylenediamine	sensitization
1_2_Diaminoethane	2002	Metabolic activation of 4-hydroxyanisole by isolated rat hepatocytes.	12228181	0	Ethylenediamine	oxidative stress
1_2_Diaminoethane	2002	Characterization of pit, a Streptococcus pneumoniae iron uptake ABC transporter.	12117949	0	Ethylenediamine	sensitization
1_2_Diaminoethane	2002	Pegylated zinc protoporphyrin a water-soluble heme oxygenase inhibitor with tumor-targeting capacity.	12236785	0	Ethylenediamine	oxidative stress
1_2_Diaminoethane	2002	Interaction of heparin with internally quenched fluorogenic peptides derived from heparin-binding consensus sequences, kallistatin and anti-thrombin III.	12000310	0	Ethylenediamine	sensitization
1_2_Diaminoethane	2001	Fluorescent molecular sensory system based on bis pyrene-modified gamma-cyclodextrin dimer for steroids and endocrine disruptors.	11990613	0	Ethylenediamine	sensitization
1_2_Diaminoethane	2001	Absence of Toll-like receptor 4 explains endotoxin hyporesponsiveness in human intestinal epithelium.	11396812	0	Ethylenediamine	inflammation
1_2_Diaminoethane	2001	Mn K-edge XANES and Kbeta XES studies of two Mn-oxo binuclear complexes investigation of three different oxidation states relevant to the oxygen-evolving complex of photosystem II.	11459481	0	Ethylenediamine	conjunctivitis
1_2_Diaminoethane	2001	Clinical and cost effectiveness of a new hepatocellular MRI contrast agent, mangafodipir trisodium, in the preoperative assessment of liver resectability.	11508618	0	Ethylenediamine	sensitization
1_2_Diaminoethane	2001	Effects of spectator ligands on the specific recognition of intrastrand platinum-DNA cross-links by high mobility group box and TATA-binding proteins.	11514569	0	Ethylenediamine	sensitization
1_2_Diaminoethane	2001	Calcium-sensitive regions of GCAP1 as observed by chemical modifications, fluorescence, and EPR spectroscopies.	11524415	0	Ethylenediamine	sensitization
1_2_Diaminoethane	2001	Aminoethylethanolamine a new allergen in cosmetics?	11553136	0	Ethylenediamine	sensitization
1_2_Diaminoethane	2002	L-type calcium channels reduce ROS generation in cerebellar granule cells following kainate exposure.	11746731	0	Ethylenediamine	sensitization
1_2_Diaminoethane	2002	Oxidation of nitric oxide by oxomanganese-salen complexes a new mechanism for cellular protection by superoxide dismutase/catalase mimetics.	11994046	0	Ethylenediamine	oxidative stress
1_2_Diaminoethane	2001	The closo-Sn9MCO314- Zintl ion clusters where M = Cr, Mo, W two structural isomers and their dynamic behavior.	11822428	0	Ethylenediamine	sensitization
1_2_Diaminoethane	2002	Occupational asthma due to amines.	11844442	0	Ethylenediamine	asthma
1_2_Diaminoethane	2002	Polyanions decelerate the kinetics of positively charged gramicidin channels as shown by sensitized photoinactivation.	11867447	0	Ethylenediamine	sensitization
1_2_Diaminoethane	2002	MRI characteristics in focal hepatic disease before and after administration of MnDPDP discriminant analysis as a diagnostic tool.	11868075	0	Ethylenediamine	sensitization
1_2_Diaminoethane	2002	Contrast-enhanced MRI of the liver with mangafodipir trisodium imaging technique and results.	11884777	0	Ethylenediamine	hyperplasia
1_2_Diaminoethane	2002	Role of magnesium in nucleotide exchange on the small G protein rac investigated using novel fluorescent Guanine nucleotide analogues.	11888302	0	Ethylenediamine	sensitization
1_2_Diaminoethane	2002	New compact-type latex photometric immunoassay system for hemoglobin and three acute inflammation markers neutrophil count, C-reactive protein, and anti-streptolysin O.	11948799	0	Ethylenediamine	inflammation
1_2_Diaminoethane	2002	Gramicidin derivatives as membrane-based pH sensors.	11750261	0	Ethylenediamine	sensitization
1_2_Diaminoethane	2001	Synthesis and hydrolysis by cysteine and serine proteases of short internally quenched fluorogenic peptides.	11373081	0	Ethylenediamine	sensitization
1_2_Diaminoethane	2002	Role of Zn2 in oxidative stress caused by endotoxin challenge.	12242093	0	Ethylenediamine	oxidative stress
1_2_Diaminoethane	2002	Effects of isoprenoid analogues of SDB-ethylenediamine on multidrug resistant tumor cells alone and in combination with chemotherapeutic drugs.	12431060	0	Ethylenediamine	sensitization
1_2_Diaminoethane	2004	Endogenous zinc inhibits GABAA receptors in a hippocampal pathway.	14561688	0	Ethylenediamine	sensitization
1_2_Diaminoethane	2003	Linoleic acid and antioxidants protect against DNA damage and apoptosis induced by palmitic acid.	14563528	0	Ethylenediamine	oxidative stress
1_2_Diaminoethane	2003	Mangafodipir prevents liver injury induced by acetaminophen in the mouse.	14568259	0	Ethylenediamine	oxidative stress
1_2_Diaminoethane	2003	Radiosensitizing properties of novel hydroxydicarboxylatoplatinumII complexes with high or low reactivity with thiols two modes of action.	14597130	0	Ethylenediamine	sensitization
1_2_Diaminoethane	2003	A new activated factor X-based clotting method with improved specificity for procoagulant phospholipid.	14614360	0	Ethylenediamine	sensitization
1_2_Diaminoethane	2003	Rat kidney acylase I further characterisation and mutation studies on the involvement of Glu 147 in the catalytic process.	14644550	0	Ethylenediamine	sensitization
1_2_Diaminoethane	2003	Iohexol-induced neutrophil myeloperoxidase release and activation upon contact with vascular stent-graft material a mechanism contributing to the postimplantation syndrome?	14656173	0	Ethylenediamine	sensitization
1_2_Diaminoethane	2003	Dynamic contrast-enhanced magnetic resonance imaging as a biomarker for the pharmacological response of PTK787/ZK 222584, an inhibitor of the vascular endothelial growth factor receptor tyrosine kinases, in patients with advanced colorectal cancer and liver metastases results from two phase I studies.	14517187	0	Ethylenediamine	epidermal growth factor receptor
1_2_Diaminoethane	2003	Manganese complexes of curcumin and its derivatives evaluation for the radical scavenging ability and neuroprotective activity.	14680686	0	Ethylenediamine	oxidative stress
1_2_Diaminoethane	2003	Eyedrop-induced allergy clinical evaluation and diagnostic protocol.	14686795	0	Ethylenediamine	allergic response
1_2_Diaminoethane	2004	Participation of fad and mbt genes in synthesis of mycobactin in Mycobacterium smegmatis.	14702306	0	Ethylenediamine	sensitization
1_2_Diaminoethane	2004	Detection of colorectal liver metastases a prospective multicenter trial comparing unenhanced MRI, MnDPDP-enhanced MRI, and spiral CT.	14730384	0	Ethylenediamine	sensitization
1_2_Diaminoethane	2003	The role of ultrasonography in the assessment of renal function in the elderly.	14733411	0	Ethylenediamine	sensitization
1_2_Diaminoethane	2004	Iron chelation can modulate UVA-induced lipid peroxidation and ferritin expression in human reconstructed epidermis.	14738533	0	Ethylenediamine	oxidative stress
1_2_Diaminoethane	2004	Dodecylsulfate-coated monolithic octadecyl-bonded silica stationary phase for high-speed separation of hydrogen, magnesium and calcium in rainwater.	14763746	0	Ethylenediamine	conjunctivitis
1_2_Diaminoethane	2004	Possibilities and perspectives of berlition usage in the treatment of alcohol polyneuropathy.	15002318	0	Ethylenediamine	oxidative stress
1_2_Diaminoethane	2002	Development of one-step fluorescence polarization immunoassay for progesterone.	12392074	0	Ethylenediamine	sensitization
1_2_Diaminoethane	2003	Zinc deficiency induces oxidative DNA damage and increases p53 expression in human lung fibroblasts.	12888634	0	Ethylenediamine	oxidative stress
1_2_Diaminoethane	2002	Atypical focal nodular hyperplasia of the liver imaging features of nonspecific and liver-specific MR contrast agents.	12438034	0	Ethylenediamine	hyperplasia
1_2_Diaminoethane	2002	Evaluation of focal pancreatic masses comparison of mangafodipir-enhanced MR imaging and contrast-enhanced helical CT.	12439582	1	Ethylenediamine	sensitization
1_2_Diaminoethane	2002	MnDPDP enhanced magnetic resonance imaging of focal liver lesions.	12475527	0	Ethylenediamine	hyperplasia
1_2_Diaminoethane	1998	Factors influencing bacterial attachment to the ruminal epithelium in vitro.	12501291	0	Ethylenediamine	decrease ciliated epithelial cells
1_2_Diaminoethane	2003	1-Methyl-4-phenylpyridinium MPP-induced apoptosis and mitochondrial oxidant generation role of transferrin-receptor-dependent iron and hydrogen peroxide.	12523938	0	Ethylenediamine	oxidative stress
1_2_Diaminoethane	2003	Effect of chelation therapy on endothelial function in patients with coronary artery disease PATCH substudy.	12575969	0	Ethylenediamine	oxidative stress
1_2_Diaminoethane	2003	The British standard series of contact dermatitis allergens validation in clinical practice and value for clinical governance.	12588377	0	Ethylenediamine	sensitization
1_2_Diaminoethane	2003	MnDPDP-enhanced magnetization transfer MR imaging implications for effective liver imaging.	12620545	0	Ethylenediamine	conjunctivitis
1_2_Diaminoethane	1955	Specific agglutination of Treponema pallidum by sera from rabbits and human beings with treponemal infections.	14354107	0	Ethylenediamine	sensitization
1_2_Diaminoethane	2003	HPLC method for determining ethylenediamine migration from epoxy-amine food packaging coatings into EU food simulants.	12623657	0	Ethylenediamine	sensitization
1_2_Diaminoethane	2003	Fluorescence polarization immunoassays for metal ions.	12678703	1	Ethylenediamine	sensitization
1_2_Diaminoethane	2003	Identification of type II and type III pyoverdine receptors from Pseudomonas aeruginosa.	12686625	0	Ethylenediamine	sensitization
1_2_Diaminoethane	2003	Investigation of the reaction of magnesium with p-nitro-o-carboxylazochromotropic acid and the determination of magnesium in plants and in water.	12693633	0	Ethylenediamine	sensitization
1_2_Diaminoethane	2003	Role of the bradykinin B2 receptor for the local and systemic inflammatory response that follows severe reperfusion injury.	12746231	0	Ethylenediamine	inflammation
1_2_Diaminoethane	2003	Zinc chelators inhibit eotaxin, RANTES, and MCP-1 production in stimulated human airway epithelium and fibroblasts.	12765881	0	Ethylenediamine	asthma
1_2_Diaminoethane	2003	A novel heterofunctional epoxy-amino sepabeads for a new enzyme immobilization protocol immobilization-stabilization of beta-galactosidase from Aspergillus oryzae.	12790680	0	Ethylenediamine	covalent protein binding
1_2_Diaminoethane	2003	Noninvasive preoperative evaluation of biliary anatomy in right-lobe living donors with mangafodipir trisodium-enhanced MR cholangiography.	12826176	0	Ethylenediamine	sensitization
1_2_Diaminoethane	2001	Selective neurotensin-derived internally quenched fluorogenic substrates for neurolysin EC 3.4.24.16 comparison with thimet oligopeptidase EC 3.4.24.15 and neprilysin EC 3.4.24.11.	11355859	0	Ethylenediamine	sensitization
1_2_Diaminoethane	2001	Receptor-operated osteoclast calcium sensing.	11316762	0	Ethylenediamine	transient receptor potential cation channel
1_2_Diaminoethane	2010	Interaction between beet vinasse and iron fertilisers in the prevention of iron deficiency in lupins.	20607794	0	Ethylenediamine	conjunctivitis
1_2_Diaminoethane	2010	New amphiphilic carriers forming pH-sensitive nanoparticles for nucleic acid delivery.	20672851	0	Ethylenediamine	sensitization
1_2_Diaminoethane	2010	Quantitative determination by temperature dependent near-infrared spectra.	20678661	0	Ethylenediamine	sensitization
1_2_Diaminoethane	2010	Biochemical mechanism of caffeic acid phenylethyl ester CAPE selective toxicity towards melanoma cell lines.	20685355	0	Ethylenediamine	oxidative stress
1_2_Diaminoethane	2010	Detection of copper ions using microcantilever immunosensors and enzyme-linked immunosorbent assay.	20800746	0	Ethylenediamine	MCS
1_2_Diaminoethane	2010	Complex role of zinc in methamphetamine toxicity in vitro.	20801194	0	Ethylenediamine	oxidative stress
1_2_Diaminoethane	2010	A highly selective fluorescence-based polymer sensor incorporating an R,R-salen moiety for Zn2 detection.	20878797	0	Ethylenediamine	sensitization
1_2_Diaminoethane	2011	A cysteine proteinase in the penetration glands of the cercariae of Cotylurus cornutus Trematoda, Strigeidae.	20981445	0	Ethylenediamine	sensitization
1_2_Diaminoethane	2010	Selective lanthanides sequestration based on a self-assembled organosilica.	20607767	0	Ethylenediamine	conjunctivitis
1_2_Diaminoethane	2011	Effects of ethylenediamine--a putative GABA-releasing agent--on rat hippocampal slices and neocortical activity in vivo.	21050846	0	Ethylenediamine	sensitization
1_2_Diaminoethane	2011	A signal-on electrogenerated chemiluminescent biosensor for lead ion based on DNAzyme.	21167976	0	Ethylenediamine	sensitization
1_2_Diaminoethane	2011	A proteome analysis of the response of a Pseudomonas aeruginosa oxyR mutant to iron limitation.	21207115	0	Ethylenediamine	sensitization
1_2_Diaminoethane	2011	LPS-induced decrease in intracellular labile zinc, Zni, contributes to apoptosis in cultured sheep pulmonary artery endothelial cells.	21239534	0	Ethylenediamine	sensitization
1_2_Diaminoethane	2011	Guinea pig sensitization assays an experimental comparison of three methods.	21265706	0	Ethylenediamine	sensitization
1_2_Diaminoethane	2011	Using rhodamine 6G-modified gold nanoparticles to detect organic mercury species in highly saline solutions.	21268634	0	Ethylenediamine	conjunctivitis
1_2_Diaminoethane	2011	Topical metal chelation therapy ameliorates oxidation-induced toxicity in diabetic cataract.	21271438	0	Ethylenediamine	oxidative stress
1_2_Diaminoethane	2011	Oxidative stress parameters of L929 cells cultured on plasma-modified PDLLA scaffolds.	21312003	0	Ethylenediamine	oxidative stress
1_2_Diaminoethane	2011	Exacerbation of diabetes-induced testicular apoptosis by zinc deficiency is most likely associated with oxidative stress, p38 MAPK activation, and p53 activation in mice.	21078376	0	Ethylenediamine	oxidative stress
1_2_Diaminoethane	2000	Morphogenesis, adhesive properties, and antifungal resistance depend on the Pmt6 protein mannosyltransferase in the fungal pathogen candida albicans.	10809683	0	Ethylenediamine	sensitization
1_2_Diaminoethane	2010	Differentially altered Ca2 regulation and Ca2 permeability in Cx26 hemichannels formed by the A40V and G45E mutations that cause keratitis ichthyosis deafness syndrome.	20584891	0	Ethylenediamine	sensitization
1_2_Diaminoethane	2008	Aminophylline for treating asthma and chronic obstructive pulmonary disease.	20477194	0	Ethylenediamine	lung function
1_2_Diaminoethane	2010	Improvement of cathepsin S detection using a designed FRET peptide based on putative natural substrates.	20045715	0	Ethylenediamine	sensitization
1_2_Diaminoethane	2010	Ultrasensitive detection of DNA in diluted serum using NaBH4 electrooxidation mediated by RuNH363 at indium-tin oxide electrodes.	20085331	0	Ethylenediamine	sensitization
1_2_Diaminoethane	2008	Zinc deficiency decreased cell viability both in endothelial EA.hy926 cells and mouse aortic culture ex vivo and its implication for anti-atherosclerosis.	20126369	0	Ethylenediamine	oxidative stress
1_2_Diaminoethane	2010	The critical role of intracellular zinc in adenosine A2 receptor activation induced cardioprotection against reperfusion injury.	20144616	0	Ethylenediamine	oxidative stress
1_2_Diaminoethane	2010	Zinc signals promote IL-2-dependent proliferation of T cells.	20201035	0	Ethylenediamine	activation T-cell | activation T-cells
1_2_Diaminoethane	2010	Flow-injection catalytic spectrophotometic determination of molybdenumVI in plants using bromate oxidative coupling of p-hydrazinobensenesulfonic acid with N-1-naphthylethylenediamine.	20298854	0	Ethylenediamine	sensitization
1_2_Diaminoethane	2010	Cadmium inhibits acid secretion in stimulated frog gastric mucosa.	20307561	0	Ethylenediamine	lung function
1_2_Diaminoethane	2010	ZincII ion mediates tamoxifen-induced autophagy and cell death in MCF-7 breast cancer cell line.	20524045	0	Ethylenediamine	oxidative stress
1_2_Diaminoethane	2009	Readily reusable electrochemical DNA hybridization biosensor based on the interaction of DNA with single-walled carbon nanotubes.	20337392	0	Ethylenediamine	sensitization
1_2_Diaminoethane	2010	The association between null mutations in the filaggrin gene and contact sensitization to nickel and other chemicals in the general population.	20346018	0	Ethylenediamine	chemical sensitization | chemical sensitizer
1_2_Diaminoethane	2009	Ion chromatographic analysis and mass spectrometric identification of complexes of metal and ethylenediamine disuccinic acid in plants and soils.	20352940	0	Ethylenediamine	sensitization
1_2_Diaminoethane	2010	Synthesis and in vitro anticancer activity of octahedral platinumIV complexes with cyclohexyl-functionalized ethylenediamine-N,N-diacetate-type ligands.	20408161	0	Ethylenediamine	oxidative stress
1_2_Diaminoethane	2010	Development and validation of spectrophotometric methods for estimating amisulpride in pharmaceutical preparations.	20410573	0	Ethylenediamine	sensitization
1_2_Diaminoethane	2010	Prevention of 7-hydroxycholesterol-induced cell death by mangafodipir is mediated through lysosomal and mitochondrial pathways.	20452343	0	Ethylenediamine	oxidative stress
1_2_Diaminoethane	2010	Optimized processing of fine-needle lymph node biopsies for automated immunostaining.	20453211	0	Ethylenediamine	T cell*
1_2_Diaminoethane	2000	Automatic semi-microcolumn liquid chromatographic determination of catecholamines in rat plasma utilizing peroxyoxalate chemiluminescence reaction.	10820891	0	Ethylenediamine	sensitization
1_2_Diaminoethane	2000	Therapeutic monitoring of sirolimus in human whole-blood samples by high-performance liquid chromatography.	10823371	0	Ethylenediamine	sensitization
1_2_Diaminoethane	2000	Effects of intravenous theophylline, aminophylline and ethylenediamine on antigen-induced bronchoconstriction in guinea pigs.	10849892	0	Ethylenediamine	sensitization
1_2_Diaminoethane	2000	Aqua-1-2,6-dichloro-4-hydroxyphenyl-2-phenylethylenediamine sulfatoplatinumII complexes with variable substituents in the 2-phenyl ring. 3. Investigation of breast cancer inhibiting properties.	11079729	0	Ethylenediamine	sensitization
1_2_Diaminoethane	2000	Outer membrane changes in Pseudomonas stutzeri resistant to chlorhexidine diacetate and cetylpyridinium chloride.	11091041	0	Ethylenediamine	sensitization
1_2_Diaminoethane	2000	MnDPDP-enhanced MRI vs dual-phase spiral CT in the detection of hepatocellular carcinoma in cirrhosis.	11097390	0	Ethylenediamine	sensitization
1_2_Diaminoethane	2000	Involvement of the extracellular signal-regulated protein kinase ERK pathway in the induction of apoptosis by cadmium chloride in CCRF-CEM cells.	11108803	0	Ethylenediamine	sensitization
1_2_Diaminoethane	2001	Agonist-induced conformational changes at the cytoplasmic side of transmembrane segment 6 in the beta 2 adrenergic receptor mapped by site-selective fluorescent labeling.	11118431	0	Ethylenediamine	sensitization
1_2_Diaminoethane	2000	Sequential use of gadolinium chelate and mangafodipir trisodium for the assessment of focal liver lesions initial observations.	11121698	0	Ethylenediamine	hyperplasia
1_2_Diaminoethane	2000	Differential anti-proliferative properties of novel hydroxydicarboxylatoplatinumII complexes with high or low reactivity with thiols.	11137067	0	Ethylenediamine	sensitization
1_2_Diaminoethane	2000	Characterization of a prolyl endopeptidase kininase from human urine using fluorogenic quenched substrates.	11137456	0	Ethylenediamine	substance P
1_2_Diaminoethane	2000	Visualization of labile zinc and its role in apoptosis of primary airway epithelial cells and cell lines.	11076807	0	Ethylenediamine	decrease ciliated epithelial cells
1_2_Diaminoethane	2000	Monomer, dimer, tetramer, polymer structural diversity in zinc and cadmium complexes of chelate-tethered nucleobases.	11140967	0	Ethylenediamine	conjunctivitis
1_2_Diaminoethane	2000	Allergy to ethylenediamine and steroid.	11206939	0	Ethylenediamine	asthma
1_2_Diaminoethane	2000	Analysis of carbohydrates in drinks by high-performance liquid chromatography with a dynamically modified amino column and evaporative light scattering detection.	11209897	0	Ethylenediamine	sensitization
1_2_Diaminoethane	2000	A novel approach to studying the migratory morphology of embryonic mesenchymal cells.	11229604	0	Ethylenediamine	sensitization
1_2_Diaminoethane	2001	Sensitive spectrophotometric determination of nitrite in human saliva and rain water and of nitrogen dioxide in the atmosphere.	11234852	0	Ethylenediamine	sensitization
1_2_Diaminoethane	2001	NMR paramagnetic relaxation enhancement test of the controlling influence of zfs rhombicity for S = 1.	11237632	0	Ethylenediamine	sensitization
1_2_Diaminoethane	2001	Reassembly of the tight junction after oxidative stress depends on tyrosine kinase activity.	11294856	0	Ethylenediamine	oxidative stress
1_2_Diaminoethane	2001	Radiation sensitization of mammalian cells by metal chelators.	11175665	0	Ethylenediamine	sensitization
1_2_Diaminoethane	2000	Neutrophil-mediated degradation of lung proteoglycans stimulation by tumor necrosis factor-alpha in sputum of patients with bronchiectasis.	11069836	0	Ethylenediamine	secretion of proinflammatory mediator | secretion of proinflammatory mediators
1_2_Diaminoethane	2000	Somato-synaptic variation of GABAA receptors in cultured murine cerebellar granule cells investigation of the role of the alpha6 subunit.	10854895	0	Ethylenediamine	sensitization
1_2_Diaminoethane	2000	Evidence for activation of the tissue kallikrein-kinin system in nociceptive transmission and inflammatory responses of mice using a specific enzyme inhibitor.	10882395	0	Ethylenediamine	inflammation
1_2_Diaminoethane	2000	Pharmacokinetic study of theophylline in dogs after intravenous administration with and without ethylenediamine.	10893702	0	Ethylenediamine	asthma
1_2_Diaminoethane	2000	Anti-oxidative neuroprotection by estrogens in mouse cortical cultures.	10895977	0	Ethylenediamine	oxidative stress
1_2_Diaminoethane	2000	Effector caspases are dispensable for the early nuclear morphological changes during chemical-induced apoptosis.	10934034	0	Ethylenediamine	T cell*
1_2_Diaminoethane	2000	Usefulness and safety of theophylline injection form Theodrip for the treatment of acute asthma.	10939036	0	Ethylenediamine	asthma
1_2_Diaminoethane	2000	Protein synthesis-dependent but Bcl-2-independent cytochrome C release in zinc depletion-induced neuronal apoptosis.	10956420	0	Ethylenediamine	sensitization
1_2_Diaminoethane	2000	Angiotensin-converting enzyme activity by canine pulmonary microvascular and central pulmonary artery endothelial cells exposed to hypoxia.	10960559	0	Ethylenediamine	sensitization
1_2_Diaminoethane	2000	S-NO-actin S-nitrosylation kinetics and the effect on isolated vascular smooth muscle.	10961840	0	Ethylenediamine	Low molecular weight
1_2_Diaminoethane	2000	New spectrophotometric method for the determination of flutamide in pharmaceutical preparations.	10975237	0	Ethylenediamine	sensitization
1_2_Diaminoethane	2000	Chiral recognition in association between antimony potassium tartrate and bisL-alaninateethylenediamine cobaltIII complexes using electrospray ionization mass spectrometry	10976888	0	Ethylenediamine	sensitization
1_2_Diaminoethane	2000	Comparison of the intestinal toxicity of celecoxib, a selective COX-2 inhibitor, and indomethacin in the experimental rat.	10994617	0	Ethylenediamine	inflammation
1_2_Diaminoethane	2000	GoldIII complexes as potential antitumor agents solution chemistry and cytotoxic properties of some selected goldIII compounds.	11000008	0	Ethylenediamine	sensitization
1_2_Diaminoethane	2000	Reductions with lithium in low molecular weight amines and ethylenediamine	11031034	0	Ethylenediamine	Low molecular weight
1_2_Diaminoethane	2000	Induction of neuronal apoptosis by thiol oxidation putative role of intracellular zinc release.	11032877	0	Ethylenediamine	oxidative stress
1_2_Diaminoethane	2000	Zinc uptake, oxidative stress and the FNR-like proteins of Lactococcus lactis.	11040433	0	Ethylenediamine	oxidative stress
1_2_Diaminoethane	2000	Intracellular glucosaminidase of the bacterium Xanthomonas campestris IBPM B-124 purification and properties.	11042495	0	Ethylenediamine	sensitization
1_2_Diaminoethane	2000	Superoxide dismutase activity of ironIITPEN complex and its derivatives.	11045460	0	Ethylenediamine	inflammation
1_2_Diaminoethane	2010	On the relationship between glomerular filtration rate and serum creatinine in children.	20012996	0	Ethylenediamine	EGFR
1_2_Diaminoethane	2006	Mangafodipir trisodium-enhanced magnetic resonance cholangiography for detection of bile leaks.	16415779	0	Ethylenediamine	sensitization
1_2_Diaminoethane	1982	Serum theophylline levels in aminophyllin treatment in children.	7117150	0	Ethylenediamine	asthma
1_2_Diaminoethane	2016	Diagnostic Efficacy of 68Gallium-PSMA Positron Emission Tomography Compared to Conventional Imaging for Lymph Node Staging of 130 Consecutive Patients with Intermediate to High Risk Prostate Cancer.	26682756	0	Ethylenediamine	sensitization
1_2_Diaminoethane	2016	Zinc Modulates Nanosilver-Induced Toxicity in Primary Neuronal Cultures.	26690781	0	Ethylenediamine	calcium channel
1_2_Diaminoethane	2016	Isotope dilution gas chromatography with mass spectrometry for the analysis of 4-octyl phenol, 4-nonylphenol, and bisphenol A in vegetable oils.	26698324	0	Ethylenediamine	sensitization
1_2_Diaminoethane	2016	Comparison of toxicity and teratogenic effects of salen and vo-salen on chicken embryo.	26701363	0	Ethylenediamine	sensitization
1_2_Diaminoethane	2015	Non-Enzymatic Glucose Sensor Based on 3D Graphene Oxide Hydrogel Crosslinked by Various Diamines.	26726578	0	Ethylenediamine	sensitization
1_2_Diaminoethane	2016	Lanthanide salen-type complexes exhibiting single ion magnet and photoluminescent properties.	26754592	0	Ethylenediamine	sensitization
1_2_Diaminoethane	2016	ATOX1 gene silencing increases susceptibility to anticancer therapy based on copper ionophores or chelating drugs.	26784148	0	Ethylenediamine	sensitization
1_2_Diaminoethane	2016	Construction of an Electrochemical Sensor Based on Carbon Nanotubes/Gold Nanoparticles for Trace Determination of Amoxicillin in Bovine Milk.	26805829	0	Ethylenediamine	sensitization
1_2_Diaminoethane	2017	Exposure to methyl tert-butyl ether MTBE is associated with mitochondrial dysfunction in rat.	26678376	0	Ethylenediamine	oxidative stress
1_2_Diaminoethane	2016	A Novel Gas Sensor Based on MgSb2O6 Nanorods to Indicate Variations in Carbon Monoxide and Propane Concentrations.	26840318	0	Ethylenediamine	sensitization
1_2_Diaminoethane	2016	Oxidation of heat shock protein 60 and protein disulfide isomerase activates ERK and migration of human hepatocellular carcinoma HepG2.	26840563	0	Ethylenediamine	epidermal growth factor receptor
1_2_Diaminoethane	2016	Diagnosing Salmonella enterica Serovar Typhi Infections by Polymerase Chain Reaction Using EDTA Blood Samples of Febrile Patients From Burkina Faso.	26933018	0	Ethylenediamine	sensitization
1_2_Diaminoethane	2017	TPEN, a Specific Zn2 Chelator, Inhibits Sodium Dithionite and Glucose Deprivation SDGD-Induced Neuronal Death by Modulating Apoptosis, Glutamate Signaling, and Voltage-Gated K and Na Channels.	26983717	0	Ethylenediamine	increase neurokinin by neuronal cells
1_2_Diaminoethane	2016	Hierarchically Self-Assembled Star-Shaped ZnO Microparticles for Electrochemical Sensing of Amines.	27017147	0	Ethylenediamine	sensitization
1_2_Diaminoethane	2016	Metalloprobes Fluorescence imaging of multidrug resistance MDR1 P-Glycoprotein Pgp-mediated functional transport activity in cellulo.	27031494	0	Ethylenediamine	sensitization
1_2_Diaminoethane	2016	Determination of flumazenil in serum by liquid chromatography-mass spectrometry Application to kinetics study in acute diazepam overdose.	27071281	0	Ethylenediamine	sensitization
1_2_Diaminoethane	2016	Separation of transition and heavy metals using stationary phase gradients and thin layer chromatography.	27090390	0	Ethylenediamine	sensitization
1_2_Diaminoethane	2016	Zn2 and mPTP Mediate Endoplasmic Reticulum Stress Inhibition-Induced Cardioprotection Against Myocardial Ischemia/Reperfusion Injury.	27106542	0	Ethylenediamine	oxidative stress
1_2_Diaminoethane	2022	Ziziphus abyssinica root bark extract ameliorates paracetamol-induced liver toxicity in rats possibly via the attenuation of oxidative stress.	36518453	0	Ethylenediamine	oxidative stress
1_2_Diaminoethane	2022	A butterfly shaped Eu4OH2 cluster-based luminescent metal-organic framework with Lewis basic triazole sites demonstrating turn off sensing in the presence of organic amines.	36472123	0	Ethylenediamine	sensitization
1_2_Diaminoethane	2022	Outcomes in Oxacillinases -Lactamases OXA-48 and New Delhi Metallo--Lactamase NDM-1-Producing, Carbapenem-Resistant Klebsiella Pneumoniae Isolates Obtained From Bloodstream Infections.	36039200	0	Ethylenediamine	sensitization
1_2_Diaminoethane	2022	Identification of Chitin Allomorphs in Poorly Crystalline Samples Based on the Complexation with Ethylenediamine.	36084927	0	Ethylenediamine	sensitization
1_2_Diaminoethane	2022	Development of sensitive and portable immunosensors based on signal amplification probes for monitoring the mercuryII ions.	36126556	0	Ethylenediamine	sensitization
1_2_Diaminoethane	2022	Novel fluorescence sensor for the selective recognition of tetracycline based on molecularly imprinted polymer-capped N-doped carbon dots.	36128401	0	Ethylenediamine	sensitization
1_2_Diaminoethane	2022	New Insight into Assembled Fe3O4PEIAg Structure as Acceptable Agent with Enzymatic and Photothermal Properties.	36142657	0	Ethylenediamine	sensitization
1_2_Diaminoethane	2022	Sialic acid biosensing by post-printing modification of PEDOTPSS with pyridylboronic acid.	36147749	0	Ethylenediamine	sensitization
1_2_Diaminoethane	2022	Manganese and related neurotoxic pathways A potential therapeutic target in neurodegenerative diseases.	36183913	1	Ethylenediamine	inflammation
1_2_Diaminoethane	2022	Optimization of CO2 Sorption onto Spent Shale with Diethylenetriamine DETA and Ethylenediamine EDA.	36499791	0	Ethylenediamine	conjunctivitis
1_2_Diaminoethane	2022	Sensitive, Selective and Reliable Detection of Fe3 in Lake Water via Carbon Dots-Based Fluorescence Assay.	36235283	0	Ethylenediamine	sensitization
1_2_Diaminoethane	2022	Experimental and theoretical evaluation of crystal facet exposure on the charge transfer and SERS activity of ZnO films.	36281819	0	Ethylenediamine	sensitization
1_2_Diaminoethane	2022	Calmangafodipir for Prevention of Oxaliplatin-Induced Peripheral Neuropathy Two Placebo-Controlled, Randomized Phase 3 Studies POLAR-A/POLAR-M.	36308441	0	Ethylenediamine	oxidative stress
1_2_Diaminoethane	2023	Carbon dots derived from peptone as "off-on" fluorescent probes for the detection of oxalic acid.	36327809	0	Ethylenediamine	sensitization
1_2_Diaminoethane	2023	Fluorescence turn-on probe for the selective detection of water in organic solvents based on functionalized mesoporous silica.	36375288	0	Ethylenediamine	sensitization
1_2_Diaminoethane	2023	Synthesis and Bioevaluation of Novel Technetium-99m-Labeled Complexes with Norfloxacin HYNIC Derivatives for Bacterial Infection Imaging.	36398935	0	Ethylenediamine	inflammation
1_2_Diaminoethane	2023	ROS scavenging of SOD/CAT mimics probed by EPR and reduction of lipid peroxidation in S. cerevisiae and mouse liver, under severe hydroxyl radical stress condition.	36403436	0	Ethylenediamine	oxidative stress
1_2_Diaminoethane	2022	Porphyrin Polymers Bearing N,N-Ethylene Crosslinkers as Photosensitizers against Bacteria.	36433062	0	Ethylenediamine	sensitization
1_2_Diaminoethane	2023	Phenotyping of minor blood groups C, c, E, e, and Mia using a paper-based device and image-based high-throughput detection.	36442934	0	Ethylenediamine	sensitization
1_2_Diaminoethane	2023	An Acid-triggered Reactive and Enhanced Fluorescent Probe for Selective Detection of Al3/H and its Application in Real Water Samples and Living Cells.	36271307	0	Ethylenediamine	sensitization
1_2_Diaminoethane	2022	A proof of principle study investigating the effects of supplemental concentrated brewers yeast on markers of gut permeability, inflammation, and fecal metabolites in healthy non-challenged adult sled dogs.	36029013	0	Ethylenediamine	inflammation
1_2_Diaminoethane	2016	Novel double prodrugs of the iron chelator N,N-bis2-hydroxybenzylethylenediamine-N,N-diacetic acid HBED Synthesis, characterization, and investigation of activation by chemical hydrolysis and oxidation.	27128183	0	Ethylenediamine	oxidative stress
1_2_Diaminoethane	2016	Cellular zinc is required for intestinal epithelial barrier maintenance via the regulation of claudin-3 and occludin expression.	27151944	0	Ethylenediamine	sensitization
1_2_Diaminoethane	2017	Electromembrane extraction of diamine plastic restricted substances in soft drinks followed by capillary electrophoresis with contactless conductivity detection.	27979287	0	Ethylenediamine	sensitization
1_2_Diaminoethane	2017	Polyaspartamide-based graft copolymers encapsulating iron oxide nanoparticles for imaging and fluorescence labelling of immune cells.	27999834	0	Ethylenediamine	T cell*
1_2_Diaminoethane	2017	Alkalescent nanotube films on a titanium-based implant A novel approach to enhance biocompatibility.	28024610	0	Ethylenediamine	increase cell proliferation
1_2_Diaminoethane	2017	Comparison of 68Ga-HBED-CC PSMA-PET/CT and multiparametric MRI for gross tumour volume detection in patients with primary prostate cancer based on slice by slice comparison with histopathology.	28042330	0	Ethylenediamine	sensitization
1_2_Diaminoethane	2017	A novel peroxidase purified from Marsdenia megalantha latex inhibits phytopathogenic fungi mediated by cell membrane permeabilization.	28057569	0	Ethylenediamine	oxidative stress
1_2_Diaminoethane	2017	Removal of copper from aqueous solutions by rhizofiltration using genetically modified hairy roots expressing a bacterial Cu-binding protein.	28076691	0	Ethylenediamine	oxidative stress
1_2_Diaminoethane	2017	Antileukemic action of novel diamine PtII halogenido complexes Comparison of the representative novel PtII with corresponding PtIV complex.	28102932	0	Ethylenediamine	sensitization
1_2_Diaminoethane	2016	Zinc Is Indispensable in Exercise-Induced Cardioprotection against Intermittent Hypoxia-Induced Left Ventricular Function Impairment in Rats.	27977796	0	Ethylenediamine	oxidative stress
1_2_Diaminoethane	2017	H2O2-Depleting and O2-Generating Selenium Nanoparticles for Fluorescence Imaging and Photodynamic Treatment of Proinflammatory-Activated Macrophages.	28120612	0	Ethylenediamine	inflammation
1_2_Diaminoethane	2017	Polymer composite fluorescent hydrogel film based on nitrogen-doped carbon dots and their application in the detection of Hg2 ions.	28139046	0	Ethylenediamine	sensitization
1_2_Diaminoethane	2017	Carbon nanodots as a fluorescence sensor for rapid and sensitive detection of CrVI and their multifunctional applications.	28153245	0	Ethylenediamine	sensitization
1_2_Diaminoethane	2017	General Sensitive Detecting Strategy of Ions through Plasmonic Resonance Energy Transfer from Gold Nanoparticles to Rhodamine Spirolactam.	28208282	0	Ethylenediamine	sensitization
1_2_Diaminoethane	2017	Alginate hydrogels modified with low molecular weight hyaluronate for cartilage regeneration.	28224886	0	Ethylenediamine	Low molecular weight
1_2_Diaminoethane	2017	Determination of rabeprazole enantiomers in commercial tablets using immobilized cellulose-based stationary phase.	28229392	0	Ethylenediamine	sensitization
1_2_Diaminoethane	2017	Mass spectrometry imaging of small molecules in biological tissues using graphene oxide as a matrix.	28231880	0	Ethylenediamine	sensitization
1_2_Diaminoethane	2017	Electronically tuned sulfonamide-based probes with ultra-sensitivity for Ga3 or Al3 detection in aqueous solution.	28110683	0	Ethylenediamine	sensitization
1_2_Diaminoethane	2016	A rapid microwave synthesis of nitrogen-sulfur co-doped carbon nanodots as highly sensitive and selective fluorescence probes for ascorbic acid.	27130124	0	Ethylenediamine	sensitization
1_2_Diaminoethane	2017	NADPH oxidase-2 mediates zinc deficiency-induced oxidative stress and kidney damage.	27806940	0	Ethylenediamine	oxidative stress
1_2_Diaminoethane	2016	Rapid Detection of Enterobacter Sakazakii in milk Powder using amino modified chitosan immunomagnetic beads.	27616695	0	Ethylenediamine	sensitization
1_2_Diaminoethane	2016	The effect of insulin-loaded linear polyethylene glycol-brush-like polyl-lysine block copolymer on renal ischemia/reperfusion-induced lung injury through downregulating hypoxia-inducible factor.	27175073	0	Ethylenediamine	pulmonary injury
1_2_Diaminoethane	2016	Silicon quantum dot sensors for an explosive taggant, 2,3-dimethyl-2,3-dinitrobutane DMNB.	27188402	0	Ethylenediamine	sensitization
1_2_Diaminoethane	2016	A family of acetato-diphenoxo triply bridged dimetallic ZnIILnIII complexes SMM behavior and luminescent properties.	27230817	0	Ethylenediamine	sensitization
1_2_Diaminoethane	2016	Complexometric titrations new reagents and concepts to overcome old limitations.	27272695	0	Ethylenediamine	sensitization
1_2_Diaminoethane	2016	Estimated or Measured GFR in Living Kidney Donors Work-up?	27273845	0	Ethylenediamine	sensitization
1_2_Diaminoethane	2016	Vitamin E-Oligomethyl diglycol l-glutamate as a Biocompatible and Functional Surfactant for Facile Preparation of Active Tumor-Targeting PLGA Nanoparticles.	27305935	0	Ethylenediamine	Low molecular weight
1_2_Diaminoethane	2016	SOD1 dimerization monitoring using a novel split NanoLuc, NanoBit.	27687581	0	Ethylenediamine	sensitization
1_2_Diaminoethane	2016	Organic chelants-mediated enhanced lead Pb uptake and accumulation is associated with higher activity of enzymatic antioxidants in spinach Spinacea oleracea L..	27318732	0	Ethylenediamine	oxidative stress
1_2_Diaminoethane	1995	A sensitive fluorometric assay for protein-bound DOPA and related products of radical-mediated protein oxidation.	27405717	0	Ethylenediamine	sensitization
1_2_Diaminoethane	2016	68Ga-HBED-CC-PSMA PET/CT Versus Histopathology in Primary Localized Prostate Cancer A Voxel-Wise Comparison.	27446496	0	Ethylenediamine	sensitization
1_2_Diaminoethane	2015	Mangafodipir as a cardioprotective adjunct to reperfusion therapy a feasibility study in patients with ST-segment elevation myocardial infarction.	27533964	0	Ethylenediamine	oxidative stress
1_2_Diaminoethane	2016	Simple Isocratic HPLC Method for Determination of Enantiomeric Impurity in Besifloxacin Hydrochloride.	27563753	0	Ethylenediamine	conjunctivitis
1_2_Diaminoethane	2017	High selectivity of colorimetric detection of p-nitrophenol based on Ag nanoclusters.	27579789	0	Ethylenediamine	sensitization
1_2_Diaminoethane	2016	Chelating-Template-Assisted in Situ Encapsulation of Zinc Ferrite Inside Silica Mesopores for Enhanced Gas-Sensing Characteristics.	27579863	0	Ethylenediamine	sensitization
1_2_Diaminoethane	2016	Shank3 Is Part of a Zinc-Sensitive Signaling System That Regulates Excitatory Synaptic Strength.	27581454	0	Ethylenediamine	sensitization
1_2_Diaminoethane	2016	Simultaneous determination of curcumin diethyl disuccinate and its active metabolite curcumin in rat plasma by LC-MS/MS Application of esterase inhibitors in the stabilization of an ester-containing prodrug.	27595650	0	Ethylenediamine	sensitization
1_2_Diaminoethane	2016	Predictive Factors for Efficacy and Safety of Prophylactic Theophylline for Extubation in Infants with Apnea of Prematurity.	27388444	0	Ethylenediamine	sensitization
1_2_Diaminoethane	2022	Partially Ordered Lanthanide Carboxylates with a Highly Adaptable 1D Polymeric Structure.	36015584	0	Ethylenediamine	sensitization
1_2_Diaminoethane	2023	Better living through chemistry? A randomized, double-blind controlled study evaluating the efficacy of plaque control and gingival health impacts of a novel stannous fluoride-containing gel.	35980316	0	Ethylenediamine	inflammation
1_2_Diaminoethane	2022	The 1, 2-ethylenediamine SQ109 protects against tuberculosis by promoting M1 macrophage polarization through the p38 MAPK pathway.	35902694	0	Ethylenediamine	T cell*
1_2_Diaminoethane	2020	Ligand Control of 59Co Nuclear Spin Relaxation Thermometry.	34095291	0	Ethylenediamine	sensitization
1_2_Diaminoethane	2021	Assessment of stunned and viable myocardium using manganese-enhanced MRI.	34099530	0	Ethylenediamine	sensitization
1_2_Diaminoethane	2021	Apoptosis and Oxidative Stress Triggered by Carbon Black Nanoparticle in the LA-9 Fibroblast.	34171187	0	Ethylenediamine	oxidative stress
1_2_Diaminoethane	2021	Antibacterial Activity of CoIII Complexes with Diamine Chelate Ligands against a Broad Spectrum of Bacteria with a DNA Interaction Mechanism.	34202624	0	Ethylenediamine	sensitization
1_2_Diaminoethane	2020	Rapid determination of multiple prohibited and restricted veterinary drug residues in fish and shrimp by ultra high performance liquid chromatography-tandem mass spectrometry.	34213238	0	Ethylenediamine	sensitization
1_2_Diaminoethane	2021	A modified fluorescent sensor for reporting glucose concentration in the airway lumen.	34242292	0	Ethylenediamine	sensitization
1_2_Diaminoethane	2021	Ethylenediamine Catalyzes Nitromethane Shock-to-Detonation in Two Distinct Ways.	34270252	0	Ethylenediamine	sensitization
1_2_Diaminoethane	2021	Evaluation of Fenton and modified Fenton oxidation coupled with membrane distillation for produced water treatment Benefits, challenges, and effluent toxicity.	34328879	0	Ethylenediamine	Low molecular weight
1_2_Diaminoethane	2021	High specific immobilization of His-tagged recombinant Microbacterium esterase by Ni-NTA magnetic chitosan microspheres for efficient synthesis of key chiral intermediate of d-biotin.	34089090	0	Ethylenediamine	MCS
1_2_Diaminoethane	2021	N-Doped carbon dots for the fluorescence and colorimetry dual-mode detection of curcumin.	34333580	0	Ethylenediamine	sensitization
1_2_Diaminoethane	2022	A label-free fluorescence nanosensor based on nitrogen and phosphorus co-doped carbon quantum dots for ultra-sensitive detection of new coccine in food samples.	34411858	0	Ethylenediamine	sensitization
1_2_Diaminoethane	2021	Simultaneous determination of 11 quinolone residues in freshwater fish samples by magnetic solid-extraction coupled to liquid chromatography-tandem mass spectrometry.	34453397	0	Ethylenediamine	sensitization
1_2_Diaminoethane	2021	The effect of ingredients commonly used in nasal and inhaled solutions on the secretion of mucus in vitro.	34461170	0	Ethylenediamine	mucociliary clearance
1_2_Diaminoethane	2022	A paper-based visualization chip based on nitrogen-doped carbon quantum dots nanoprobe for Hg detection.	34508928	0	Ethylenediamine	sensitization
1_2_Diaminoethane	2022	Highly fluorescent N doped C-dots as sensor for selective detection of Hg2 in beverages.	34547686	0	Ethylenediamine	sensitization
1_2_Diaminoethane	2021	Synthesis and characterization of tracers and development of a fluorescence polarization immunoassay for amantadine with high sensitivity in chicken.	34549423	0	Ethylenediamine	chemical sensitization | chemical sensitizer
1_2_Diaminoethane	2021	One-Pot Hydrothermal Synthesis of Carbon Dots as Fluorescent Probes for the Determination of Mercuric and Hypochlorite Ions.	34361216	0	Ethylenediamine	sensitization
1_2_Diaminoethane	2021	Novel chemical stimulation for geothermal reservoirs by chelating agent driven selective mineral dissolution in fractured rocks.	34620962	0	Ethylenediamine	conjunctivitis
1_2_Diaminoethane	2021	Polyamine-Conjugated Nitroxides Are Efficacious Inhibitors of Oxidative Reactions Catalyzed by Endothelial-Localized Myeloperoxidase.	34085520	0	Ethylenediamine	inflammation
1_2_Diaminoethane	2021	Zinc drives vasorelaxation by acting in sensory nerves, endothelium and smooth muscle.	34075043	0	Ethylenediamine	increase calcitonin gene-related peptide
1_2_Diaminoethane	2021	Safety and efficacy of a feed additive consisting of zinc chelate of ethylenediamine for all animal species Zinpro Animal Nutrition Europe, Inc..	33777231	0	Ethylenediamine	sensitisation
1_2_Diaminoethane	2021	Safety and efficacy of a feed additive consisting of manganese chelate of ethylenediamine for all animal species Zinpro Animal Nutrition Europe, Inc..	33777232	0	Ethylenediamine	sensitisation
1_2_Diaminoethane	2021	Highly Fluorescent N-Doped Carbon Quantum Dots Derived from Bamboo Stems for Selective Detection of Fe3 Ions in Biological Systems.	33785101	0	Ethylenediamine	sensitization
1_2_Diaminoethane	2021	Carbon dots for specific "off-on" sensing of Co2 and EDTA for in vivo bioimaging.	33812639	0	Ethylenediamine	sensitization
1_2_Diaminoethane	2021	Turn-on fluorescent probe for dopamine detection in solutions and live cells based on in situ formation of aminosilane-functionalized carbon dots.	33832585	0	Ethylenediamine	sensitization
1_2_Diaminoethane	2021	Fabrication and characterization of photo-responsive metal-organic framework membrane for gas sensing using planar optical waveguide sensor.	33863411	0	Ethylenediamine	sensitization
1_2_Diaminoethane	2021	Simultaneous separation and determination of three huperzine alkaloids in Huperzia serrata and its preparations by cyclodextrin-modified mixed micellar electrokinetic capillary chromatography.	33891962	0	Ethylenediamine	sensitization
1_2_Diaminoethane	2021	Synthesis, Complexation Properties, and Evaluation of New Aminodiphosphonic Acids as Vector Molecules for 68Ga Radiopharmaceuticals.	33919605	0	Ethylenediamine	inflammation
1_2_Diaminoethane	2021	Safety and efficacy of a feed additive consisting of iron chelate of ethylenediamine for all animal species Zinpro Animal Nutrition Europe, Inc..	33959204	0	Ethylenediamine	sensitisation
1_2_Diaminoethane	2021	Glutathione-decorated fluorescent carbon quantum dots for sensitive and selective detection of levodopa.	33975692	0	Ethylenediamine	sensitization
1_2_Diaminoethane	2021	Highly fluorescent nitrogen and boron doped carbon quantum dots for selective and sensitive detection of Fe3.	34018537	0	Ethylenediamine	sensitization
1_2_Diaminoethane	2021	Paraphenylenediamine and related chemicals as allergens responsible for allergic contact dermatitis.	34025842	0	Ethylenediamine	chemical sensitization | chemical sensitizer
1_2_Diaminoethane	2021	Ultrasensitive electrochemiluminescence sensor based on nitrogen-decorated carbon dots for Listeria monocytogenes determination using a screen-printed carbon electrode.	34030099	0	Ethylenediamine	sensitization
1_2_Diaminoethane	2021	Development of a cobaltiii-based ponatinib prodrug system.	34046181	0	Ethylenediamine	epidermal growth factor receptor
1_2_Diaminoethane	2021	Safety and efficacy of a feed additive consisting of copper chelate of ethylenediamine for all animal species Zinpro Animal Nutrition Europe, Inc..	33959205	0	Ethylenediamine	sensitisation
1_2_Diaminoethane	2021	Green-emissive water-dispersible silicon quantum dots for the fluorescent and colorimetric dual mode sensing of curcumin.	34644717	0	Ethylenediamine	sensitization
1_2_Diaminoethane	2022	Hierarchically ordered macroporous TiO2 architecture via self-assembled strategy for environmental remediation.	34649090	0	Ethylenediamine	sensitization
1_2_Diaminoethane	2021	Dual-Emitting Carbonized Polymer Dots Synthesized at Room Temperature for Ratiometric Fluorescence Sensing of Vitamin B12.	34651499	0	Ethylenediamine	sensitization
1_2_Diaminoethane	2022	Inertness of Superoxide Dismutase Mimics MnII Complexes Based on an Open-Chain Ligand, Bioactivity, and Detection in Intestinal Epithelial Cells.	35401918	0	Ethylenediamine	oxidative stress
1_2_Diaminoethane	2022	Electrochemical Self-Assembled Gold Nanoparticle SERS Substrate Coupled with Diazotization for Sensitive Detection of Nitrite.	35454502	0	Ethylenediamine	sensitization
1_2_Diaminoethane	2020	Synthesis of anti-allergic drugs.	35497436	1	Ethylenediamine	allergic reaction
1_2_Diaminoethane	2020	An easy synthesis of nitrogen and phosphorus co-doped carbon dots as a probe for chloramphenicol.	35516483	0	Ethylenediamine	sensitization
1_2_Diaminoethane	2020	Carbon quantum dots derived from the extracellular polymeric substance of anaerobic ammonium oxidation granular sludge for detection of trace Mnvii and Crvi.	35518178	0	Ethylenediamine	sensitization
1_2_Diaminoethane	2018	A screen printed carbon electrode modified with carbon nanotubes and gold nanoparticles as a sensitive electrochemical sensor for determination of thiamphenicol residue in milk.	35541441	0	Ethylenediamine	allergic reaction
1_2_Diaminoethane	2018	A FRET-based fluorescent and colorimetric probe for the specific detection of picric acid.	35548203	0	Ethylenediamine	sensitization
1_2_Diaminoethane	2022	Dual Fluorometric Detection of Fe3 and Hg2 Ions in an Aqueous Medium Using Carbon Quantum Dots as a "Turn-off" Fluorescence Sensor.	35318547	0	Ethylenediamine	sensitization
1_2_Diaminoethane	2022	A highly selective and sensitive salamo-salen-salamo hybrid fluorometic chemosensor for identification of Zn2 and the continuous recognition of phosphate anions.	35561444	0	Ethylenediamine	sensitization
1_2_Diaminoethane	2022	TPEN selectively eliminates lymphoblastic B cells from bone marrow pediatric acute lymphoblastic leukemia patients.	35635647	0	Ethylenediamine	oxidative stress
1_2_Diaminoethane	2022	Nitrogen doped carbon quantum dots N-CQDs with high luminescence for sensitive and selective detection of hypochlorite ions by fluorescence quenching.	35687990	0	Ethylenediamine	sensitization
1_2_Diaminoethane	2022	A non-porous FeII complex for the colorimetric detection of hazardous gases and the monitoring of meat freshness.	35728324	0	Ethylenediamine	sensitization
1_2_Diaminoethane	2022	Simple synthesis of green luminescent N-doped carbon dots for malachite green determination.	35734888	0	Ethylenediamine	sensitization
1_2_Diaminoethane	2022	Doxycycline detection and degradation in aqueous media via simultaneous synthesis of Fe-Ncarbon dots and Fe3O4-carbon dot hybrid nanoparticles a one arrow two hawk approach.	35758334	0	Ethylenediamine	sensitization
1_2_Diaminoethane	2022	Using Haemocoagulase Agkistrodon in Patients Undergoing Transurethral Plasmakinetic Resection of the Prostate A Pilot, Real-World, and Propensity Score-Matched Study.	35782057	0	Ethylenediamine	hyperplasia
1_2_Diaminoethane	2022	Simultaneous Determination of Six Immunosuppressants in Human Whole Blood by HPLC-MS/MS Using a Modified QuEChERS Method.	35807333	0	Ethylenediamine	sensitization
1_2_Diaminoethane	2022	Synthesis of magnetic/pH dual responsive dextran hydrogels as stimuli-sensitive drug carriers.	35839641	0	Ethylenediamine	sensitization
1_2_Diaminoethane	2022	Usefulness of urinary biomarkers to estimate the interstitial fibrosis surface in diabetic nephropathy with normal kidney function.	35583251	0	Ethylenediamine	epidermal growth factor receptor
1_2_Diaminoethane	2022	Indirect Competitive ELISA for the Determination of Total Chromium Content in Food, Feed and Environmental Samples.	35268684	0	Ethylenediamine	sensitization
1_2_Diaminoethane	2022	Sensitive detection of trace level Cd II triggered by chelation enhanced fluorescence CHEF "turn on" Nitrogen-doped graphene quantum dots N-GQDs as fluorometric paper-based sensor.	35183979	0	Ethylenediamine	sensitization
1_2_Diaminoethane	2022	Short divalent ethacrynic amides as pro-inhibitors of glutathione S-transferase isozyme Mu and potent sensitisers of cisplatin-resistant ovarian cancers.	35176963	0	Ethylenediamine	sensitisation
1_2_Diaminoethane	2021	Determination of plant growth regulators in animal-derived foods using QuEChERS-isotope-labeled internal standards with high performance liquid chromatography-tandem mass spectrometry.	34677016	0	Ethylenediamine	sensitization
1_2_Diaminoethane	2022	Development of a simplified spectrophotometric method for nitrite determination in water samples.	34772633	0	Ethylenediamine	sensitization
1_2_Diaminoethane	2022	Antiproliferative, antimigratory, and prooxidative potential of novel platinumIV complexes and resveratrol on breast cancer MDA-MB-231 and choriocarcinoma JEG-3 cell lines.	34837232	0	Ethylenediamine	oxidative stress
1_2_Diaminoethane	2022	A novel propylene glycol alginate gel based colorimetric tube for rapid detection of nitrite in pickled vegetables.	34863604	0	Ethylenediamine	sensitization
1_2_Diaminoethane	2022	Three-dimensional protein microarrays fabricated on reactive microsphere modified COC substrates.	34913463	0	Ethylenediamine	sensitization
1_2_Diaminoethane	2021	In Situ Pinpoint Photopolymerization of Phos-Tag Polyacrylamide Gel in Polydimethylsiloxane/Glass Microchip for Specific Entrapment, Derivatization, and Separation of Phosphorylated Compounds.	34940328	0	Ethylenediamine	sensitization
1_2_Diaminoethane	2022	Effect of Spacer Structures on the Interfacial Adsorption and Micelle Properties of Quaternary Ammonium Salt-Based Gemini Surfactants.	34965728	0	Ethylenediamine	conjunctivitis
1_2_Diaminoethane	2022	A naphthimide-based ratiometric fluorescent probe for selective and visual detection of phosgene in solution and the gas phase.	34968834	0	Ethylenediamine	sensitization
1_2_Diaminoethane	2021	Facile and High-yield Synthesis of N-doped Carbon Quantum Dots from Biomass Quinoa Saponin for the Detection of Co2.	34976427	0	Ethylenediamine	sensitization
1_2_Diaminoethane	2022	A test strip electrochemical disposable by 3D MXA/AuNPs DNA-circuit for the detection of miRNAs.	34989879	0	Ethylenediamine	sensitization
1_2_Diaminoethane	2021	Novel Latex Microsphere Immunochromatographic Assay for Rapid Detection of Cadmium Ion in Asparagus.	35010203	0	Ethylenediamine	sensitization
1_2_Diaminoethane	2020	Bright Luminescent Carbon Dots for Multifunctional Selective Sensing and Imaging Applications in Living Cells.	35021775	0	Ethylenediamine	sensitization
1_2_Diaminoethane	2022	Synthesis and Properties of Nitrogen-Doped Carbon Quantum Dots Using Lactic Acid as Carbon Source.	35057183	0	Ethylenediamine	sensitization
1_2_Diaminoethane	2022	Green synthesis of fluorescent carbon nanospheres from chrysanthemum as a multifunctional sensor for permanganate, HgII, and captopril.	35063823	0	Ethylenediamine	sensitization
1_2_Diaminoethane	2022	Determination of fipronil and its metabolites in livestock and poultry liver by high performance liquid chromatography-tandem mass spectrometry with dispersive solid phase extraction.	35080168	0	Ethylenediamine	sensitization
1_2_Diaminoethane	2022	Preparation of nitrogen-doped carbon quantum dots from chelating agent and used as fluorescent probes for accurate detection of ClO- and Cr.	35090652	0	Ethylenediamine	sensitization
1_2_Diaminoethane	2021	The Role of Transient Receptor Potential A1 and G Protein-Coupled Receptor 39 in Zinc-Mediated Acute and Chronic Itch in Mice.	35095413	0	Ethylenediamine	TRPA1
1_2_Diaminoethane	2022	Mitochondria-Dependent Oxidative Stress Mediates ZnO Nanoparticle ZnO NP-Induced Mitophagy and Lipotoxicity in Freshwater Teleost Fish.	35107266	0	Ethylenediamine	oxidative stress
1_2_Diaminoethane	2022	Ultrasonic-Assisted Synthesis of N-Doped, Multicolor Carbon Dots toward Fluorescent Inks, Fluorescence Sensors, and Logic Gate Operations.	35159657	0	Ethylenediamine	sensitization
1_2_Diaminoethane	2017	Comparative preclinical evaluation of 68Ga-NODAGA and 68Ga-HBED-CC conjugated procainamide in melanoma imaging.	28273651	0	Ethylenediamine	sensitization
1_2_Diaminoethane	2021	Artemisia judaica L. diminishes diabetes-induced reproductive dysfunction in male rats via activation of Nrf2/HO-1-mediated antioxidant responses.	33732055	0	Ethylenediamine	oxidative stress
1_2_Diaminoethane	1982	Lymphomatoid contact dermatitis due to ethylenediamine dihydrochloride.	7067440	0	Ethylenediamine	sensitization
1_2_Diaminoethane	2017	Novel fluorescent anthracene-bodipy dyads displaying sensitivity to pH and turn-on behaviour towards Cuii ions.	28295113	0	Ethylenediamine	sensitization
1_2_Diaminoethane	2019	Bio-inspired nano-engineered strip for semiquantitative FeNO analysis.	31063980	0	Ethylenediamine	sensitization
1_2_Diaminoethane	2019	Zinc supplementation inhibits the high glucoseinduced EMT of peritoneal mesothelial cells by activating the Nrf2 antioxidant pathway.	31115566	0	Ethylenediamine	EMT
1_2_Diaminoethane	2019	Analysis of trace phosphonates in authentic water samples by pre-methylation and LC-Orbitrap MS/MS.	31181449	0	Ethylenediamine	sensitization
1_2_Diaminoethane	2019	Carbon dots-based fluorescent turn off/on sensor for highly selective and sensitive detection of Hg2 and biothiols.	31226617	0	Ethylenediamine	sensitization
1_2_Diaminoethane	2019	On-Chip Tailorability of Capacitive Gas Sensors Integrated with Metal-Organic Framework Films.	31270915	0	Ethylenediamine	sensitization
1_2_Diaminoethane	2019	On the Aggregation and Sensing Properties of ZincII Schiff-Base Complexes of Salen-Type Ligands.	31324053	1	Ethylenediamine	sensitization
1_2_Diaminoethane	2019	Analysis of the Overlapped Electrochemical Signals of Hydrochlorothiazide and Pyridoxine on the Ethylenediamine-Modified Glassy Carbon Electrode by Use of Chemometrics Methods.	31373331	0	Ethylenediamine	sensitization
1_2_Diaminoethane	2019	Combinatorial design of multimeric chelating peptoids for selective metal coordination.	31391906	0	Ethylenediamine	sensitization
1_2_Diaminoethane	2020	N, S, I co-doped carbon dots for folic acid and temperature sensing and applied to cellular imaging.	31394388	0	Ethylenediamine	sensitization
1_2_Diaminoethane	2019	Effect of Appended S-Block Metal Ion Crown Ethers on Redox Properties and Catalytic Activity of Mn-Nitride Schiff Base Complexes Methane Activation.	31449394	0	Ethylenediamine	sensitization
1_2_Diaminoethane	2018	Role of Ligand Straining in Complexation of Eu3-Am3 Ions by TPEN and PPDEN, Scalar Relativistic DFT Exploration in Conjunction with COSMO-RS.	31458031	0	Ethylenediamine	conjunctivitis
1_2_Diaminoethane	2019	Synthesis of Fluorescent 1,7-Dipyridyl-bis-pyrazolo3,4-b4,3-epyridines Design of Reversible Chemosensors for Nanomolar Detection of Cu2.	31459798	0	Ethylenediamine	sensitization
1_2_Diaminoethane	2019	Comparative analysis of proteins from Bombyx mori and Antheraea pernyi cocoons for the purpose of silk identification.	31479798	0	Ethylenediamine	sensitization
1_2_Diaminoethane	2020	Rapid synthesis of multifunctional carbon nanodots as effective antioxidants, antibacterial agents, and quercetin nanoprobes.	31514864	0	Ethylenediamine	sensitization
1_2_Diaminoethane	2019	Tridimensional Matryoshka Tattoo An Important.	31542068	0	Ethylenediamine	allergic reaction
1_2_Diaminoethane	2019	Synthesis, characterization and anti-cancer properties of water-soluble bisPYE pro-ligands and derived palladiumii complexes.	31393494	0	Ethylenediamine	sensitization
1_2_Diaminoethane	2019	Multifunctional iron oxide-carbon hybrid nanoparticles for targeted fluorescent/MR dual-modal imaging and detection of breast cancer cells.	31047143	0	Ethylenediamine	sensitization
1_2_Diaminoethane	2019	Cross-Linking Stabilizes Electrical Resistance of Reduced Graphene Oxide in Humid Environments.	30924658	0	Ethylenediamine	sensitization
1_2_Diaminoethane	2018	Determination of ethylenediamine in the air of workplace by Ion chromatography.	30541204	0	Ethylenediamine	sensitization
1_2_Diaminoethane	2019	Development of Novel Quinoxaline-Based -Opioid Receptor Agonists for the Treatment of Neuroinflammation.	30543421	0	Ethylenediamine	T cell*
1_2_Diaminoethane	2019	Polyamidoamine dendrimer decorated nanoparticles as an adsorbent for magnetic solid-phase extraction of tetrabromobisphenol A and 4-nonylphenol from environmental water samples.	30594011	0	Ethylenediamine	sensitization
1_2_Diaminoethane	2019	Estimation of renal function in patients with liver cirrhosis Impact of muscle mass and sex.	30630010	0	Ethylenediamine	EGFR
1_2_Diaminoethane	2019	Silicon quantum dot-coated onto gold nanoparticles as an optical probe for colorimetric and fluorometric determination of cysteine.	30631943	0	Ethylenediamine	sensitization
1_2_Diaminoethane	2019	Synergistic in vitro effects of indocyanine green and ethylenediamine tetraacetate-mediated antimicrobial photodynamic therapy combined with antibiotics for resistant bacterial biofilms in diabetic foot infection.	30633998	0	Ethylenediamine	sensitization
1_2_Diaminoethane	2019	Nitrogen and chlorine dual-doped carbon nanodots for determination of curcumin in food matrix via inner filter effect.	30642486	0	Ethylenediamine	sensitization
1_2_Diaminoethane	2019	Selective and high-sensitive label-free detection of ascorbic acid by carbon nitride quantum dots with intense fluorescence from lone pair states.	30683401	0	Ethylenediamine	sensitization
1_2_Diaminoethane	2019	Highly photoluminescent N, P doped carbon quantum dots as a fluorescent sensor for the detection of dopamine and temperature.	30927703	0	Ethylenediamine	sensitization
1_2_Diaminoethane	2019	Doping effect and fluorescence quenching mechanism of N-doped graphene quantum dots in the detection of dopamine.	30683406	0	Ethylenediamine	sensitization
1_2_Diaminoethane	2019	Enhancement of repeated applications of chelates on phytoremediation of uranium contaminated soil by Macleaya cordata.	30685639	0	Ethylenediamine	oxidative stress
1_2_Diaminoethane	2019	Simultaneous Determination of Multiclass Phytohormones in Submilligram Plant Samples by One-Pot Multifunctional Derivatization-Assisted Liquid Chromatography-Tandem Mass Spectrometry.	30715858	0	Ethylenediamine	sensitization
1_2_Diaminoethane	2019	Highly sensitive and selective "off-on" fluorescent sensing platform for ClO- in water based on silicon quantum dots coupled with nanosilver.	30762100	0	Ethylenediamine	sensitization
1_2_Diaminoethane	2019	One-pot synthesis of highly fluorescent silicon nanoparticles for sensitive and selective detection of hemoglobin.	30811619	0	Ethylenediamine	sensitization
1_2_Diaminoethane	2019	Development of a Quantitative Detection Card for Heart-type Fatty Acid-binding Protein based on Background Fluorescence Quenching Immune Chromatography.	30867645	0	Ethylenediamine	sensitization
1_2_Diaminoethane	2019	A Multicenter Prospective Clinical Trial of 68Gallium PSMA HBED-CC PET-CT Restaging in Biochemically Relapsed Prostate Carcinoma Oligometastatic Rate and Distribution Compared With Standard Imaging.	30890448	0	Ethylenediamine	sensitization
1_2_Diaminoethane	2019	Hierarchical tumor acidity-responsive self-assembled magnetic nanotheranostics for bimodal bioimaging and photodynamic therapy.	30905667	0	Ethylenediamine	sensitization
1_2_Diaminoethane	2019	Tetracycline Generated Red Luminescence Based on a Novel Lanthanide Functionalized Layered Double Hydroxide Nanoplatform.	30912937	0	Ethylenediamine	sensitization
1_2_Diaminoethane	2019	Enzyme-free colorimetric detection of MicroRNA-21 using metal chelator as label for signal generation and amplification.	30685033	0	Ethylenediamine	sensitization
1_2_Diaminoethane	2018	Effect of the change of the ancillary carboxylate bridging ligand on the SMM and luminescence properties of a series of carboxylate-diphenoxido triply bridged dinuclear ZnLn and tetranuclear Zn2Ln2 complexes Ln = Dy, Er.	30516203	0	Ethylenediamine	sensitization
1_2_Diaminoethane	2019	Determination of N,N-ethylenediamine disuccinic acid in bioconversion reaction solution using high performance liquid chromatography.	31642292	0	Ethylenediamine	sensitization
1_2_Diaminoethane	2020	Ammoniated MOF-74Zn derivatives as luminescent sensor for highly selective detection of tetrabromobisphenol A.	31677572	0	Ethylenediamine	sensitization
1_2_Diaminoethane	2018	A hydroxamic acid-methacrylated collagen conjugate for the modulation of inflammation-related MMP upregulation.	32254833	0	Ethylenediamine	inflammation
1_2_Diaminoethane	2013	Crumpled reduced graphene oxide-polyamidoamine dendrimer hybrid nanoparticles for the preparation of an electrochemical biosensor.	32260882	0	Ethylenediamine	sensitization
1_2_Diaminoethane	2013	A novel amperometric biosensor for hydrogen peroxide and glucose based on cuprous sulfide nanoplates.	32260965	0	Ethylenediamine	sensitization
1_2_Diaminoethane	2020	Metal-Salen-based Probes for the Selective Detection of Phosphates via a Disassembly Approach.	32331542	1	Ethylenediamine	sensitization
1_2_Diaminoethane	2020	Dual emission carbon dots as enzyme mimics and fluorescent probes for the determination of o-phenylenediamine and hydrogen peroxide.	32347382	0	Ethylenediamine	sensitization
1_2_Diaminoethane	2020	Tri-ManganeseIII Salen-Based Cryptands A Metal Cooperative Antioxidant Strategy that Overcomes Ischemic Stroke Damage In Vivo.	32390429	0	Ethylenediamine	oxidative stress
1_2_Diaminoethane	2020	Synthesis, characterization and evaluation of 68Ga labelled monomeric and dimeric quinazoline derivatives of the HBED-CC chelator targeting the epidermal growth factor receptor.	32428743	0	Ethylenediamine	activation epidermal growth factor receptor
1_2_Diaminoethane	2020	Silver nanoflower-coated paper as dual substrate for surface-enhanced Raman spectroscopy and ambient pressure mass spectrometry analysis.	32246179	0	Ethylenediamine	sensitization
1_2_Diaminoethane	2020	EXAFS investigations of temperature-dependent structure in cobalt-59 molecular NMR thermometers.	32478347	0	Ethylenediamine	chemical sensitization | chemical sensitizer
1_2_Diaminoethane	2020	Bipyridine- and Copper-Functionalized N-doped Carbon Dots for Fluorescence Turn Off-On Detection of Ciprofloxacin.	32573196	0	Ethylenediamine	sensitization
1_2_Diaminoethane	2020	Comparison of Conventional Tube and Gel-Based Agglutination Tests for AB System Blood Typing in Cat.	32656250	0	Ethylenediamine	sensitization
1_2_Diaminoethane	2020	Effects of molecular vacancy and ethylenediamine on structural and electronic properties of CH3NO2 surfaces.	32681287	0	Ethylenediamine	sensitization
1_2_Diaminoethane	2021	Sensitivity and reliability of zinc transporter and metallothionein gene expression in peripheral blood mononuclear cells as indicators of zinc status responses to ex vivo zinc exposure and habitual zinc intake in humans.	32698913	0	Ethylenediamine	sensitization
1_2_Diaminoethane	2020	The Effects of Newly Synthesized PlatinumIV Complexes on Cytotoxicity and Radiosensitization of Human Tumour Cells In Vitro.	32878788	0	Ethylenediamine	sensitization
1_2_Diaminoethane	2020	Allergenic potential, marketing claims, and pricing of facial moisturizers.	32898414	0	Ethylenediamine	sensitization
1_2_Diaminoethane	2020	Respiratory Syncytial Virus-Induced Oxidative Stress Leads to an Increase in Labile Zinc Pools in Lung Epithelial Cells.	32461278	0	Ethylenediamine	oxidative stress
1_2_Diaminoethane	2019	Direct identification of forensic body fluids by MALDI-MS.	31647064	0	Ethylenediamine	sensitization
1_2_Diaminoethane	2020	Enhanced Photosensitization by Carbon Dots Co-adsorbing with Dye on p-Type Semiconductor Nickel Oxide Solar Cells.	32237731	0	Ethylenediamine	sensitization
1_2_Diaminoethane	2020	Colorimetric fluorescent paper strip with smartphone platform for quantitative detection of cadmium ions in real samples.	32193122	0	Ethylenediamine	sensitization
1_2_Diaminoethane	2019	Design, synthesis and biological activity of a novel ethylenediamine derivatives as H1 receptor antagonists.	31703894	0	Ethylenediamine	bronchospasm
1_2_Diaminoethane	2020	Salenmanganese complexes for controlling ROS damage Neuroprotective effects, antioxidant activity and kinetic studies.	31759263	0	Ethylenediamine	oxidative stress
1_2_Diaminoethane	2020	Zinc Deficiency Activates the IL-23/Th17 Axis to Aggravate Experimental Colitis in Mice.	31783404	0	Ethylenediamine	inflammation
1_2_Diaminoethane	2020	Carbon quantum dot-AgOH colloid fluorescent probe for selective detection of biothiols based on the inner filter effect.	31818643	0	Ethylenediamine	sensitization
1_2_Diaminoethane	2020	Designed Ionic Microchannels for Ultrasensitive Detection and Efficient Removal of Formaldehyde in an Aqueous Solution.	31845583	0	Ethylenediamine	sensitization
1_2_Diaminoethane	2020	pH-induced aggregation of hydrophilic carbon dots for fluorescence detection of acidic amino acid and intracellular pH imaging.	31923930	0	Ethylenediamine	sensitization
1_2_Diaminoethane	2020	Manipulating the mussel-inspired co-deposition of tannic acid and amine for fabrication of nanofiltration membranes with an enhanced separation performance.	31931296	0	Ethylenediamine	Low molecular weight
1_2_Diaminoethane	2020	Hyperbranched cationic polysaccharide derivatives for efficient siRNA delivery and diabetic wound healing enhancement.	32198034	0	Ethylenediamine	conjunctivitis
1_2_Diaminoethane	2020	Nucleoside-based fluorescent carbon dots for discrimination of metal ions.	31967181	0	Ethylenediamine	sensitization
1_2_Diaminoethane	2021	Elucidating the interaction of aminophylline with calf thymus DNA using multispectroscopic and molecular docking approach.	31994973	0	Ethylenediamine	emphysema
1_2_Diaminoethane	2020	Thiophene-Based Aldehyde Derivatives for Functionalizable and Adhesive Semiconducting Polymers.	31995987	0	Ethylenediamine	sensitization
1_2_Diaminoethane	2020	Carbon dots as fluorescent nanoprobe for the determination of N-acetyl--d-glucosaminidase activity.	32029103	0	Ethylenediamine	sensitization
1_2_Diaminoethane	2020	A role of metallothionein-3 in radiation-induced autophagy in glioma cells.	32029749	0	Ethylenediamine	sensitization
1_2_Diaminoethane	2020	An ultrasensitive Cystatin C renal failure immunosensor based on a PPy/CNT electrochemical capacitor grafted on interdigitated electrode.	32066088	0	Ethylenediamine	sensitization
1_2_Diaminoethane	2020	Alkaline Phosphatase-Triggered in Situ Formation of Silicon-Containing Nanoparticles for a Fluorometric and Colorimetric Dual-Channel Immunoassay.	32091879	0	Ethylenediamine	sensitization
1_2_Diaminoethane	2020	Development of dual-tool nanosensor for cysteine based on N-1-naphthylethylenediamine cation functionalized silver nanoparticles.	32172188	0	Ethylenediamine	sensitization
1_2_Diaminoethane	2019	Evaluation of Pharmacological Activity of Heterobimetallic Coordination Compounds Containing N, N-Bis 2-hydroxyethyl-Ethylenediamine on HT29, HeLa, C6 and Vero cells.	32184866	0	Ethylenediamine	conjunctivitis
1_2_Diaminoethane	2019	L-Type Calcium Channel-Mediated Zinc Wave Is Involved in the Regulation of IL-6 by Stimulating Non-IgE with LPS and IL-33 in Mast Cells and Dendritic Cells.	30416166	0	Ethylenediamine	calcium channel
1_2_Diaminoethane	2018	Protective effects of mangafodipir against chemotherapy-induced ovarian damage in mice.	30368246	0	Ethylenediamine	oxidative stress
1_2_Diaminoethane	2018	A Near-Infrared Fluorescent Probe Based on a FRET Rhodamine Donor Linked to a Cyanine Acceptor for Sensitive Detection of Intracellular pH Alternations.	30340334	0	Ethylenediamine	sensitization
1_2_Diaminoethane	2017	Biological Evaluation of 99mTc-HYNIC-EDDA/tricine-Ser-D4 Peptide for Tumor Targeting.	28530534	0	Ethylenediamine	EGFR
1_2_Diaminoethane	2017	Facile Chip-Based Array Monolithic Microextraction System Online Coupled with ICPMS for Fast Analysis of Trace Heavy Metals in Biological Samples.	28539046	0	Ethylenediamine	sensitization
1_2_Diaminoethane	2017	Derivatization of Dextran for Multiply Charged Ion Formation and Electrospray Ionization Time-of-Flight Mass Spectrometric Analysis.	28631114	0	Ethylenediamine	Low molecular weight
1_2_Diaminoethane	2017	Ferulic acid reverses depression-like behavior and oxidative stress induced by chronic corticosterone treatment in mice.	28733038	0	Ethylenediamine	oxidative stress
1_2_Diaminoethane	2017	New dinuclear palladiumII complexes Studies of the nucleophilic substitution reactions, DNA/BSA interactions and cytotoxic activity.	28734141	0	Ethylenediamine	sensitization
1_2_Diaminoethane	2018	68Ga-Labeled Prostate-specific Membrane Antigen Ligand Positron Emission Tomography/Computed Tomography for Prostate Cancer A Systematic Review and Meta-analysis.	28753806	0	Ethylenediamine	sensitization
1_2_Diaminoethane	2017	Size Controlled Copper I Oxide Nanoparticles Influence Sensitivity of Glucose Biosensor.	28837062	0	Ethylenediamine	sensitization
1_2_Diaminoethane	2016	Development and implementation of an HPLC-ECD method for analysis of vitamin C in plasma using single column and automatic alternating dual column regeneration.	28856210	0	Ethylenediamine	sensitization
1_2_Diaminoethane	2017	Zinc depletion promotes apoptosis-like death in drug-sensitive and antimony-resistance Leishmania donovani.	28874760	0	Ethylenediamine	sensitization
1_2_Diaminoethane	2017	Antihypercholesterolemic, antioxidant and renal protective effects of Mengkudu Rubiaceae fruit in nephropathy-induced albino rats.	28914438	0	Ethylenediamine	oxidative stress
1_2_Diaminoethane	2017	Screening for primary aldosteronism using the newly developed IDS-iSYS automated assay system.	28924583	0	Ethylenediamine	sensitization
1_2_Diaminoethane	2018	Selective inhibitory effects of zinc on cell proliferation in esophageal squamous cell carcinoma through Orai1.	28928244	0	Ethylenediamine	sensitization
1_2_Diaminoethane	2017	Validation of a Al18FPSMA-11 preparation for clinical applications.	28950199	0	Ethylenediamine	sensitization
1_2_Diaminoethane	2017	Flame retardant tris1,3-dichloro-2-propylphosphate TDCPP toxicity is attenuated by N-acetylcysteine in human kidney cells.	28959647	0	Ethylenediamine	oxidative stress
1_2_Diaminoethane	2015	Oxidative stress and cell damage in a model of precancerous lesions and advanced hepatocellular carcinoma in rats.	28962366	0	Ethylenediamine	oxidative stress
1_2_Diaminoethane	2018	A thiourea-appended rhodamine chemodosimeter for mercuryII and its bioimaging application.	29126002	0	Ethylenediamine	sensitization
1_2_Diaminoethane	2017	Langmuir-Blodgett films of perylene bisimide derivatives and fluorescent recognition of diamines.	28856364	0	Ethylenediamine	sensitization
1_2_Diaminoethane	2018	In vitro and in vivo antimelanoma effect of ethyl ester cyclohexyl analog of ethylenediamine dipropanoic acid.	29135861	0	Ethylenediamine	oxidative stress
1_2_Diaminoethane	2017	Diagnostic Accuracy of Ga-68-HBED-CC-PSMA-Ligand-PET/CT before Salvage Lymph Node Dissection for Recurrent Prostate Cancer.	28529650	0	Ethylenediamine	sensitization
1_2_Diaminoethane	2017	Effect of Naringenin A naturally occurring flavanone Against Pilocarpine-induced Status Epilepticus and Oxidative Stress in Mice.	28479741	0	Ethylenediamine	oxidative stress
1_2_Diaminoethane	2017	Efficient reporting of the estimated glomerular filtration rate without height in pediatric patients with cancer.	28306525	0	Ethylenediamine	EGFR
1_2_Diaminoethane	2017	Differences in intracellular mobile zinc levels affect susceptibility to plasma-activated medium-induced cytotoxicity.	28325093	0	Ethylenediamine	oxidative stress
1_2_Diaminoethane	2016	Cholesterol-Modified Amino-Pullulan Nanoparticles as a Drug Carrier Comparative Study of Cholesterol-Modified Carboxyethyl Pullulan and Pullulan Nanoparticles.	28335293	0	Ethylenediamine	sensitization
1_2_Diaminoethane	2017	SERS-Based Flavonoid Detection Using Ethylenediamine--Cyclodextrin as a Capturing Ligand.	28336842	0	Ethylenediamine	sensitization
1_2_Diaminoethane	2017	Zn2 reduction induces neuronal death with changes in voltage-gated potassium and sodium channel currents.	28347465	0	Ethylenediamine	sensitization
1_2_Diaminoethane	2017	PEG-b-PELG-g-PLL nanoparticles as TNF- nanocarriers potential cerebral ischemia/reperfusion injury therapeutic applications.	28356740	0	Ethylenediamine	sensitization
1_2_Diaminoethane	2017	Zinc regulates Nox1 expression through a NF-B and mitochondrial ROS dependent mechanism to induce senescence of vascular smooth muscle cells.	28363602	0	Ethylenediamine	inflammation
1_2_Diaminoethane	2016	EVALUATION OF THE EFFECTS OF THE HYDRO-ETHANOLIC ROOT EXTRACT OF ZANTHOXYLUM ZANTHOXYLOIDES ON HEMATOLOGICAL PARAMETERS AND OXIDATIVE STRESS IN CYCLOPHOSPAMIDE TREATED RATS.	28487906	0	Ethylenediamine	oxidative stress
1_2_Diaminoethane	2017	A BODIPY-Based Fluorescent Probe for Detection of Subnanomolar Phosgene with Rapid Response and High Selectivity.	28398028	0	Ethylenediamine	sensitization
1_2_Diaminoethane	2017	Mitochondrial involvement in memory impairment induced by scopolamine in rats.	28398193	0	Ethylenediamine	oxidative stress
1_2_Diaminoethane	2017	Metal chelator TPEN selectively induces apoptosis in K562 cells through reactive oxygen species signaling mechanism implications for chronic myeloid leukemia.	28409295	0	Ethylenediamine	oxidative stress
1_2_Diaminoethane	2017	In vitro and in vivo anti-tumor effects of selected platinumIV and dinuclear platinumII complexes against lung cancer cells.	28421385	0	Ethylenediamine	dendritic cell | dendritic cells
1_2_Diaminoethane	2017	Reduction of pulmonary toxicity of metal oxide nanoparticles by phosphonate-based surface passivation.	28431555	0	Ethylenediamine	inflammation
1_2_Diaminoethane	2017	A novel, highly sensitive, selective, reversible and turn-on chemi-sensor based on Schiff base for rapid detection of CuII.	28454075	0	Ethylenediamine	sensitization
1_2_Diaminoethane	2017	A sensitive method for the determination of Sulfonamides in seawater samples by Solid Phase Extraction and UV-Visible spectrophotometry.	28388524	0	Ethylenediamine	sensitization
1_2_Diaminoethane	2018	Persistent prevention of oxaliplatin-induced peripheral neuropathy using calmangafodipir PledOx a placebo-controlled randomised phase II study PLIANT.	29140155	0	Ethylenediamine	oxidative stress
1_2_Diaminoethane	2017	Structure of human immunoproteasome with a reversible and noncompetitive inhibitor that selectively inhibits activated lymphocytes.	29167449	0	Ethylenediamine	T cell*
1_2_Diaminoethane	2018	Enhancement of natural killer activity and IFN- production in an IL-12-dependent manner by a Brassica rapa L.	29207919	0	Ethylenediamine	dendritic cell | dendritic cells
1_2_Diaminoethane	2018	Antimalarial proteasome inhibitor reveals collateral sensitivity from intersubunit interactions and fitness cost of resistance.	29967165	0	Ethylenediamine	sensitization
1_2_Diaminoethane	2018	Structures and luminescent sensors of mixed-counterions based salen-type lanthanide coordination polymers.	29984521	0	Ethylenediamine	sensitization
1_2_Diaminoethane	2018	Sensitivity Tests of Pellets Made from Manganese Antimonate Nanoparticles in Carbon Monoxide and Propane Atmospheres.	30012964	0	Ethylenediamine	sensitization
1_2_Diaminoethane	2018	A Metal Chelator as a Plasmonic Signal-Generation Superregulator for Ultrasensitive Colorimetric Bioassays of Disease Biomarkers.	30027059	0	Ethylenediamine	sensitization
1_2_Diaminoethane	2018	Polymer monolithic capillary microextraction on-line coupled with ICP-MS for determination of inorganic selenium species in natural waters.	30029440	0	Ethylenediamine	sensitization
1_2_Diaminoethane	2018	Probing pH variation in living cells and assaying hemoglobin in blood with nitrogen enriched carbon dots.	30029447	0	Ethylenediamine	sensitization
1_2_Diaminoethane	2018	Transduction of interaction between trace tryptophan and surface-confined chromium salen using impedance spectroscopy. A sensing device that works based on highly selective inhibition of mediators Faradaic process.	30032775	0	Ethylenediamine	sensitization
1_2_Diaminoethane	2019	Facile one-pot synthesis of highly fluorescent nitrogen-doped carbon dots by mild hydrothermal method and their applications in detection of CrVI ions.	30081269	0	Ethylenediamine	sensitization
1_2_Diaminoethane	2018	Highly sensitive SERS immunosensor for the detection of amantadine in chicken based on flower-like gold nanoparticles and magnetic bead separation.	29885358	0	Ethylenediamine	sensitization
1_2_Diaminoethane	2018	Bioinspired carbon quantum dots for sensitive fluorescent detection of vitamin B12 in cell system.	30143213	0	Ethylenediamine	sensitization
1_2_Diaminoethane	2020	Performance of creatinine-based equations for estimating glomerular filtration rate changes over time.	30184233	0	Ethylenediamine	EGFR
1_2_Diaminoethane	2019	Biphenyl-induced cytotoxicity is mediated by an increase in intracellular Zn2.	30203682	0	Ethylenediamine	sensitization
1_2_Diaminoethane	2018	The inhibitory role of intracellular free zinc in the regulation of Arg-1 expression in interleukin-4-induced activation of M2 microglia.	30206632	0	Ethylenediamine	inflammation
1_2_Diaminoethane	2019	A critical role of the transient receptor potential melastatin 2 channel in a positive feedback mechanism for reactive oxygen species-induced delayed cell death.	30229906	0	Ethylenediamine	transient receptor potential cation channel
1_2_Diaminoethane	2018	Fluorometric determination of doxycycline based on the use of carbon quantum dots incorporated into a molecularly imprinted polymer.	30293175	0	Ethylenediamine	sensitization
1_2_Diaminoethane	2018	Bis-pyrene probes of foldamer conformation in solution and in phospholipid bilayers.	30310619	0	Ethylenediamine	sensitization
1_2_Diaminoethane	2018	Ultrafast and Energy-saving Synthesis of Nitrogen and Chlorine Co-doped Carbon Nanodots via Neutralization Heat for Selective Detection of CrVI in Aqueous Phase.	30314392	0	Ethylenediamine	sensitization
1_2_Diaminoethane	2018	Synthesis of an iron-nitrogen co-doped ordered mesoporous carbon-silicon nanocomposite as an enhanced electrochemical sensor for sensitive and selective determination of chloramphenicol.	30144624	0	Ethylenediamine	sensitization
1_2_Diaminoethane	2018	Red Luminescent EuIII Coordination Bricks Excited on Blue LED Chip.	29862805	0	Ethylenediamine	sensitization
1_2_Diaminoethane	2018	Flow manifold for chemical H-point standard addition method implemented to electrochemical analysis based on the capacitance measurements.	29784348	0	Ethylenediamine	sensitization
1_2_Diaminoethane	2018	Differentiation and Relative Quantitation of Disaccharide Isomers by MALDI-TOF/TOF Mass Spectrometry.	29327919	0	Ethylenediamine	sensitization
1_2_Diaminoethane	2018	Hydride generation coupled with thioglycolic acid coated gold nanoparticles as simple and sensitive headspace colorimetric assay for visual detection of SbIII.	29329710	0	Ethylenediamine	sensitization
1_2_Diaminoethane	2017	Rapid determination of 55 fungicides in siraitia grosvenoriis by QuEChERS and high performance liquid chromatography-tandem mass spectrometry.	29372757	0	Ethylenediamine	sensitization
1_2_Diaminoethane	2018	Selective adsorption and determination of hexavalent chromium ions using graphene oxide modified with amino silanes.	29386691	0	Ethylenediamine	sensitization
1_2_Diaminoethane	2018	A simple, cheap but reliable method for evaluation of zinc chelating properties.	29421704	0	Ethylenediamine	sensitization
1_2_Diaminoethane	2018	Enhanced photoluminescence properties of a carbon dot system through surface interaction with polymeric nanoparticles.	29438859	0	Ethylenediamine	sensitization
1_2_Diaminoethane	2018	Improved Access to 1,8-Diformyl-carbazoles Leads to Metal-Free Carbazole-Based 2 2 Schiff Base Macrocycles with Strong Turn-On Fluorescence Sensing of ZincII Ions.	29442503	0	Ethylenediamine	sensitization
1_2_Diaminoethane	2018	Direct analysis of PI3,4,5P3 using liquid chromatography electrospray ionization tandem mass spectrometry.	29470948	0	Ethylenediamine	sensitization
1_2_Diaminoethane	2018	Bio-Dermal Restoration With Rapidly Polymerizing Collagen A Multicenter Clinical Study.	29509843	0	Ethylenediamine	fibroblast proliferation
1_2_Diaminoethane	2018	Nitrogen and phosphorus dual-doped carbon dots as a label-free sensor for Curcumin determination in real sample and cellular imaging.	29567190	0	Ethylenediamine	sensitization
1_2_Diaminoethane	2018	Full Atrioventricular Block Secondary to Acute Poisoning Mercury A Case Report.	29614795	0	Ethylenediamine	coughing
1_2_Diaminoethane	2019	99mTechnetium-based Prostate-specific Membrane Antigen-radioguided Surgery in Recurrent Prostate Cancer.	29625755	0	Ethylenediamine	sensitization
1_2_Diaminoethane	2018	Design and Investigation of Optical Properties of N-Rhodamine-B-Lactam-Ethylenediamine RhB-EDA Fluorescent Probe.	29662009	0	Ethylenediamine	sensitization
1_2_Diaminoethane	2018	TPEN Exerts Antitumor Efficacy in Murine Mammary Adenocarcinoma Through an H2O2 Signaling Mechanism Dependent on Caspase-3.	29697031	0	Ethylenediamine	oxidative stress
1_2_Diaminoethane	2001	First Example of Coexistence of Thermal Spin Transition and Liquid-Crystal Properties.	29712088	0	Ethylenediamine	sensitization
1_2_Diaminoethane	2019	Label-Free Specific Detection and Collection of C-Reactive Protein Using Zwitterionic Phosphorylcholine-Polymer-Protected Magnetic Nanoparticles.	29728047	0	Ethylenediamine	inflammation
1_2_Diaminoethane	2018	Unique Properties Associated with the Brain Penetrant Iron Chelator HBED Reveal Remarkable Beneficial Effects after Brain Trauma.	29743006	0	Ethylenediamine	inflammation
1_2_Diaminoethane	2018	Biophenols Enzymes -secretase, Cholinesterases, histone deacetylase and tyrosinase inhibitors from olive Olea europaea L..	29772299	0	Ethylenediamine	oxidative stress
1_2_Diaminoethane	2017	Comparative Analysis of Fluorescence In Situ Hybridization and Real Time Polymerase Chain Reaction in Diagnosis of Chronic Myeloid Leukemia.	28292364	0	Ethylenediamine	sensitization
1_2_Diaminoethane	2017	Enhanced heterogeneous photo-Fenton process modified by magnetite and EDDS BPA degradation.	28281062	0	Ethylenediamine	Low molecular weight
1_2_Diaminoethane	2021	Synthesis of Fluorescent Carbon Dots and Their Application in Ascorbic Acid Detection.	33669142	0	Ethylenediamine	sensitization
1_2_Diaminoethane	2013	A new hyaluronic acid pH sensitive derivative obtained by ATRP for potential oral administration of proteins.	24060369	0	Ethylenediamine	sensitization
1_2_Diaminoethane	2013	Fodipir and its dephosphorylated derivative dipyridoxyl ethyldiamine are involved in mangafodipir-mediated cytoprotection against 7-hydroxycholesterol-induced cell death.	24080534	0	Ethylenediamine	oxidative stress
1_2_Diaminoethane	2014	Low density biodegradable shape memory polyurethane foams for embolic biomedical applications.	24090987	0	Ethylenediamine	covalent binding of low molecular weight
1_2_Diaminoethane	2014	An improved radiolabelled RNA aptamer molecule for HER2 imaging in cancers.	24098950	0	Ethylenediamine	activation epidermal growth factor receptor
1_2_Diaminoethane	2013	Simultaneous determination of blonanserin and its four metabolites in human plasma using ultra-performance liquid chromatography-tandem mass spectrometry.	24099858	0	Ethylenediamine	sensitization
1_2_Diaminoethane	2013	Biodistribution of fluorescently labeled PAMAM dendrimers in neonatal rabbits effect of neuroinflammation.	24116950	0	Ethylenediamine	sensitization
1_2_Diaminoethane	2013	Plasma level of neopterin as a marker of disease activity in treated rheumatoid arthritis patients association with gender, disease activity and anti-CCP antibody.	24055018	0	Ethylenediamine	inflammation
1_2_Diaminoethane	2013	Avermectin induced liver injury in pigeon mechanisms of apoptosis and oxidative stress.	24138898	0	Ethylenediamine	oxidative stress
1_2_Diaminoethane	2014	Quercetin modulates OTA-induced oxidative stress and redox signalling in HepG2 cells - up regulation of Nrf2 expression and down regulation of NF-B and COX-2.	24161694	0	Ethylenediamine	oxidative stress
1_2_Diaminoethane	2013	Simultaneous determination of nanomolar nitrite and nitrate in seawater using reverse flow injection analysis coupled with a long path length liquid waveguide capillary cell.	24209368	0	Ethylenediamine	sensitization
1_2_Diaminoethane	2013	Immobilized glycosylated Fmoc-amino acid for SPR comparative studies of lectin-binding to linear or biantennary diLacNAc structures.	24211369	0	Ethylenediamine	sensitization
1_2_Diaminoethane	1982	Properties of bacterial luciferase/NADH FMN oxidoreductase and firefly luciferase immobilized onto sepharose.	24234460	0	Ethylenediamine	sensitization
1_2_Diaminoethane	2014	Arsenite binding-induced zinc loss from PARP-1 is equivalent to zinc deficiency in reducing PARP-1 activity, leading to inhibition of DNA repair.	24275069	0	Ethylenediamine	sensitization
1_2_Diaminoethane	2014	Kit preparation and biokinetics in women of 99mTc-EDDA/HYNIC-E-cRGDfK2 for breast cancer imaging.	24335877	0	Ethylenediamine	sensitization
1_2_Diaminoethane	2014	A sensitive HPLC-MS/MS method for the determination of dolutegravir in human plasma.	24361860	0	Ethylenediamine	sensitization
1_2_Diaminoethane	2013	Rhodamine-triazine fluorescence probe recognition for Al3 and Cr3.	24369652	0	Ethylenediamine	sensitization
1_2_Diaminoethane	2014	Prevention of nonalcoholic steatohepatitis in rats by two manganese-salen complexes.	24375162	0	Ethylenediamine	inflammation
1_2_Diaminoethane	2013	Formulation and in vitro/in vivo evaluation of levodopa transdermal delivery systems.	24008082	0	Ethylenediamine	sensitization
1_2_Diaminoethane	2023	Development of Fluorescent Co II-Integrated Carbon Dots and Their Application as a Off-On Mesotrione Detection Sensor.	38173863	0	Ethylenediamine	sensitization
1_2_Diaminoethane	2024	Orange peel-derived carbon dots/Cu-MOF nanohybrid for fluorescence determination of l-ascorbic acid and Fe3.	38182373	0	Ethylenediamine	sensitization
1_2_Diaminoethane	2024	A Julolidine Coupled Azine-based Reversible Chromo-fluorogenic Probe for Specific Detection of Cu2 Ions.	38240924	0	Ethylenediamine	sensitization
1_2_Diaminoethane	2024	Three Novel Rhodamine 6G-Based Colorimetric and Fluorescent pH Switches.	38252215	0	Ethylenediamine	sensitization
1_2_Diaminoethane	2024	Carbon Dots with Antioxidant Capacity for Detecting Glucose by Fluorescence and Repairing High-Glucose Damaged Glial Cells.	38300482	0	Ethylenediamine	sensitization
1_2_Diaminoethane	2024	Eu3 doped ethylenediamine functionalized UiO-66 probe for fluorescence sensing of formaldehyde.	38301570	0	Ethylenediamine	sensitization
1_2_Diaminoethane	2024	Analysis of free cisplatin in microdialysates and plasma ultrafiltrate by liquid chromatography-tandem mass spectrometry.	38330770	0	Ethylenediamine	sensitization
1_2_Diaminoethane	2024	Electrophilicity Modulation for Sub-ppm Visualization and Discrimination of EDA.	38447144	0	Ethylenediamine	sensitization
1_2_Diaminoethane	2013	Planar chromatography mediated screening of tetracycline and fluoroquinolone antibiotics in milk by fluorescence and mass selective detection.	24034976	0	Ethylenediamine	sensitization
1_2_Diaminoethane	2024	Nanozyme-integrated alcogel colorimetric sensor for rapid and on-site detection of tert-butyl hydroquinone.	38452679	0	Ethylenediamine	sensitization
1_2_Diaminoethane	2024	Optical discrimination of histamine and ethylenediamine in meat samples using a colorimetric affordable test strip CATS introducing a novel lab-on paper sensing strategy for low-cost ensuring food safety by rapid and accurate monitoring of biogenic amines.	38495985	0	Ethylenediamine	sensitization
1_2_Diaminoethane	2024	A novel premixing strategy for highly sensitive detection of nitrite on paper-based analytical devices.	38499414	0	Ethylenediamine	sensitization
1_2_Diaminoethane	2024	Cholesterol modulates the structural dynamics of the paddle motif loop of KvAP voltage sensor.	38500801	0	Ethylenediamine	sensitization
1_2_Diaminoethane	2013	Reactive nitrogen and oxygen species in anticoagulated blood of healthy sheep.	23805984	0	Ethylenediamine	oxidative stress
1_2_Diaminoethane	2013	Pure and SrII-added copper aluminate nanocomposites structural, electrical and alcohol sensing studies.	23882857	0	Ethylenediamine	sensitization
1_2_Diaminoethane	2013	Relevance of the mouse model as a therapeutic approach for neutrophil proteinase 3-associated human diseases.	23886601	1	Ethylenediamine	inflammation
1_2_Diaminoethane	2013	Electrochemical sensor for ranitidine determination based on carbon paste electrode modified with oxovanadium IV salen complex.	23910317	0	Ethylenediamine	sensitization
1_2_Diaminoethane	2013	Ochratoxin-induced toxicity, oxidative stress and apoptosis ameliorated by quercetin--modulation by Nrf2.	23994659	0	Ethylenediamine	oxidative stress
1_2_Diaminoethane	2024	Isomeric Benzenediol-Linked Organophosphonates as a Handy Reusable Emitting Platform Diversity in Polyamine Vapor Detection.	38488484	0	Ethylenediamine	sensitization
1_2_Diaminoethane	2024	Dual-functionalization of fluorescent carbon dots via cyclodextrin and aminosilane for visual detection of -glucuronidase and bioimaging.	38057046	0	Ethylenediamine	sensitization
1_2_Diaminoethane	2014	Fish oil suppresses cell growth and metastatic potential by regulating PTEN and NF-B signaling in colorectal cancer.	24416253	0	Ethylenediamine	inflammation
1_2_Diaminoethane	2014	Contact allergy to epoxy hardeners.	24990536	0	Ethylenediamine	sensitization
1_2_Diaminoethane	2015	A new rhodamine-based fluorescent chemodosimeter for mercuric ions in water media.	25066926	0	Ethylenediamine	sensitization
1_2_Diaminoethane	2014	Dynamic nuclear polarization of 1H, 13C, and 59Co in a trisethylenediaminecobaltIII crystalline lattice doped with CrIII.	25069794	0	Ethylenediamine	sensitization
1_2_Diaminoethane	2014	Fluorescence turn-on detection of Sn2 in live eukaryotic and prokaryotic cells.	25126650	0	Ethylenediamine	sensitization
1_2_Diaminoethane	2014	Highly sensitive detection of five typical fluoroquinolones in low-fat milk by field-enhanced sample injection-based CE in bubble cell capillary.	25143308	0	Ethylenediamine	sensitization
1_2_Diaminoethane	2014	Growth of metal-catalyst-free nitrogen-doped metallic single-wall carbon nanotubes.	25189467	0	Ethylenediamine	sensitization
1_2_Diaminoethane	2014	The role of octreotate scan in discrimination of solitary pulmonary nodule.	25191112	0	Ethylenediamine	coughing
1_2_Diaminoethane	2014	Exploring the role of technitium-99m dimercaptosuccinyl acid V scan in medullary carcinoma thyroid patients with postoperative persistent hypercalcitoninemia in the era of positron emission tomography-computerized tomography.	25210279	0	Ethylenediamine	sensitization
1_2_Diaminoethane	2014	Zinc and zinc transporters in macrophages and their roles in efferocytosis in COPD.	25350745	0	Ethylenediamine	airway inflammation
1_2_Diaminoethane	2015	Dissolved trace metal speciation in estuarine and coastal waters comparison of WHAM/Model VII predictions with analytical results.	25387688	0	Ethylenediamine	sensitization
1_2_Diaminoethane	2014	Palladium nanoparticles decorated on reduced graphene oxide rotating disk electrodes toward ultrasensitive hydrazine detection effects of particle size and hydrodynamic diffusion.	25391449	0	Ethylenediamine	sensitization
1_2_Diaminoethane	2015	Inhibition of poly ADP-ribose polymerase and inducible nitric oxide synthase protects against ischemic myocardial damage by reduction of apoptosis.	25412407	0	Ethylenediamine	inflammation
1_2_Diaminoethane	2015	Specificity studies on Kallikrein-related peptidase 7 KLK7 and effects of osmolytes and glycosaminoglycans on its peptidase activity.	25448018	0	Ethylenediamine	substance P
1_2_Diaminoethane	2015	Facile synthesis of N, S-codoped fluorescent carbon nanodots for fluorescent resonance energy transfer recognition of methotrexate with high sensitivity and selectivity.	25310482	0	Ethylenediamine	sensitization
1_2_Diaminoethane	2014	Electrochemical sensors using modified electrodes based on copper complexes formed with Algerian humic acid modified with ethylenediamine or triethylenetetramine for determination of nitrite in water.	24401407	0	Ethylenediamine	sensitization
1_2_Diaminoethane	2003	Drug-induced cardiotoxicity due to aminophylline treatment a case report.	24944385	0	Ethylenediamine	wheezing
1_2_Diaminoethane	2014	Inflammation targeted Gd3-based MRI contrast agents imaging tumor and rheumatoid arthritis models.	24857314	0	Ethylenediamine	inflammation
1_2_Diaminoethane	2014	Solasodine protects rat brain against ischemia/reperfusion injury through its antioxidant activity.	24444441	0	Ethylenediamine	oxidative stress
1_2_Diaminoethane	2014	Synthesis and antinociception activity of new substituted phenothiazines and ethylenediamines as antihistaminic drugs.	24446204	0	Ethylenediamine	rhinitis
1_2_Diaminoethane	2014	The role of reciprocal activation of cAbl and Mst1 in the oxidative death of cultured astrocytes.	24464935	0	Ethylenediamine	oxidative stress
1_2_Diaminoethane	2014	A monochromatic electrochemiluminescence sensing strategy for dopamine with dual-stabilizers-capped CdSe quantum dots as emitters.	24491218	0	Ethylenediamine	sensitization
1_2_Diaminoethane	2014	Effects of zinc supplementation and zinc chelation on in vitro -cell function in INS-1E cells.	24502363	0	Ethylenediamine	sensitization
1_2_Diaminoethane	2014	Nitrate reductase assay for the rapid detection of Staphylococcus aureus methicillin resistance a breakpoint susceptibility testing method.	24506714	0	Ethylenediamine	sensitization
1_2_Diaminoethane	2014	Evaluation of a novel feline AB blood typing device.	24518253	0	Ethylenediamine	sensitization
1_2_Diaminoethane	2014	Synthesis and in vitro biological evaluation of aminoacridines and artemisinin-acridine hybrids.	24560941	0	Ethylenediamine	sensitization
1_2_Diaminoethane	2014	Temperature-dependent self-assembly of near-infrared NIR luminescent Zn2Ln and Zn2Ln3 Ln=Nd, Yb or Er complexes from the flexible Salen-type Schiff-base ligand.	24866087	0	Ethylenediamine	sensitization
1_2_Diaminoethane	2014	Antihypertensive activities of the aqueous extract of Kalanchoe pinnata Crassulaceae in high salt-loaded rats.	24583107	0	Ethylenediamine	oxidative stress
1_2_Diaminoethane	2014	Non-enzymatic dissociation of human mesenchymal stromal cells improves chemokine-dependent migration and maintains immunosuppressive function.	24629709	0	Ethylenediamine	proliferation T-cell | proliferation T-cells
1_2_Diaminoethane	2014	Fret studies of conformational changes in heparin-binding peptides.	24722919	0	Ethylenediamine	Low molecular weight
1_2_Diaminoethane	2014	Molecular factors in dendritic cell responses to adsorbed glycoconjugates.	24746228	0	Ethylenediamine	dendritic cell | dendritic cells
1_2_Diaminoethane	2014	Investigation of a vitamin B12 conjugate as a PET imaging probe.	24753453	0	Ethylenediamine	increase cell proliferation
1_2_Diaminoethane	2014	Cytotoxicity of ultrafine monodispersed nanoceria on human gastric cancer cells.	24804543	0	Ethylenediamine	oxidative stress
1_2_Diaminoethane	2014	Assessment of the various ionization methods in the analysis of metal salen complexes by mass spectrometry.	24809900	0	Ethylenediamine	sensitization
1_2_Diaminoethane	2014	Organic salt NEDC N-naphthylethylenediamine dihydrochloride assisted laser desorption ionization mass spectrometry for identification of metal ions in real samples.	24842842	0	Ethylenediamine	sensitization
1_2_Diaminoethane	2024	Sensitization to ethylenediamine dihydrochloride in patients with contact dermatitis in northeastern Italy from 1996 to 2021.	38038148	0	Ethylenediamine	sensitization
1_2_Diaminoethane	2024	A novel fluorescent turn on probe derived from Schiff base for highly selective and sensitive detection of Cu2 ion.	38000124	0	Ethylenediamine	sensitization
1_2_Diaminoethane	1993	Effect of absorption promoters on subcutaneous absorption of human epidermal growth factor in rats.	7680713	0	Ethylenediamine	epidermal growth factor receptor
1_2_Diaminoethane	1995	In vitro assembly of the core catalytic complex of the chloroplast ATP synthase.	7730354	0	Ethylenediamine	sensitization
1_2_Diaminoethane	2023	Accuracy of the New Creatinine-based Equations for Estimating Glomerular Filtration Rate in Koreans.	36544336	0	Ethylenediamine	EGFR
1_2_Diaminoethane	2022	Thermosensitive visible-light-excited visible-/NIR-luminescent complexes with lanthanide sensitized by the -electronic system through intramolecular H-bonding.	36569958	0	Ethylenediamine	sensitization
1_2_Diaminoethane	2023	Fluorescence lifetime-based assay reports structural changes in cardiac muscle mediated by effectors of contractile regulation.	36633587	0	Ethylenediamine	sensitization
1_2_Diaminoethane	2023	Construction of a ratiometric fluorescent probe for visual detection of urea in human urine based on carbon dots prepared from Toona sinensis leaves and 5-carboxyfluorescein.	36641152	0	Ethylenediamine	sensitization
1_2_Diaminoethane	2023	Superhydrophilic and topography-regulatable surface grafting on PEEK to improve cellular affinity.	36716597	0	Ethylenediamine	inflammation
1_2_Diaminoethane	2023	Zinc deficiency compromises the maturational competence of porcine oocyte by inducing mitophagy and apoptosis.	36724708	0	Ethylenediamine	oxidative stress
1_2_Diaminoethane	1995	Conformational stability of Cys45-alkylated and hydrogen peroxide-oxidised glutathione S-transferase.	7672131	0	Ethylenediamine	oxidative stress
1_2_Diaminoethane	2023	Utilizing first void urine for high-risk HPV testing for cervical cancer screening in HIV-positive women in Katete, Zambia.	36774526	0	Ethylenediamine	sensitization
1_2_Diaminoethane	2023	Nitrogen-doped carbon dots with bright fluorescence for highly sensitive detection of Fe3 in environmental waters.	36791662	0	Ethylenediamine	sensitization
1_2_Diaminoethane	2023	Gold-binding peptide as a selective layer for electrochemical detection of SARS-CoV-2 antibodies.	36801564	0	Ethylenediamine	sensitization
1_2_Diaminoethane	2023	Frequency of Nucleated Red Blood Cells in the Peripheral Blood of ICU-Admitted Patients.	36819402	0	Ethylenediamine	sensitization
1_2_Diaminoethane	2023	Selective fluorescent probe for sensitive determination of bisphenol A based on molecularly imprinted polymers decorated carbon dots derived from citric acid and ethylenediamine.	36871803	0	Ethylenediamine	sensitization
1_2_Diaminoethane	2023	Cane Molasses Derived N-Doped Graphene Quantum Dots Dynamic Quenching Synergistically Photoinduced Electron Transfer for the Instant Detection of Nitrofuran Antibiotics.	36913721	0	Ethylenediamine	sensitization
1_2_Diaminoethane	2023	Dual-mode colorimetric/fluorescent chemosensor for Cu2/Zn2 and fingerprint imaging based on rhodamine ethylenediamine bistriazolyl silsesquioxane.	36922485	0	Ethylenediamine	sensitization
1_2_Diaminoethane	2023	Highly sensitive Cu-ethylenediamine/PANI composite sensor for NH3 detection at room temperature.	36931059	0	Ethylenediamine	sensitization
1_2_Diaminoethane	2023	Enhanced adhesion of functional layers by controlled electrografting of ethylenediamine on ITO for electrochemical immunoassay in microfluidic channel.	36947919	0	Ethylenediamine	sensitization
1_2_Diaminoethane	2023	Dual visible and near-infrared luminescence in mononuclear macrocyclic erbiumIII complexes via ligand and metal centred excitation.	36790124	0	Ethylenediamine	sensitization
1_2_Diaminoethane	2023	Untargeted plasma 1H NMR-based metabolomic profiling in different stages of chronic kidney disease.	36963247	0	Ethylenediamine	EGFR
1_2_Diaminoethane	1995	Concomitant positive patch test results with standard screening tray in North America 1985-1989.	7634783	0	Ethylenediamine	sensitization
1_2_Diaminoethane	1995	Aminophylline could it act as an antioxidant in vivo?	7556363	0	Ethylenediamine	oxidative stress
1_2_Diaminoethane	1982	Pharmacokinetics of theophylline in patients following short-term intravenous infusion.	7117353	0	Ethylenediamine	chronic obstructive pulmonary disease
1_2_Diaminoethane	1981	Allergy to aminophylline lack of predictability by skin testing.	7258203	0	Ethylenediamine	allergic reaction
1_2_Diaminoethane	1981	An enzymatic assay of reduced glutathione using glutathione S-aryltransferase with o-dinitrobenzene as a substrate.	7338505	0	Ethylenediamine	sensitization
1_2_Diaminoethane	1980	Chronic iodine toxicity in dairy cattle blood chemistry, leukocytes, and milk iodide.	7372897	0	Ethylenediamine	conjunctivitis
1_2_Diaminoethane	1980	Shoe contact dermatitis.	7398288	0	Ethylenediamine	sensitization
1_2_Diaminoethane	1980	Radioreceptor assay of methionine-enkephalin-like substance in human cerebrospinal fluid.	7422337	0	Ethylenediamine	sensitization
1_2_Diaminoethane	1980	Pathologic features of iodide toxicosis in calves.	7436098	0	Ethylenediamine	metaplasia
1_2_Diaminoethane	1995	Fluorescent labeling of purified beta 2 adrenergic receptor. Evidence for ligand-specific conformational changes.	7499324	0	Ethylenediamine	sensitization
1_2_Diaminoethane	1993	Autoclavable highly cross-linked polyurethane networks in ophthalmology.	7508760	0	Ethylenediamine	Low molecular weight
1_2_Diaminoethane	1994	Human eccrine sweat contains tissue kallikrein and kininase II.	7508964	0	Ethylenediamine	Low molecular weight
1_2_Diaminoethane	1994	Combinations of interferon with platinum complexes synergistic and antagonistic effects on growth inhibition of MCF-7 and MDA-MB231 breast cancer cells.	7510292	0	Ethylenediamine	sensitization
1_2_Diaminoethane	1994	In vitro modulation of filament bundling in F-actin and keratins by annexin II and calcium.	7520812	0	Ethylenediamine	conjunctivitis
1_2_Diaminoethane	1995	The appearance, density, and distribution of Merkel cells in human embryonic and fetal skin their relation to sweat gland and hair follicle development.	7532197	0	Ethylenediamine	dendritic cell | dendritic cells
1_2_Diaminoethane	1995	A study on expert reading of patch test reactions inter-individual accordance.	7554879	0	Ethylenediamine	sensitization
1_2_Diaminoethane	1995	Development of a parenterally administrable hydrosol preparation of the "third generation platinum complex" /--1,2-bis4-fluorophenylethylenediaminedichloroplatinumII. Part 1. Preparation and studies on the stability and antitumor activity.	7487421	0	Ethylenediamine	sensitization
1_2_Diaminoethane	2023	Mitigating the risk of antimalarial resistance via covalent dual-subunit inhibition of the Plasmodium proteasome.	36963402	0	Ethylenediamine	sensitization
1_2_Diaminoethane	2023	Establishment of Residual Methods for Matrine in Quinoa Plants and Soil and the Effect on Soil Bacterial Community and Composition.	36981263	0	Ethylenediamine	sensitization
1_2_Diaminoethane	2023	Controlled Release of a Dual Zinc-Sensing and Gene Regulating Small Molecule from DNA Micelles.	36988056	0	Ethylenediamine	asthma
1_2_Diaminoethane	2023	A one-tube dual-readout biosensor for detection of nucleic acids and non-nucleic acids using CRISPR-ALP tandem assay.	37555739	0	Ethylenediamine	sensitization
1_2_Diaminoethane	2023	"Off/On" Fluorescent Probe based on Aggregation-Induced Quenching of ZnO-Quantum dots for Determination of Ara-C Pharmacokinetic Applications, Adsorption Kinetics amp Green Profile Assessment.	37566219	0	Ethylenediamine	sensitization
1_2_Diaminoethane	2023	Enhancing metabolite coverage in MALDI-MSI using laser post-ionisation MALDI-2.	37605803	0	Ethylenediamine	sensitization
1_2_Diaminoethane	2023	Heteroatom-Doped Carbon Quantum Dots and Polymer Composite as Dual-Mode Nanoprobe for Fluorometric and Colorimetric Determination of Picric Acid.	37611222	0	Ethylenediamine	sensitization
1_2_Diaminoethane	2023	Identification of the natural chalcone glycoside hydroxysafflor yellow A as a suppressor of P53 overactivation-associated hematopoietic defects.	37638339	0	Ethylenediamine	oxidative stress
1_2_Diaminoethane	2023	Development and optimization of an in-house heterologous ELISA for detection of prednisolone drug in enzyme conjugates using spacers.	37675116	0	Ethylenediamine	sensitization
1_2_Diaminoethane	2023	Synthesis of amine-functionalized magnetic porous organic polymers for effective extraction of phenolic endocrine disrupting chemicals.	37544235	0	Ethylenediamine	sensitization
1_2_Diaminoethane	2023	A Fluorescence Biosensor for Tyrosinase Activity Analysis Based on Silicon-Doped Carbon Quantum Dots.	37704432	0	Ethylenediamine	sensitization
1_2_Diaminoethane	2023	Live synthesis of selective carbon dots as fluorescent probes for cobalt determination in water with an automatic microanalyzer.	37723255	0	Ethylenediamine	sensitization
1_2_Diaminoethane	2023	Synthesis of N,Si co-doped carbon dots to establish a fluorescent sensor for HgII detection with triple signal output.	37767981	0	Ethylenediamine	sensitization
1_2_Diaminoethane	2023	A quartz crystal microbalance QCM-based easy setup device for real-time mass change detection under high-power RF plasma.	37862482	0	Ethylenediamine	sensitization
1_2_Diaminoethane	2023	Preparation of arsenicIII monoclonal antibodies and preliminary evaluation of a novel silver-coated gold nanorod SERS immunoassay strip construction.	37870766	0	Ethylenediamine	sensitization
1_2_Diaminoethane	2023	Development and Comparative Evaluation of Two Highly Sensitive Immunosensor Platforms for Trace Determination of Copper Ions in Drinking Water Using a Monoclonal Antibody Specific to Copper-EDTA Complex.	37894495	0	Ethylenediamine	sensitization
1_2_Diaminoethane	2024	Carbon dots with selective fluorescence response to hydroxyl radical for sensitive detection of bleomycin.	37939579	0	Ethylenediamine	sensitization
1_2_Diaminoethane	2023	PET/NIR Fluorescence Bimodal Imaging for Targeted Tumor Detection.	37948165	0	Ethylenediamine	sensitization
1_2_Diaminoethane	2024	A novel TiO2-modified THPP-BCP composite optical waveguide sensor for the determination of ethylenediamine at ppb level.	37976016	0	Ethylenediamine	sensitization
1_2_Diaminoethane	2023	Detection and analysis of moving reaction boundary-based electrophoresis distance using smartphone images.	37712539	0	Ethylenediamine	sensitization
1_2_Diaminoethane	2023	Specific detection of fungicide thiophanate-methyl A smartphone colorimetric sensor based on target-regulated oxidase-like activity of copper-doped carbon nanozyme.	37517334	0	Ethylenediamine	sensitization
1_2_Diaminoethane	2023	A Retrospective Analysis to Investigate Contact Sensitization in Greek Population Using Classic and Machine Learning Techniques.	37486488	0	Ethylenediamine	sensitization
1_2_Diaminoethane	2023	Waste to value transformation Converting Carica papaya seeds into green fluorescent carbon dots for simultaneous selective detection and degradation of tetracycline hydrochloride in water.	37003557	0	Ethylenediamine	sensitization
1_2_Diaminoethane	2023	Development of composite optical waveguide based on azobenzene-modified titanium metal-organic framework film for study of gas adsorption kinetics.	37003774	0	Ethylenediamine	sensitization
1_2_Diaminoethane	2023	A randomized double-blind clinical trial evaluating comparative plaque and gingival health associated with commercially available stannous fluoride-containing dentifrices as compared to a sodium fluoride control dentifrice.	37016272	0	Ethylenediamine	inflammation
1_2_Diaminoethane	2023	Dietary intake of household cadmium-contaminated rice caused genome-wide DNA methylation changes on gene/hubs related to metabolic disorders and cancers.	37023889	0	Ethylenediamine	inflammation
1_2_Diaminoethane	2023	Carbon dots doped with nitrogen as an ultrasensitive fluorescent probe for thrombin activity monitoring and inhibitor screening.	37054621	0	Ethylenediamine	sensitization
1_2_Diaminoethane	2023	Role of TPEN in Amyloid-25-35-Induced Neuronal Damage Correlating with Recovery of Intracellular Zn2 and Intracellular Ca2 Overloading.	37059931	0	Ethylenediamine	calcium channel
1_2_Diaminoethane	2023	PAMAM-Functionalized Paper as a New Substrate for the Paper Spray Mass Spectrometry Measurement of Proteins.	37115227	0	Ethylenediamine	sensitization
1_2_Diaminoethane	2023	Improved methane production of two-phase anaerobic digestion by cobalt Efficiency and mechanism.	37146694	0	Ethylenediamine	sensitization
1_2_Diaminoethane	2023	Improved polarized light microscopic detection of gouty crystals via dissolution with formalin and ethylenediamine tetraacetic acid.	37160946	0	Ethylenediamine	sensitization
1_2_Diaminoethane	2023	Cav3.2-dependent hyperalgesia/allodynia following intrathecal and intraplantar zinc chelator administration in rodents.	37169483	0	Ethylenediamine	calcium channel
1_2_Diaminoethane	2023	Quantitative determination of rhamnolipid using HPLC-UV through carboxyl labeling.	37278163	0	Ethylenediamine	sensitization
1_2_Diaminoethane	2023	Fe3O4 modified chitosan based co-polymeric magnetic composite hydrogel Synthesis, characterization and evaluation for the removal of methylene blue from aqueous solutions.	37307972	0	Ethylenediamine	sensitization
1_2_Diaminoethane	2023	Zinc deficiency causes oxidative stress, endoplasmic reticulum stress, apoptosis and inflammation in hepatocytes in grass carp.	37348685	0	Ethylenediamine	inflammation
1_2_Diaminoethane	2023	Synthetic phenolic antioxidants evoked hepatoxicity in grass carp Ctenopharyngodon idella through modulating the ROS-PI3K/mTOR/AKT pathway Apoptosis-autophagy crosstalk.	37348686	0	Ethylenediamine	oxidative stress
1_2_Diaminoethane	2023	Carbon Black CB-EDA Nanoparticles in Macrophages Changes in the Oxidative Stress Pathway and in Apoptosis Signaling.	37371738	0	Ethylenediamine	oxidative stress
1_2_Diaminoethane	2023	Excitation-depended fluorescence emission of boron-doped graphene quantum dot as an optical probe for detection of oxytetracycline in food and information encryption patterns.	37389713	0	Ethylenediamine	sensitization
1_2_Diaminoethane	2023	Tuning humidity sensing properties via grafting fluorine and nitrogen-containing species on single-walled carbon nanotubes.	37461330	0	Ethylenediamine	sensitization
1_2_Diaminoethane	2023	A fluorescent Salamo-Salen-Salamo-ZnII sensor for bioimaging and biosensing H2PO4- in Zebrafish and plants.	37478709	0	Ethylenediamine	sensitization
1_2_Diaminoethane	2015	Ultrasensitive detection of lead ion sensor based on gold nanodendrites modified electrode and electrochemiluminescent quenching of quantum dots by electrocatalytic silver/zinc oxide coupled structures.	25461155	0	Ethylenediamine	sensitization
1_2_Diaminoethane	2015	MALDI-TOF MS imaging of metabolites with a N-1-naphthyl ethylenediamine dihydrochloride matrix and its application to colorectal cancer liver metastasis.	25474421	0	Ethylenediamine	Low molecular weight
1_2_Diaminoethane	2024	A quality-by-design evaluated liquid chromatography method development and validation for the separation and quantification of nitroxoline and its impurities.	38135885	0	Ethylenediamine	sensitization
1_2_Diaminoethane	2015	Analytical validation of a second-generation immunoassay for the quantification of N-terminal pro-B-type natriuretic peptide in canine blood.	25525139	0	Ethylenediamine	sensitization
1_2_Diaminoethane	2013	Effects of Zn deficiency, antioxidants, and low-dose radiation on diabetic oxidative damage and cell death in the testis.	22992206	0	Ethylenediamine	oxidative stress
1_2_Diaminoethane	2013	The role of zinc in the prevention of diabetic cardiomyopathy and nephropathy.	23039870	1	Ethylenediamine	inflammation
1_2_Diaminoethane	2012	Anion-induced self-assembly of luminescent and magnetic homoleptic cyclic tetranuclear Ln4salen4 and Ln4salen2 complexes Ln = Nd, Yb, Er, or Gd.	23043380	0	Ethylenediamine	sensitization
1_2_Diaminoethane	2012	Cobalt-induced changes in the spleen of mice from different stages of development.	23095160	0	Ethylenediamine	sensitization
1_2_Diaminoethane	2012	The luminal Ca2 chelator, TPEN, inhibits NAADP-induced Ca2 release.	23099186	0	Ethylenediamine	sensitization
1_2_Diaminoethane	2002	Modifications in flow cytometric estimation of t cell subsets and b cells in peripheral blood to reduce the cost of investigation.	23105340	0	Ethylenediamine	T cell*
1_2_Diaminoethane	2012	1,8-naphthyridine-derived Ni2/Cu2-selective fluorescent chemosensor with different charge transfer processses.	23110298	0	Ethylenediamine	sensitization
1_2_Diaminoethane	2013	Reactivity of chemical respiratory allergens in the Peroxidase Peptide Reactivity Assay.	23137732	0	Ethylenediamine	chemical sensitization | chemical sensitizer
1_2_Diaminoethane	2012	The determination of phthalic acid esters in edible vegetable oils by gas chromatography-mass spectrometry.	22943907	0	Ethylenediamine	sensitization
1_2_Diaminoethane	2013	High-performance NO2 sensors based on chemically modified graphene.	23139053	0	Ethylenediamine	sensitization
1_2_Diaminoethane	2013	Preparation and characterization of monoclonal antibody specific for copper-chelate complex.	23142463	0	Ethylenediamine	sensitization
1_2_Diaminoethane	2013	Tetranuclear homo- ZnII4 and CdII4 and hetero-metal ZnII2TbIII2 and CdII2TbIII2 complexes with a pair of carboxylate ligands in a rare 224-bridging mode syntheses, structures and emission properties.	23169486	0	Ethylenediamine	sensitization
1_2_Diaminoethane	2012	Analysis of six phenolic environmental estrogens in bullfrog blood by using dispersive solid-phase extraction and ultrafast liquid chromatography-tandem mass spectrometry.	23189660	0	Ethylenediamine	sensitization
1_2_Diaminoethane	2013	Degradable polyamidoamine hydrogels as scaffolds for in vitro culturing of peripheral nervous system cells.	23239646	0	Ethylenediamine	sensitization
1_2_Diaminoethane	2012	Diabetes-induced hepatic pathogenic damage, inflammation, oxidative stress, and insulin resistance was exacerbated in zinc deficient mouse model.	23251339	0	Ethylenediamine	inflammation
1_2_Diaminoethane	2013	Oxidative stress, inflammation and angiogenesis markers in elite female water polo athletes throughout a season.	23279843	0	Ethylenediamine	inflammation
1_2_Diaminoethane	2012	TPEN induces apoptosis independently of zinc chelator activity in a model of acute lymphoblastic leukemia and ex vivo acute leukemia cells through oxidative stress and mitochondria caspase-3- and AIF-dependent pathways.	23320127	0	Ethylenediamine	oxidative stress
1_2_Diaminoethane	2012	Ultrasensitive optical detection of trinitrotoluene by ethylenediamine-capped gold nanoparticles.	22935379	0	Ethylenediamine	sensitization
1_2_Diaminoethane	2013	Synthesis, characterization, screening and docking analysis of 4-anilinoquinazoline derivatives as tyrosine kinase inhibitors.	22867529	0	Ethylenediamine	EGFR
1_2_Diaminoethane	2012	Cytotoxicity of a TiIV compound is independent of serum proteins.	22411801	0	Ethylenediamine	conjunctivitis
1_2_Diaminoethane	2012	Glycan analysis via derivatization with a fluorogenic pyrylium dye.	22425443	0	Ethylenediamine	sensitization
1_2_Diaminoethane	2012	Evaluation of an automated dental unit water systems contamination control protocol.	22430686	0	Ethylenediamine	conjunctivitis
1_2_Diaminoethane	2012	Occupational rhinitis and asthma due to EDTA-containing detergents or disinfectants.	22431256	0	Ethylenediamine	asthma
1_2_Diaminoethane	2012	The influence of EDDS on the metabolic and transcriptional responses induced by copper in hydroponically grown Brassica carinata seedlings.	22522579	0	Ethylenediamine	oxidative stress
1_2_Diaminoethane	2012	A critical role for increased labile zinc in reducing sensitivity of cultured sheep pulmonary artery endothelial cells to LPS-induced apoptosis.	22523284	0	Ethylenediamine	sensitization
1_2_Diaminoethane	2012	Clinical evaluation of the QuickVet/RapidVet canine dog erythrocyte antigen 1.1 blood-typing test.	22529121	0	Ethylenediamine	sensitization
1_2_Diaminoethane	2012	Combined effect of HEDTA and selenium against aluminum induced oxidative stress in rat brain.	22575537	0	Ethylenediamine	oxidative stress
1_2_Diaminoethane	2011	Prevalence of contact allergy at a dermatology clinic in China from 1990-2009.	22653005	0	Ethylenediamine	sensitization
1_2_Diaminoethane	2012	Synthesis and characterization of cisplatin-loaded, EGFR-targeted biopolymer and in vitro evaluation for targeted delivery.	22678850	0	Ethylenediamine	activation epidermal growth factor receptor
1_2_Diaminoethane	2012	N-1-naphthyl ethylenediamine dinitrate a new matrix for negative ion MALDI-TOF MS analysis of small molecules.	22711516	0	Ethylenediamine	sensitization
1_2_Diaminoethane	2012	Synthesis and photophysical properties of water-soluble sulfonato-Salen-type Schiff bases and their applications of fluorescence sensors for Cu2 in water and living cells.	22713922	0	Ethylenediamine	sensitization
1_2_Diaminoethane	2012	Induction of autophagy and cell death by tamoxifen in cultured retinal pigment epithelial and photoreceptor cells.	22786900	0	Ethylenediamine	oxidative stress
1_2_Diaminoethane	2012	Electrogenerated chemiluminescence biosensing method for the detection of DNA methylation and assay of the methyltransferase activity.	22633940	0	Ethylenediamine	sensitization
1_2_Diaminoethane	2012	Cyclohexyl analogues of ethylenediamine dipropanoic acid induce caspase-independent mitochondrial apoptosis in human leukemic cells.	22401584	0	Ethylenediamine	oxidative stress
1_2_Diaminoethane	2013	Influence of different length spacers containing enzyme conjugate on functional parameters of progesterone ELISA.	23323985	0	Ethylenediamine	sensitization
1_2_Diaminoethane	2013	North American Contact Dermatitis Group patch test results for 2007-2008.	23340394	0	Ethylenediamine	sensitization
1_2_Diaminoethane	2020	MnDPDP Contrast Agent for Imaging and Protection of Viable Tissue.	32994754	1	Ethylenediamine	oxidative stress
1_2_Diaminoethane	2021	Aluminized surface to improve solar light absorption in open reactors Application for micropollutants removal in effluents from municipal wastewater treatment plants.	33045600	0	Ethylenediamine	MCS
1_2_Diaminoethane	2020	Development of an Ultrasensitive and Rapid Fluorescence Polarization Immunoassay for Ochratoxin A in Rice.	33138019	0	Ethylenediamine	sensitization
1_2_Diaminoethane	2020	Highly Stretchable, Self-Healable, Ultrasensitive Strain and Proximity Sensors Based on Skin-Inspired Conductive Film for Human Motion Monitoring.	33142058	0	Ethylenediamine	sensitization
1_2_Diaminoethane	2020	Increase in Epithelial Permeability and Cell Metabolism by High Mobility Group Box 1, Inflammatory Cytokines and TPEN in Caco-2 Cells as a Novel Model of Inflammatory Bowel Disease.	33182652	0	Ethylenediamine	activation epidermal growth factor receptor
1_2_Diaminoethane	2021	Effect of salinity on preconcentration of contaminants of emerging concern by nanofiltration Application of solar photo-Fenton as a tertiary treatment.	33243505	0	Ethylenediamine	MCS
1_2_Diaminoethane	2021	A pH-activated charge convertible quantum dot as a novel nanocarrier for targeted protein delivery and real-time cancer cell imaging.	33255037	0	Ethylenediamine	sensitization
1_2_Diaminoethane	2022	An ultra-low detection limit goldIII probe based on rhodamine-covalent hydrogel sensor.	33280570	0	Ethylenediamine	sensitization
1_2_Diaminoethane	2021	Rapid Reaction, Slow Dissociation Aggregation, and Synergetic Multicolor Emission for Imaging the Restriction and Regulation of Biosynthesis of Cys and GSH.	33356184	0	Ethylenediamine	sensitization
1_2_Diaminoethane	2021	Engineering SnO2 nanorods/ethylenediamine-modified graphene heterojunctions with selective adsorption and electronic structure modulation for ultrasensitive room-temperature NO2 detection.	33361555	0	Ethylenediamine	sensitization
1_2_Diaminoethane	2021	Sensitive ratiometric fluorescence assay for detecting xanthine in serum based on the inner filter effect of enzyme-catalyzed oxidation products to silicon nanoparticles.	33388845	0	Ethylenediamine	sensitization
1_2_Diaminoethane	2021	Synthesis and Characterization of New Mesoporous Polyurethane-Nitrogen Doped Carbon Dot Nanocomposites Ultrafast, Highly Selective and Sensitive Turn-off Fluorescent Sensors for Fe3 Ions.	33452636	0	Ethylenediamine	sensitization
1_2_Diaminoethane	2021	Temperature and pH Dual Responsive Nanogels of Modified Sodium Alginate and NIPAM for Berberine Loading and Release.	33490771	0	Ethylenediamine	sensitization
1_2_Diaminoethane	2021	IronIII-tCDTA derivatives as MRI contrast agents Increased T1 relaxivities at higher magnetic field strength and pH sensing.	33538352	0	Ethylenediamine	Low molecular weight
1_2_Diaminoethane	2021	Achieving Win-Win Ecotoxicological Safety and Fungicidal Activity of Pyraclostrobin-Loaded Polyurea Microcapsules by Selecting Proper Polyamines.	33555871	0	Ethylenediamine	MCS
1_2_Diaminoethane	2021	Stabilization of maneb group by ethylenediamine and direct-determination by liquid chromatography tandem mass spectrometry.	33338835	0	Ethylenediamine	sensitization
1_2_Diaminoethane	2020	Somatostatin receptor scintigraphy in the follow up of neuroendocrine neoplasms of appendix.	32953846	0	Ethylenediamine	sensitization
1_2_Diaminoethane	2022	Covid-19 contribution of clinical characteristics and laboratory features for early detection of patients with high risk of severe evolution.	32935644	0	Ethylenediamine	inflammation
1_2_Diaminoethane	2012	Functional role of intracellular labile zinc in pulmonary endothelium.	23372928	0	Ethylenediamine	sensitization
1_2_Diaminoethane	2013	Preparation of novel monoclonal antibodies against chelated cadmium ions.	23377609	0	Ethylenediamine	sensitization
1_2_Diaminoethane	2013	Zinc protects HepG2 cells against the oxidative damage and DNA damage induced by ochratoxin A.	23391613	0	Ethylenediamine	oxidative stress
1_2_Diaminoethane	2013	Amine functionalized graphene oxide/CNT nanocomposite for ultrasensitive electrochemical detection of trinitrotoluene.	23416475	0	Ethylenediamine	sensitization
1_2_Diaminoethane	2013	A sensor tip based on carbon nanotube-ink printed electrode for the dengue virus NS1 protein.	23428736	0	Ethylenediamine	sensitization
1_2_Diaminoethane	2013	Worsening of contact dermatitis by oral hydroxyzine a case report.	23473274	0	Ethylenediamine	sensitization
1_2_Diaminoethane	2013	Screen-printed fluorescent sensors for rapid and sensitive anthrax biomarker detection.	23518174	0	Ethylenediamine	sensitization
1_2_Diaminoethane	2013	Quantitative analysis of oligosaccharides derived from sulfated glycosaminoglycans by nanodiamond-based affinity purification and matrix-assisted laser desorption/ionization mass spectrometry.	23534486	0	Ethylenediamine	sensitization
1_2_Diaminoethane	2020	A technique for the speciation analysis of metal-chelator complexes in aqueous matrices using ultra-performance liquid chromatography-quadrupole/time-of-flight mass spectrometry.	32950813	0	Ethylenediamine	sensitization
1_2_Diaminoethane	2011	Inhibition effect of belzalkonium chloride treatment on growth of common food contaminating fungal species.	23572782	0	Ethylenediamine	sensitization
1_2_Diaminoethane	2013	Sensitive and selective SERS probe for HgII detection using aminated ring-close structure of Rhodamine6G.	23598141	0	Ethylenediamine	sensitization
1_2_Diaminoethane	2013	Zinc modulation of calcium activity at the photoreceptor terminal a calcium imaging study.	23619034	0	Ethylenediamine	calcium channel
1_2_Diaminoethane	2013	Diethylmaleate and iodoacetate in combination caused profound cell death in astrocytes.	23647195	0	Ethylenediamine	oxidative stress
1_2_Diaminoethane	2013	Synergistic increase in cell lethality by dieldrin and H2O2 in rat thymocytes effect of dieldrin on the cells exposed to oxidative stress.	23726008	0	Ethylenediamine	oxidative stress
1_2_Diaminoethane	2013	Preferences of rhodamine coupled aminoalkyl-piperazine probes towards HgII ion and their FRET mediated signaling.	23783407	0	Ethylenediamine	sensitization
1_2_Diaminoethane	2013	Role of -lipoic acid in dextran sulfate sodium-induced ulcerative colitis in mice studies on inflammation, oxidative stress, DNA damage and fibrosis.	23793040	0	Ethylenediamine	inflammation
1_2_Diaminoethane	2020	Zinc regulates primary ovarian tumor growth and metastasis through the epithelial to mesenchymal transition.	32927017	0	Ethylenediamine	EMT
1_2_Diaminoethane	2013	Roles of mitochondrial Src tyrosine kinase and zinc in nitric oxide-induced cardioprotection against ischemia/reperfusion injury.	23594268	0	Ethylenediamine	oxidative stress
1_2_Diaminoethane	2012	Histological changes in kidney and liver of rats due to gold III compound AuenCl2Cl.	23300573	0	Ethylenediamine	inflammation
1_2_Diaminoethane	2015	Rational design of a novel azoimine appended maleonitrile-based Salen chemosensor for rapid naked-eye detection of copperII ion in aqueous media.	26184468	0	Ethylenediamine	sensitization
1_2_Diaminoethane	2015	Prospective Comparison of 18F-Fluoromethylcholine Versus 68Ga-PSMA PET/CT in Prostate Cancer Patients Who Have Rising PSA After Curative Treatment and Are Being Considered for Targeted Therapy.	26112024	0	Ethylenediamine	sensitization
1_2_Diaminoethane	2015	Comparison of two real-time PCR assays for the detection of malaria parasites from hemolytic blood samples - Short communication.	26185684	0	Ethylenediamine	sensitization
1_2_Diaminoethane	2015	The Zinc Ion Chelating Agent TPEN Attenuates Neuronal Death/apoptosis Caused by Hypoxia/ischemia Via Mediating the Pathophysiological Cascade Including Excitotoxicity, Oxidative Stress, and Inflammation.	26190227	0	Ethylenediamine	inflammation
1_2_Diaminoethane	2015	Diagnostic accuracy of serum cystatin C in chronic kidney disease a meta-analysis.	26200185	1	Ethylenediamine	sensitization
1_2_Diaminoethane	2015	Determination of arbutin and bergenin in Bergeniae Rhizoma by capillary electrophoresis with a carbon nanotube-epoxy composite electrode.	26263060	0	Ethylenediamine	sensitization
1_2_Diaminoethane	2015	A thin-layer chromatography-bioautographic method for detecting dipeptidyl peptidase IV inhibitors in plants.	26283532	0	Ethylenediamine	sensitization
1_2_Diaminoethane	2015	Inhibition of T-type Ca2 Channels by Hydrogen Sulfide.	26303500	0	Ethylenediamine	sensitization
1_2_Diaminoethane	2015	Dual-targeting organometallic rutheniumII anticancer complexes bearing EGFR-inhibiting 4-anilinoquinazoline ligands.	26106875	0	Ethylenediamine	EGFR
1_2_Diaminoethane	2016	Oxidative stress and endocytosis are involved in upregulation of interleukin-8 expression in airway cells exposed to PM2.5.	26303504	0	Ethylenediamine	inflammation
1_2_Diaminoethane	2016	Chelation of Free Zn2 Impairs Chemotaxis, Phagocytosis, Oxidative Burst, Degranulation, and Cytokine Production by Neutrophil Granulocytes.	26400651	0	Ethylenediamine	inflammation
1_2_Diaminoethane	2015	Acute changes in cellular zinc alters zinc uptake rates prior to zinc transporter gene expression in Jurkat cells.	26420239	0	Ethylenediamine	T cell*
1_2_Diaminoethane	2015	Metal-Chelating Polymers MCPs with Zwitterionic Pendant Groups Complexed to Trastuzumab Exhibit Decreased Liver Accumulation Compared to Polyanionic MCP Immunoconjugates.	26469142	0	Ethylenediamine	epidermal growth factor receptor
1_2_Diaminoethane	2016	Organics Substantially Reduce HO2 Uptake onto Aerosols Containing Transition Metal ions.	26484935	0	Ethylenediamine	sensitization
1_2_Diaminoethane	2015	Designing Drug Conjugates Based on Sugar Decorated V-Shape and Star Polymethacrylates Influence of Composition and Architecture of Polymeric Carrier.	26537760	0	Ethylenediamine	sensitization
1_2_Diaminoethane	2011	A zinc chelator TPEN attenuates airway hyperresponsiveness and airway inflammation in mice in vivo.	21364313	0	Ethylenediamine	airway hyperresponsiveness
1_2_Diaminoethane	2015	Determination of aminopolycarboxylic acids at ultra-trace levels by means of online coupling ion exchange chromatography and inductively coupled plasma-mass spectrometry with indirect detection via their Pd2-complexes.	26073818	0	Ethylenediamine	sensitization
1_2_Diaminoethane	2015	Ultrasound-assisted extraction and solid-phase extraction as a cleanup procedure for organochlorinated pesticides and polychlorinated biphenyls determination in aquatic samples by gas chromatography with electron capture detection.	25529797	0	Ethylenediamine	sensitization
1_2_Diaminoethane	2012	Reaction of metal-binding ligands with the zinc proteome zinc sensors and N,N,N,N-tetrakis2-pyridylmethylethylenediamine.	22380934	0	Ethylenediamine	conjunctivitis
1_2_Diaminoethane	2015	Intrathoracic splenosis a rare false-positive cause of somatostatin imaging in characterization of solitary pulmonary nodule.	25546186	0	Ethylenediamine	sensitization
1_2_Diaminoethane	2015	Synthesis and preliminary evaluation of a new 99mtc labeled substance p analogue as a potential tumor imaging agent.	25561916	0	Ethylenediamine	neurokinin
1_2_Diaminoethane	2015	Lifetime, mobility, and diffusion of photoexcited carriers in ligand-exchanged lead selenide nanocrystal films measured by time-resolved terahertz spectroscopy.	25644854	0	Ethylenediamine	sensitization
1_2_Diaminoethane	2015	Renal blood flow using arterial spin labelling MRI and calculated filtration fraction in healthy adult kidney donors Pre-nephrectomy and post-nephrectomy.	25666379	0	Ethylenediamine	sensitization
1_2_Diaminoethane	2015	Influence of intracellular zinc on cultures of rat cardiac neural crest cells.	25689142	0	Ethylenediamine	oxidative stress
1_2_Diaminoethane	2015	Sensitivity enhancement of pH indicator and its application in the evaluation of fish freshness.	26078139	0	Ethylenediamine	sensitization
1_2_Diaminoethane	2015	Facile synthesis of nitrogen-doped carbon dots for Fe3 sensing and cellular imaging.	25702277	0	Ethylenediamine	sensitization
1_2_Diaminoethane	2015	Effect of zinc on high glucose-induced epithelial-to-mesenchymal transition in renal tubular epithelial cells.	25872526	0	Ethylenediamine	EMT
1_2_Diaminoethane	2015	Reusable sensor based on functionalized carbon dots for the detection of silver nanoparticles in cosmetics via inner filter effect.	25892071	0	Ethylenediamine	sensitization
1_2_Diaminoethane	2015	Spectrophotometric determination of aromatic amino compounds with J-acid.	25993847	0	Ethylenediamine	sensitization
1_2_Diaminoethane	2015	tert-Butylhydroquinone mobilizes intracellular-bound zinc to stabilize Nrf2 through inhibiting phosphatase activity.	25994789	0	Ethylenediamine	oxidative stress
1_2_Diaminoethane	2015	Portable optical aptasensor for rapid detection of mycotoxin with a reversible ligand-grafted biosensing surface.	26000463	0	Ethylenediamine	sensitization
1_2_Diaminoethane	2016	A chemiluminescence method to detect hydroquinone with water-soluble sulphonato-salenmanganeseIII complex as catalyst.	26014972	0	Ethylenediamine	sensitization
1_2_Diaminoethane	2015	Electric Field-Assisted Matrix Coating Method Enhances the Detection of Small Molecule Metabolites for Mass Spectrometry Imaging.	26016507	0	Ethylenediamine	sensitization
1_2_Diaminoethane	2015	Thermodynamic and kinetic characterization of the protein Z-dependent protease inhibitor ZPI-protein Z interaction reveals an unexpected role for ZPI Lys-239.	25713144	0	Ethylenediamine	sensitization
1_2_Diaminoethane	2011	Exchange interactions through - stacking in the lamellar compound CubipyenCubipyH2OVO34n.	22026723	0	Ethylenediamine	sensitization
1_2_Diaminoethane	2011	Role of zinc metallothionein-3 ZnMt3 in epidermal growth factor EGF-induced c-Abl protein activation and actin polymerization in cultured astrocytes.	21900236	0	Ethylenediamine	epidermal growth factor receptor
1_2_Diaminoethane	2011	Gene transfer using micellar nanovectors inhibits corneal neovascularization in vivo.	21975440	0	Ethylenediamine	epidermal growth factor receptor
1_2_Diaminoethane	2012	Zinc deficiency exacerbates diabetic down-regulation of Akt expression and function in the testis essential roles of PTEN, PTP1B and TRB3.	22000581	0	Ethylenediamine	inflammation
1_2_Diaminoethane	2011	The effects of resveratrol and selected metabolites on the radiation and antioxidant response.	22024758	0	Ethylenediamine	sensitization
1_2_Diaminoethane	2012	Zinc pyrithione induces ERK- and PKC-dependent necrosis distinct from TPEN-induced apoptosis in prostate cancer cells.	22027089	0	Ethylenediamine	sensitization
1_2_Diaminoethane	2012	Iron-induced remodeling in cultured rat pulmonary artery endothelial cells.	22089858	0	Ethylenediamine	sensitization
1_2_Diaminoethane	2012	Label-free colorimetric sensing of cobaltII based on inducing aggregation of thiosulfate stabilized gold nanoparticles in the presence of ethylenediamine.	22108778	0	Ethylenediamine	sensitization
1_2_Diaminoethane	2012	High-salt-tolerance matrix for facile detection of glucose in rat brain microdialysates by MALDI mass spectrometry.	22111575	0	Ethylenediamine	sensitization
1_2_Diaminoethane	2012	Adenosine A2B receptor blockade slows growth of bladder and breast tumors.	22116822	0	Ethylenediamine	dendritic cell | dendritic cells
1_2_Diaminoethane	2012	Electrochemical sensor using methimazole imprinted polymer sensitized with MWCNTs and Salen-CoIII as recognition element.	22169817	0	Ethylenediamine	sensitization
1_2_Diaminoethane	2012	An efficient upconversion luminescence energy transfer system for determination of trace amounts of nitrite based on NaYF4Yb3, Er3 as donor.	22200316	0	Ethylenediamine	sensitization
1_2_Diaminoethane	2012	Zinc enhances adiponectin oligomerization to octadecamers but decreases the rate of disulfide bond formation.	22234497	0	Ethylenediamine	inflammation
1_2_Diaminoethane	2011	Microglial zinc uptake via zinc transporters induces ATP release and the activation of microglia.	22253048	0	Ethylenediamine	sensitization
1_2_Diaminoethane	2012	Measurement of neutrophil elastase, proteinase 3, and cathepsin G activities using intramolecularly quenched fluorogenic substrates.	22262439	0	Ethylenediamine	sensitization
1_2_Diaminoethane	2011	Determination of 88 pesticide residues in cranberry plant extract by gas chromatography-triple quadrupole tandem mass spectrometry.	22268353	0	Ethylenediamine	sensitization
1_2_Diaminoethane	2011	On-chip sample pretreatment using a porous polymer monolithic column for solid-phase microextraction and chemiluminescence determination of catechins in green tea.	21879038	0	Ethylenediamine	sensitization
1_2_Diaminoethane	2011	Genotoxicity assessment of ethylenediamine dinitrate EDDN and diethylenetriamine trinitrate DETN.	21944905	0	Ethylenediamine	sensitization
1_2_Diaminoethane	2011	Correlation of estimated and measured glomerular filtration rate in patients with interposed bowel in the urinary tract.	21449703	0	Ethylenediamine	EGFR
1_2_Diaminoethane	2011	A role for zinc in regulating hypoxia-induced contractile events in pulmonary endothelium.	21378023	0	Ethylenediamine	sensitization
1_2_Diaminoethane	2011	Development of ELISA for detection of mercury based on specific monoclonal antibodies against mercury-chelate.	21437665	0	Ethylenediamine	sensitization
1_2_Diaminoethane	2011	Cationic contrast agents improve quantification of glycosaminoglycan GAG content by contrast enhanced CT imaging of cartilage.	21437949	0	Ethylenediamine	sensitization
1_2_Diaminoethane	2010	Determination of sulfide in gourmet powder by anion exchange chromatography with pulsed amperometric detection.	21438369	0	Ethylenediamine	sensitization
1_2_Diaminoethane	2007	Facile and sensitive spectrophotometric determination of vanadium in various samples.	21783787	0	Ethylenediamine	sensitization
1_2_Diaminoethane	2011	Continuous-wave EPR at 275GHz application to high-spin Fe3 systems.	21444227	0	Ethylenediamine	sensitization
1_2_Diaminoethane	2011	Changes induced by estradiol-ethylenediamine derivative on perfusion pressure and coronary resistance in isolated rat heart L-type calcium channel.	21475374	0	Ethylenediamine	calcium channel
1_2_Diaminoethane	2011	A new method for the quantification of superoxide dismutase mimics with an allopurinol-xanthine oxidase-lucigenin enhanced system.	21516364	0	Ethylenediamine	sensitization
1_2_Diaminoethane	2011	Time trends of contact allergy to a modified European baseline series in Beijing between 2001 and 2006.	21599703	0	Ethylenediamine	sensitization
1_2_Diaminoethane	2011	Discriminating between the activities of human cathepsin G and chymase using fluorogenic substrates.	21599834	0	Ethylenediamine	asthma
1_2_Diaminoethane	2011	The strategy of signal amplification for ultrasensitive detection of hIgE based on aptamer-modified polydi-acetylene supramolecules.	21683569	0	Ethylenediamine	sensitization
1_2_Diaminoethane	2011	Loss of balance between T helper type 17 and regulatory T cells in chronic human immunodeficiency virus infection.	21707592	0	Ethylenediamine	T cell*
1_2_Diaminoethane	2008	Modifying the surface charge of single track-etched conical nanopores in polyimide.	21730744	0	Ethylenediamine	sensitization
1_2_Diaminoethane	2011	Quantification of primary amine groups available for subsequent biofunctionalization of polymer surfaces.	21736371	0	Ethylenediamine	sensitization
1_2_Ethanediamine	2019	One-Step Facile Synthesis of Nitrogen-Doped Carbon Dots A Ratiometric Fluorescent Probe for Evaluation of Acetylcholinesterase Activity and Detection of Organophosphorus Pesticides in Tap Water and Food.	31532667	0	Ethylenediamine	sensitization
1_2_Ethanediamine	2020	Double Derivatization Strategy for High-Sensitivity and High-Coverage Localization of Double Bonds in Free Fatty Acids by Mass Spectrometry.	32250592	0	Ethylenediamine	sensitization
1_2_Ethanediamine	2019	A fluorometric paper test for chromiumVI based on the use of N-doped carbon dots.	30848371	0	Ethylenediamine	sensitization
1_2_Ethanediamine	2012	Ultrasonic-assisted cloud point extraction for determination of nickel in water samples by flame atomic absorption spectrometry.	22766868	0	Ethylenediamine	sensitization
1_2_Ethanediamine	2011	Cellulose microfiber functionalized with N,N-bis 2-aminoethyl-1,2-ethanediamine as a solid sorbent for the fast preconcentration of CdII in flow system analysis.	21962662	0	Ethylenediamine	sensitization
1_2_Ethanediamine	2012	Inhibition of type I interferon-mediated antiviral action in human glioma cells by the IKK inhibitors BMS-345541 and TPCA-1.	22509977	0	Ethylenediamine	inflammation
1_2_Ethanediamine	1990	Determination of triethylenetetramine in plasma of patients by high-performance liquid chromatography.	2379276	0	Ethylenediamine	sensitization
1_2_Ethanediamine	2018	Rapid and sensitive detection of free fatty acids in edible oils based on chemical derivatization coupled with electrospray ionization tandem mass spectrometry.	29037698	0	Ethylenediamine	sensitization
1_2_Ethanediamine	2023	Dopamine Activates the D1R-Zn2 Signaling Pathway to Trigger Inflammatory Response in Primary-Cultured Rat Embryonic Cortical Neurons.	37289255	0	Ethylenediamine	inflammation
1_2_Ethanediamine	2017	Adding a Second Quinol to a Redox-Responsive MRI Contrast Agent Improves Its Relaxivity Response to H2O2.	28191846	0	Ethylenediamine	oxidative stress
1_2_Ethanediamine	2008	Functional polyterthiophene-appended uranyl-salophen complex electropolymerization and ion-selective response for monohydrogen phosphate.	18405685	0	Ethylenediamine	sensitization
1_2_Ethanediamine	2023	Substitution Kinetics, Albumin and Transferrin Affinities, and Hypoxia All Affect the Biological Activities of Anticancer VanadiumV Complexes.	37858311	0	Ethylenediamine	sensitization
1_2_Ethanediamine	2023	Developing an analytical method for quantification of trientine based on modified silver nanoparticles.	37941066	0	Ethylenediamine	sensitization
1_2_Ethanediamine	2015	Plasma-activated medium-induced intracellular zinc liberation causes death of SH-SY5Y cells.	26319292	0	Ethylenediamine	oxidative stress
1_2_Ethanediamine	2010	Differentiation of acute and four-week old myocardial infarct with GdABE-DTTA-enhanced CMR.	20377842	0	Ethylenediamine	inflammation
1_2_Ethanediamine	2012	Acute infarct selective MRI contrast agent.	21336553	0	Ethylenediamine	Low molecular weight
1_2_Ethanediamine	2013	Graphene-epoxy composite electrode fabricated by in situ polycondensation for enhanced amperometric detection in capillary electrophoresis.	24119752	0	Ethylenediamine	sensitization
1_2_Ethanediamine	2012	A magnetic resonance imaging contrast agent capable of detecting hydrogen peroxide.	22889331	0	Ethylenediamine	oxidative stress
1_2_Ethanediamine	2021	At the metal-metabolite interface in Aspergillus fumigatus towards untangling the intersecting roles of zinc and gliotoxin.	34738889	0	Ethylenediamine	oxidative stress
1_2_Ethanediamine	2022	Lack of ZnT8 protects pancreatic islets from hypoxia- and cytokine-induced cell death.	35017316	0	Ethylenediamine	inflammation
1_2_Ethanediamine	2021	Endogenous Copper for Nanocatalytic Oxidative Damage and Self-Protection Pathway Breakage of Cancer.	34652919	0	Ethylenediamine	oxidative stress
1_2_Ethanediamine	2021	Cobalt-Doped Carbon Quantum Dots with Peroxidase-Mimetic Activity for Ascorbic Acid Detection through Both Fluorometric and Colorimetric Methods.	34609826	0	Ethylenediamine	sensitization
1_2_Ethanediamine	2013	Sensitization of melanoma cells for TRAIL-induced apoptosis by BMS-345541 correlates with altered phosphorylation and activation of Bax.	23348591	0	Ethylenediamine	sensitization
1_2_Ethanediamine	2021	Impact of the Cellular Zinc Status on PARP-1 Activity and Genomic Stability in HeLa S3 Cells.	33645215	0	Ethylenediamine	sensitization
1_2_Ethanediamine	2009	Functional and toxicological consequences of metabolic bioactivation of methapyrilene via thiophene S-oxidation Induction of cell defence, apoptosis and hepatic necrosis.	19523481	0	Ethylenediamine	inflammation
1_3_Dihydro_1_3_dioxo_5_isobenzofurancarboxylic_acid	2005	A novel selective positive allosteric modulator of metabotropic glutamate receptor subtype 5 has in vivo activity and antipsychotic-like effects in rat behavioral models.	15608073	0	Trimellitic anhydride	sensitization
1_3_Dihydro_1_3_dioxo_5_isobenzofurancarboxylic_acid	2005	LC-MS/MS determination in rabbit plasma of the main photoproduct of RLP068/Cl, a cationic sensitizer proposed for photodynamic therapy PDT of microbial infections.	15607717	0	Trimellitic anhydride	sensitization
1_3_Dihydro_1_3_dioxo_5_isobenzofurancarboxylic_acid	2008	QSAR study of heparanase inhibitors activity using artificial neural networks and Levenberg-Marquardt algorithm.	17602800	0	Trimellitic anhydride	sensitization
1_3_Dihydro_1_3_dioxo_5_isobenzofurancarboxylic_acid	2006	Application of adsorptive stripping voltammetry to the simultaneous determination of bismuth and copper in the presence of nuclear fast red.	17723426	0	Trimellitic anhydride	sensitization
1_3_Dihydro_1_3_dioxo_5_isobenzofurancarboxylic_acid	2009	Identification of compounds that correlate with ABCG2 transporter function in the National Cancer Institute Anticancer Drug Screen.	19633067	0	Trimellitic anhydride	sensitization
1_3_Dihydro_1_3_dioxo_5_isobenzofurancarboxylic_acid	2016	Oxazolinyl derivatives of 1720E-21-norpregnene differing in the structure of A and B rings. Facile synthesis and inhibition of CYP17A1 catalytic activity.	27505042	0	Trimellitic anhydride	sensitization
1_3_Dihydro_1_3_dioxo_5_isobenzofurancarboxylic_acid	2021	FRI-1 Is an Anti-Cancer Isoquinolinequinone That Inhibits the Mitochondrial Bioenergetics and Blocks Metabolic Shifts by Redox Disruption in Breast Cancer Cells.	34679752	0	Trimellitic anhydride	sensitization
1_3_Dihydro_1_3_dioxo_5_isobenzofurancarboxylic_acid	2024	Druggable site near the upper vestibule determines the high affinity and P2X3 homotrimer selectivity of sivopixant/S-600918 and its analogue DDTPA.	37921202	0	Trimellitic anhydride	chronic cough
1_3_Dihydro_1_3_dioxo_5_isobenzofurancarboxylic_acid	2006	Effect of glutamate receptor antagonists and antirheumatic drugs on proliferation of synoviocytes in vitro.	16533508	0	Trimellitic anhydride	hyperplasia
1_3_Dihydro_1_3_dioxo_5_isobenzofurancarboxylic_acid	2001	The metabotropic glutamate receptor agonist 1S,3R-ACPD stimulates and modulates NMDA receptor mediated excitotoxicity in organotypic hippocampal slice cultures.	11292452	0	Trimellitic anhydride	sensitization
1_3_Dihydro_1_3_dioxo_5_isobenzofurancarboxylic_acid	2002	Domoic acid neurotoxicity in hippocampal slice cultures.	12373516	0	Trimellitic anhydride	sensitization
1_3_Isobenzofurandione	1995	Immunologic contact urticaria due to airborne methylhexahydrophthalic and methyltetrahydrophthalic anhydrides.	7600775	0	Phthalic anhydride	respiratory allergy
1_3_Isobenzofurandione	1980	Meat wrappers asthma identification of the causal agent.	7418185	0	Phthalic anhydride	occupational asthma
1_3_Isobenzofurandione	1982	Clinical and immunologic evaluation of trimellitic anhydride workers in multiple industrial settings.	7085999	0	Phthalic anhydride	sensitization
1_3_Isobenzofurandione	1982	Clinical and immunologic evaluation of trimellitic anhydride-and phthalic anhydride-exposed workers using a questionnaire with comparative analysis of enzyme-linked immunosorbent and radioimmunoassay studies.	7061772	0	Phthalic anhydride	respiratory irritability
1_3_Isobenzofurandione	1983	Mortality from lung cancer in an acetylene and phthalic anhydride plant. A case-referent study.	6673103	0	Phthalic anhydride	chemical exposure
1_3_Isobenzofurandione	1984	Heterogeneity of specific-IgE responses in workers sensitized to acid anhydride compounds.	6209323	0	Phthalic anhydride	sensitization
1_3_Isobenzofurandione	1986	Phthalic anhydride-induced occupational asthma.	3941014	0	Phthalic anhydride	rhinitis
1_3_Isobenzofurandione	1987	Establishing clinical and immunologic criteria for diagnosis of occupational immunologic lung disease with phthalic anhydride and tetrachlorophthalic anhydride exposures as a model.	3681491	0	Phthalic anhydride	rhinitis
1_3_Isobenzofurandione	1986	Nasal and bronchial respiratory pathology in a group of workers exposed to phthalic anhydride.	3653607	0	Phthalic anhydride	airway irritation
1_3_Isobenzofurandione	1987	Occupational asthma caused by himic anhydride.	3602969	0	Phthalic anhydride	wheezing
1_3_Isobenzofurandione	1988	Immune responses of cynomolgus monkeys to phthalic anhydride.	3392367	0	Phthalic anhydride	sensitization
1_3_Isobenzofurandione	1995	Is atopy a risk factor of occupational asthma?.	7638420	1	Phthalic anhydride	asthma
1_3_Isobenzofurandione	1995	A clinical and immunological study on 92 workers occupationally exposed to anhydrides.	8567089	0	Phthalic anhydride	rhinitis
1_3_Isobenzofurandione	1995	Structure-activity relationships of organic acid anhydrides as antigens in an animal model.	8545845	0	Phthalic anhydride	sensitization
1_3_Isobenzofurandione	1995	Exposure to acid anhydrides in three resin and one cushioned flooring manufacturing plants.	8526391	0	Phthalic anhydride	Low molecular weight
1_3_Isobenzofurandione	1994	Immunologic cross-reactivity of acid anhydrides with immunoglobulin E against trimellityl-human serum albumin.	8201265	0	Phthalic anhydride	sensitization
1_3_Isobenzofurandione	1994	Detection and clinical relevance of a type I allergy with occupational exposure to hexahydrophthalic anhydride and methyltetrahydrophthalic anhydride.	8175180	0	Phthalic anhydride	sensitisation
1_3_Isobenzofurandione	1993	Transient syndrome of acute irritation of the bronchi induced by single and massive inhalation of phthalic anhydride.	8047786	1	Phthalic anhydride	wheezing
1_3_Isobenzofurandione	1994	Induction of type I hypersensitivity in guinea pigs after inhalation of phthalic anhydride.	7930309	0	Phthalic anhydride	sensitization
1_3_Isobenzofurandione	1995	A two-centre study for the evaluation and validation of an animal model for the assessment of the potential of small molecular weight chemicals to cause respiratory allergy.	7863510	0	Phthalic anhydride	sensitisation
1_3_Isobenzofurandione	1994	Sensitive enantiomeric separation of aliphatic and aromatic amines using aromatic anhydrides as nonchiral derivatizing agents.	7802865	0	Phthalic anhydride	sensitization
1_3_Isobenzofurandione	1988	Specific serum antibodies against phthalic anhydride in occupationally exposed subjects.	3392364	0	Phthalic anhydride	rhinitis
1_3_Isobenzofurandione	1988	Formaldehyde and phthalic anhydride asthma. Demonstration of specific IgE antibodies with RAST.	3238392	0	Phthalic anhydride	rhinitis
1_3_Isobenzofurandione	1976	In vitro demonstration of specific IgE in phthalic anhydride hypersensitivity.	1267268	0	Phthalic anhydride	wheezing
1_3_Isobenzofurandione	1977	Phthalic anhydride asthma.	872353	0	Phthalic anhydride	occupational asthma
1_3_Isobenzofurandione	1978	Meat workers asthma.	627927	0	Phthalic anhydride	wheezing
1_3_Isobenzofurandione	1978	Occupational dermatitis due to a yellow quinophthalone dye solvent yellow 33 C.I. 47 000.	147859	0	Phthalic anhydride	sensitization
1_3_Isobenzofurandione	2021	Chemical Modifications Induced by Phthalic Anhydride, a Respiratory Sensitizer, in Reconstructed Human Epidermis A Combined HRMAS NMR and LC-MS/MS Proteomic Approach.	34370447	0	Phthalic anhydride	chemical allergy
1_3_Isobenzofurandione	2022	An outbreak of work-related asthma and silicosis at a US countertop manufacturing and fabrication facility.	34671999	0	Phthalic anhydride	asthma
1_3_Isobenzofurandione	2021	Biobased Terpene Derivatives Stiff and Biocompatible Compounds to Tune Biodegradability and Properties of Polybutylene succinate.	35012183	0	Phthalic anhydride	fibroblast proliferation
1_3_Isobenzofurandione	2021	Phthalimide conjugation turns the AIE-active tetraphenylethylene unit non-emissive its use in turn-on sensing of hydrazine in solution and the solid- and vapour-phase.	35478840	0	Phthalic anhydride	sensitization
1_3_Isobenzofurandione	2020	Multi-arm Avidin nano-construct for intra-cartilage delivery of small molecule drugs.	31843642	0	Phthalic anhydride	inflammation
1_3_Isobenzofurandione	2019	ANTIOXIDATIVE EFFICACY OF NEUROPROTECTIVE THERAPY IN PATIENTS WITH CHRONIC CEREBRAL ISCHEMIA.	31889706	0	Phthalic anhydride	oxidative stress
1_3_Isobenzofurandione	2020	IL-32 suppressed atopic dermatitis through inhibition of miR-205 expression via inactivation of nuclear factor-kappa B.	31931018	0	Phthalic anhydride	inflammation
1_3_Isobenzofurandione	2017	Effects of aqueous extract from red Liriope platyphylla on phthalic-anhydride-induced atopic dermatitis in Interleukin-4/Luciferase/Consensus non-coding sequence-1 transgenic mice evaluated in terms of luciferase signal and general phenotype biomarkers.	32188206	0	Phthalic anhydride	sensitization
1_3_Isobenzofurandione	2020	Improved Anti-Inflammatory Effects of Liposomal Astaxanthin on a Phthalic Anhydride-Induced Atopic Dermatitis Model.	33335525	0	Phthalic anhydride	inflammation
1_3_Isobenzofurandione	2020	Anti-inflammatory effects of Capparis ecuadorica extract in phthalic-anhydride-induced atopic dermatitis of IL-4/Luc/CNS-1 transgenic mice.	33355498	0	Phthalic anhydride	inflammation
1_3_Isobenzofurandione	2021	Comparative Studies of CPEs Modified with Distinctive Metal Nanoparticle-Decorated Electroactive Polyimide for the Detection of UA.	33451036	0	Phthalic anhydride	sensitization
1_3_Isobenzofurandione	2021	Analysis of paint traces to determine the ship responsible for a collision.	33420175	0	Phthalic anhydride	sensitization
1_3_Isobenzofurandione	1992	A tier approach for evaluating the respiratory allergenicity of low molecular weight chemicals.	1318237	0	Phthalic anhydride	allergen exposure
1_3_Isobenzofurandione	1989	Small airways function in workers processing polyvinylchloride.	2777385	0	Phthalic anhydride	sensitization
1_3_Isobenzofurandione	1989	Epitope characterization by modifications of antigens and by mapping on resin-bound peptides. Discriminating epitopes near the C-terminus and N-terminus of Escherichia coli ribosomal protein S13.	2466901	0	Phthalic anhydride	sensitization
1_3_Isobenzofurandione	1988	In vitro immunologic studies on a population of workers exposed to phthalic and tetrachlorophthalic anhydride.	2466110	0	Phthalic anhydride	allergic response
1_3_Isobenzofurandione	1990	Air impurities in the PVC plastics processing industry.	2291582	0	Phthalic anhydride	sensitization
1_3_Isobenzofurandione	1990	Sensitization to ethylene oxide a possible cause of reactions in hemodialysis patients.	2102117	0	Phthalic anhydride	sensitization
1_3_Isobenzofurandione	1991	Serum IgE and lung function in workers exposed to phthalic anhydride.	1917071	0	Phthalic anhydride	asthma
1_3_Isobenzofurandione	1991	Specific serum IgG antibodies against phthalic anhydride in occupationally exposed workers.	1914674	0	Phthalic anhydride	asthma
1_3_Isobenzofurandione	1991	Platelet hyperaggregation induced by low molecular weight heparin in adult respiratory distress syndrome.	1848967	1	Phthalic anhydride	Low molecular weight
1_3_Isobenzofurandione	1992	Divergent immune responses to respiratory and contact chemical allergens antibody elicited by phthalic anhydride and oxazolone.	1571818	0	Phthalic anhydride	T cell*
1_3_Isobenzofurandione	1992	Immune alteration associated with exposure to toxic chemicals.	1455435	0	Phthalic anhydride	T cell*
1_3_Isobenzofurandione	1992	Variable effects of chemical allergens on serum IgE concentration in mice. Preliminary evaluation of a novel approach to the identification of respiratory sensitizers.	1447476	0	Phthalic anhydride	T cell*
1_3_Isobenzofurandione	1997	Allergic alveolitis following exposure to epoxy polyester powder paint containing low amounts lt1 of acid anhydrides.	9150339	0	Phthalic anhydride	coughing
1_3_Isobenzofurandione	2014	Analysis of complex phthalic acid based polyesters by the combination of size exclusion chromatography and matrix-assisted laser desorption/ionization mass spectrometry.	24370096	0	Phthalic anhydride	conjunctivitis
1_3_Isobenzofurandione	2013	Quantitative evaluation of therapeutic effect of Liriope platyphylla on phthalic anhydride-induced atopic dermatitis in IL-4/Luc/CNS-1 Tg mice.	23726789	0	Phthalic anhydride	inflammation
1_3_Isobenzofurandione	2013	Determination of alcohols in essential oils by liquid chromatography with ultraviolet detection after chromogenic derivatization.	23726075	0	Phthalic anhydride	sensitization
1_3_Isobenzofurandione	2012	Bronchial asthma and COPD due to irritants in the workplace - an evidence-based approach.	23013890	0	Phthalic anhydride	respiratory irritability
1_3_Isobenzofurandione	2012	Comparison of cytokine profiles in bronchoalveolar lavage fluid of mice exposed to respiratory and contact sensitizers.	22467024	0	Phthalic anhydride	sensitization
1_3_Isobenzofurandione	2012	Identification of contact and respiratory sensitizers according to IL-4 receptor expression and IL-2 production.	22381623	0	Phthalic anhydride	sensitization
1_3_Isobenzofurandione	2010	A rapid and sensitive CE method with field-enhanced sample injection and in-capillary derivatization for selenomethionine metabolism catalyzed by flavin-containing monooxygenases.	22216454	0	Phthalic anhydride	sensitization
1_3_Isobenzofurandione	2011	Genotoxicity screening via the H2AX by flow assay.	21824484	0	Phthalic anhydride	sensitization
1_3_Isobenzofurandione	2011	GATA binding protein 3 overexpression and suppression significantly contribute to the regulation of allergic skin inflammation.	21537830	0	Phthalic anhydride	inflammation
1_3_Isobenzofurandione	2011	Detection of allergenic compounds using an IL-4/luciferase/CNS-1 transgenic mice model.	21252390	0	Phthalic anhydride	T cell*
1_3_Isobenzofurandione	2010	IL-6, VEGF, KC and RANTES are a major cause of a high irritant dermatitis to phthalic anhydride in C57BL/6 inbred mice.	20864798	0	Phthalic anhydride	T cell*
1_3_Isobenzofurandione	2010	Perfluorosulfonic acid membrane catalysts for optical sensing of anhydrides in the gas phase.	20560534	0	Phthalic anhydride	sensitization
1_3_Isobenzofurandione	2010	A method for measuring mouse respiratory allergic reaction to low-dose chemical exposure to allergens an environmental chemical of uncertain allergenicity, a typical contact allergen and a non-sensitizing irritant.	20219652	0	Phthalic anhydride	sensitization
1_3_Isobenzofurandione	2014	Effect of simultaneous exposure to mixture of two skin sensitizers on skin sensitization response in guinea pigs and mice.	24418720	0	Phthalic anhydride	sensitization
1_3_Isobenzofurandione	2009	Microwave flash pyrolysis.	19432412	0	Phthalic anhydride	sensitization
1_3_Isobenzofurandione	2014	Quantitative evaluation of the therapeutic effect of fermented soybean products containing a high concentration of GABA on phthalic anhydride-induced atopic dermatitis in IL-4/Luc/CNS-1 Tg mice.	24604257	0	Phthalic anhydride	allergic response
1_3_Isobenzofurandione	2016	Diosgenin effectively suppresses skin inflammation induced by phthalic anhydride in IL-4/Luc/CNS-1 transgenic mice.	26998565	0	Phthalic anhydride	inflammation
1_3_Isobenzofurandione	2019	A PEGylated alternating copolymer with oxidation-sensitive phenylboronic ester pendants for anticancer drug delivery.	31317137	0	Phthalic anhydride	oxidative stress
1_3_Isobenzofurandione	2019	A Novel Biscarbazole-Xanthene Hybrid Fluorescent Probe for Selective and Sensitive Detection of Cu2 and Applications in Bioimaging.	31104269	0	Phthalic anhydride	sensitization
1_3_Isobenzofurandione	2019	An in vitro coculture system for the detection of sensitization following aerosol exposure.	30791047	0	Phthalic anhydride	respiratory irritability
1_3_Isobenzofurandione	2019	Development of a low-cost electrochemical sensor based on babassu mesocarp Orbignya phalerata immobilized on a flexible gold electrode for applications in sensors for 5-fluorouracil chemotherapeutics.	30515537	0	Phthalic anhydride	sensitization
1_3_Isobenzofurandione	2018	Improvement of human cell line activation test h-CLAT using short-time exposure methods for prevention of false-negative results.	29540657	0	Phthalic anhydride	sensitization
1_3_Isobenzofurandione	2018	Determination of chemical-specific IgGs in serum by an enzyme-linked immunosorbent assay with partial peptides of human serum albumin.	29415949	0	Phthalic anhydride	chemical exposure
1_3_Isobenzofurandione	2017	Hepatotoxicity and nephrotoxicity of saponin-enriched extract of Asparagus cochinchinensis in ICR mice.	28747969	0	Phthalic anhydride	substance P
1_3_Isobenzofurandione	2017	Inhibitory Effect of Carnosol on Phthalic Anhydride-Induced Atopic Dermatitis via Inhibition of STAT3.	28655070	0	Phthalic anhydride	inflammation
1_3_Isobenzofurandione	2017	Activated Natural Killer Cells Mediate the Suppressive Effect of Interleukin-4 on Tumor Development via STAT6 Activation in an Atopic Condition Melanoma Model.	28587956	0	Phthalic anhydride	allergic response
1_3_Isobenzofurandione	2017	Preventing false-negatives in the in vitro skin sensitization testing of acid anhydrides using interleukin-8 release assays.	28411127	0	Phthalic anhydride	sensitization
1_3_Isobenzofurandione	2017	An improvement of LLNADA to assess the skin sensitization potential of chemicals.	28321039	0	Phthalic anhydride	sensitization
1_3_Isobenzofurandione	2017	Organic Material Based Fluorescent Sensor for Hg2 a Brief Review on Recent Development.	27646651	1	Phthalic anhydride	sensitization
1_3_Isobenzofurandione	2017	Mechanism and dynamic study of reactive red X-3B dye degradation by ultrasonic-assisted ozone oxidation process.	27543360	0	Phthalic anhydride	conjunctivitis
1_3_Isobenzofurandione	2016	Phthalic anhydride Illustrating a conundrum in chemical allergy.	27230707	1	Phthalic anhydride	covalent protein binding
1_3_Isobenzofurandione	2016	Therapeutic effect of ethyl acetate extract from Asparagus cochinchinensis on phthalic anhydride-induced skin inflammation.	27051441	0	Phthalic anhydride	inflammation
1_3_Isobenzofurandione	2009	Contact and respiratory sensitizers can be identified by cytokine profiles following inhalation exposure.	19422874	0	Phthalic anhydride	LMW
1_3_Isobenzofurandione	2002	Exposure to cyclic anhydrides in welding a new allergen-chlorendic anhydride.	12419104	0	Phthalic anhydride	occupational asthma
1_3_Isobenzofurandione	2002	Cytokine production induced by low-molecular-weight chemicals as a function of the stimulation index in a modified local lymph node assay an approach to discriminate contact sensitizers from respiratory sensitizers.	12392968	0	Phthalic anhydride	sensitization
1_3_Isobenzofurandione	2002	Interleukins 5 and 13 characterize immune responses to respiratory sensitizing acid anhydrides.	12355561	0	Phthalic anhydride	sensitization
1_3_Isobenzofurandione	2002	Phthalic anhydride allergy development and characterization of optimized hapten-carrier conjugates for improved diagnosis.	12269934	0	Phthalic anhydride	sensitization
1_3_Isobenzofurandione	1993	NTP technical report on the toxicity studies of Tetrachlorophthalic Anhydride CAS No. 117-08-8 Administered by Gavage to F344/N Rats and B6C3F1 Mice.	12209178	0	Phthalic anhydride	chemical exposure
1_3_Isobenzofurandione	2002	Separation and identification of the phthalic anhydride derivatives of Liqusticum Chuanxiong Hort by GC-MS, TLC, HPLC-DAD, and HPLC-MS.	11954653	0	Phthalic anhydride	sensitization
1_3_Isobenzofurandione	2002	A cross-sectional survey of 32 workers exposed to hexahydrophthalic and methylhexahydrophthalic anhydrides.	11926513	0	Phthalic anhydride	sensitization
1_3_Isobenzofurandione	2001	Assessment of preferential Th1 or Th2 induction by low-molecular-weight compounds using a reverse transcription-polymerase chain reaction method comparison of two mouse strains, C57BL/6 and BALB/c.	11708898	0	Phthalic anhydride	sensitization
1_3_Isobenzofurandione	2000	Characterization in mice of the immunological properties of five allergenic acid anhydrides.	10797476	0	Phthalic anhydride	sensitization
1_3_Isobenzofurandione	2000	A quantitative method for assessing the sensitizing potency of low molecular weight chemicals using a local lymph node assay employment of a regression method that includes determination of the uncertainty margins.	10773362	0	Phthalic anhydride	Low molecular weight
1_3_Isobenzofurandione	2000	Assessment of preferential T-helper 1 or T-helper 2 induction by low molecular weight compounds using the local lymph node assay in conjunction with RT-PCR and ELISA for interferon-gamma and interleukin-4.	10637130	0	Phthalic anhydride	sensitization
1_3_Isobenzofurandione	1997	The characteristics of specific IgG to phthalic anhydride PA-albumin conjugate.	9348723	0	Phthalic anhydride	allergic reaction
1_3_Isobenzofurandione	2003	Degradation of an endocrine disrupting chemical, DEHP di-2-ethylhexyl-phthalate, by Fusarium oxysporum f. sp. pisi cutinase.	12750855	0	Phthalic anhydride	oxidative stress
1_3_Isobenzofurandione	2003	Identifying airway sensitizers cytokine mRNA profiles induced by various anhydrides.	14599759	0	Phthalic anhydride	respiratory hypersensitivity
1_3_Isobenzofurandione	2009	Occupational contact urticaria caused by cyclic acid anhydrides.	19338590	0	Phthalic anhydride	sensitization
1_3_Isobenzofurandione	2008	Identification of covalent binding sites of phthalic anhydride in human hemoglobin.	18831565	0	Phthalic anhydride	Low molecular weight
1_3_Isobenzofurandione	2008	The respiratory local lymph node assay as a tool to study respiratory sensitizers.	18815142	0	Phthalic anhydride	Low molecular weight
1_3_Isobenzofurandione	2008	Selective adsorbent for the removal of immunoglobulin E in bronchial asthma.	18293162	0	Phthalic anhydride	asthma
1_3_Isobenzofurandione	2006	Allergic contact dermatitis to copolymers in cosmetics--case report and review of the literature.	17026690	1	Phthalic anhydride	sensitization
1_3_Isobenzofurandione	2006	Accelerated degradation of dipentyl phthalate by Fusarium oxysporum f. sp. pisi cutinase and toxicity evaluation of its degradation products using bioluminescent bacteria.	16586026	0	Phthalic anhydride	oxidative stress
1_3_Isobenzofurandione	2006	Synthesis and antiinflammatory activity of 4-amino-2-aryl-5-cyano-6-3- and 4-N-phthalimidophenyl pyrimidines.	16414151	0	Phthalic anhydride	inflammation
1_3_Isobenzofurandione	2005	Spectroscopic study on the photophysical properties of novel lanthanide complexes with long chain mono-L phthalate L=hexadecyl, octadecyl and eicosyl.	16257724	0	Phthalic anhydride	sensitization
1_3_Isobenzofurandione	2005	Spectroscopic study on the photophysical properties of lanthanide complexes with long chain mono-docosyl phthalate.	16167220	0	Phthalic anhydride	sensitization
1_3_Isobenzofurandione	2005	Biodegradation of dipropyl phthalate and toxicity of its degradation products a comparison of Fusarium oxysporum f. sp. pisi cutinase and Candida cylindracea esterase.	16059706	0	Phthalic anhydride	oxidative stress
1_3_Isobenzofurandione	2005	Effect of Th2 cytokine antagonist treatments on chemical-induced allergic response in mice.	15895478	0	Phthalic anhydride	sensitization
1_3_Isobenzofurandione	2005	Assessment of potency of allergenic activity of low molecular weight compounds based on IL-1alpha and IL-18 production by a murine and human keratinocyte cell line.	15840424	0	Phthalic anhydride	Low molecular weight
1_3_Isobenzofurandione	2005	A comparative study of the sensitivity of the 3-induction and 9-induction Buehler test procedures for assessing skin sensitisation potential.	15582197	0	Phthalic anhydride	sensitization
1_3_Isobenzofurandione	2015	Synthesis, antimicrobial and antifungal possessions of tramadol esters In vitro studies.	26142521	0	Phthalic anhydride	sensitization
1_3_Isobenzofurandione	2021	Effective Oxidation-Responsive Polyester Nanocarriers for Anti-Inflammatory Drug Delivery.	34349508	0	Phthalic anhydride	inflammation
1_3_Isobenzofurandione	2022	A Facile Fabrication of Lysosome-Targeting pH Fluorescent Nanosensor Based on PEGylated Polyester Block Copolymer.	35745996	0	Phthalic anhydride	sensitization
1_3_Isobenzofurandione	2024	Surface decoration of low molecular weight polyethylenimine LMW PEI by phthalated dextrin for improved delivery of interleukin-12 plasmid.	38462773	0	Phthalic anhydride	Low molecular weight
1_3_Isobenzofurandione	2023	Simultaneous Determination of Nine Phthalates in Vegetable Oil by Atmospheric Pressure Gas Chromatography with Tandem Mass Spectrometry APGC-MS/MS.	36976965	0	Phthalic anhydride	sensitization
1_3_Isobenzofurandione	2023	Engineered Stone Fabrication Work Releases Volatile Organic Compounds Classified as Lung Irritants.	36239208	0	Phthalic anhydride	respiratory irritability
1_3_Isobenzofurandione	2018	Dual pH-sensitive and UCST-type thermosensitive dendrimers phenylalanine-modified polyamidoamine dendrimers with carboxyl termini.	35542750	0	Phthalic anhydride	sensitization
1_3_Isobenzofurandione	2021	Inhibition of Chitinase-3-like-1 by K284-6111 Reduces Atopic Skin Inflammation via Repressing Lactoferrin.	34277112	0	Phthalic anhydride	inflammation
2_4_Diisocyanate_1_1_methylbenzene	2004	Respiratory response to toluene diisocyanate depends on prior frequency and concentration of dermal sensitization in mice.	15129019	0	Toluene diisocyanate	Low molecular weight
2_4_Diisocyanate_1_1_methylbenzene	2008	Influence of genetic factors on toluene diisocyanate-related symptoms evidence from a cross-sectional study.	18447907	0	Toluene diisocyanate	respiratory symptoms
2_4_Diisocyanate_1_1_methylbenzene	2008	Contact sensitization to 4,4-diaminodiphenylmethane and to isocyanates among general dermatology patients.	18759878	0	Toluene diisocyanate	asthma
2_4_Diisocyanate_1_1_methylbenzene	2009	Application of tryptophan fluorescence to assess sensitizing potentials of chemicals.	19247567	0	Toluene diisocyanate	chemical sensitization | chemical sensitizer
2_4_Diisocyanate_1_1_methylbenzene	2011	Micronuclei, hemoglobin adducts and respiratory tract irritation in mice after inhalation of toluene diisocyanate TDI and 4,4-methylenediphenyl diisocyanate MDI.	21453781	0	Toluene diisocyanate	sensitization
2_4_Diisocyanate_1_1_methylbenzene	2002	Exposure and nasal inflammation in workers heating polyurethane.	12172893	0	Toluene diisocyanate	rhinitis
2_4_Diisocyanate_1_1_methylbenzene	1999	Patch-test reactions to plastic and glue allergens.	10429988	0	Toluene diisocyanate	allergic reaction
2_4_Diisocyanate_1_1_methylbenzene	1994	Heparin surface immobilization through hydrophilic spacers thrombin and antithrombin III binding kinetics.	7947469	0	Toluene diisocyanate	Low molecular weight
2_4_Diisocyanate_1_1_methylbenzene	1994	The effects of toluene diisocyanate and of capsaicin on human bronchial smooth muscle in vitro.	7518777	0	Toluene diisocyanate	substance P
2_4_Diisocyanate_1_1_methylbenzene	1991	Increase in numbers of CD8 positive lymphocytes and eosinophils in peripheral blood of subjects with late asthmatic reactions induced by toluene diisocyanate.	1847821	0	Toluene diisocyanate	sensitisation
2_4_Diisocyanate_1_1_methylbenzene	2016	Vitamin E effect in a rat model of toluene diisocyanate-induced asthma.	27857519	0	Toluene diisocyanate	asthma
2_4_Diisocyanate_1_1_methylbenzene	2017	Gene expression profiles in auricle skin as a possible additional endpoint for determination of sensitizers A multi-endpoint evaluation of the local lymph node assay.	28826779	0	Toluene diisocyanate	chemical sensitization | chemical sensitizer
2_4_Diisocyanate_1_1_methylbenzene	2016	Synthesis, Characterization, Thermal Stability and Sensitivity Properties of New Energetic Polymers-PVTNP-g-GAPs Crosslinked Polymers.	30979113	0	Toluene diisocyanate	sensitization
2_BENZOFURAN_1_3_DIONE	2012	Measuring endogenous changes in serotonergic neurotransmission in humans a 11CCUMI-101 PET challenge study.	22665264	0	Phthalic anhydride	sensitization
2_BENZOFURAN_1_3_DIONE	2009	Fendiline-evoked Ca2i rises and non-Ca2-triggered cell death in human oral cancer cells.	19411560	0	Phthalic anhydride	sensitization
2_BENZOFURAN_1_3_DIONE	2003	Serotonin type II receptor activation facilitates synaptic plasticity via N-methyl-D-aspartate-mediated mechanism in the rat basolateral amygdala.	12763068	0	Phthalic anhydride	calcium influx
2_BENZOFURAN_1_3_DIONE	2002	Protease-activated receptor-2-mediated Ca2 signaling in guinea pig tracheal epithelial cells.	12052439	0	Phthalic anhydride	asthma
2_BENZOFURAN_1_3_DIONE	2002	Purinergic receptor signaling at the basolateral membrane of macula densa cells.	11961001	0	Phthalic anhydride	sensitization
2_BENZOFURAN_1_3_DIONE	2016	Airborne allergens induce protease activated receptor-2-mediated production of inflammatory cytokines in human gingival epithelium.	26561723	0	Phthalic anhydride	inflammation
2_BENZOFURAN_1_3_DIONE	2001	Nutritional lipid emulsions modulate cellular signaling and activation of human neutrophils.	11254755	0	Phthalic anhydride	sensitization
2_BENZOFURAN_1_3_DIONE	2000	Extracellular ATP increases CA2i in distal tubule cells. I. Evidence for a P2Y2 purinoceptor.	10894791	0	Phthalic anhydride	sensitization
2_BENZOFURAN_1_3_DIONE	2000	Cyclosporin-A-induced effects on the free Ca2 concentration in LLC-PK1-cells and their mechanisms.	10764223	0	Phthalic anhydride	sensitization
2_BENZOFURAN_1_3_DIONE	2000	Characteristics of collagen-induced Ca2 mobilization in bovine platelets.	10726211	0	Phthalic anhydride	sensitization
2_BENZOFURAN_1_3_DIONE	1997	Rapid elevation of neuronal cytoplasmic calcium by apolipoprotein E peptide.	9326451	0	Phthalic anhydride	calcium influx
2_BENZOFURAN_1_3_DIONE	1994	Characterization of tachykinin mediated increases in Ca2i in Chinese hamster ovary cells expressing human tachykinin NK3 receptors.	7530208	0	Phthalic anhydride	sensitization
2_BENZOFURAN_1_3_DIONE	2002	XOD-catalyzed ROS generation mobilizes calcium from intracellular stores in mouse pancreatic acinar cells.	11781140	0	Phthalic anhydride	oxidative stress
Benzene__1_3_diisocyanatomethyl	1988	Extractive alkylation and gas chromatographic analysis of sulfide.	3351460	0	Toluene diisocyanate	sensitization
Benzene__1_3_diisocyanatomethyl	1987	Purification and properties of two multiple forms of dihydrodiol dehydrogenase from guinea-pig testis.	3548826	0	Toluene diisocyanate	sensitization
Benzene__1_3_diisocyanatomethyl	1988	Capillary gas chromatography and thermionic N-P-specific detection of 1,3-bis2-chloroethyl-1-nitrosourea BCNU or 1-2-chloroethyl-3-cyclohexyl-1-nitrosourea CCNU in stability and pharmacokinetic studies.	3247301	0	Toluene diisocyanate	sensitization
Benzene__1_3_diisocyanatomethyl	1988	A population-based case-control study of childhood leukemia in Shanghai.	3164642	0	Toluene diisocyanate	chemical exposure
Benzene__1_3_diisocyanatomethyl	1987	Ovarian toxicity and carcinogenicity in eight recent National Toxicology Program studies.	3665857	0	Toluene diisocyanate	hyperplasia
Benzene__1_3_diisocyanatomethyl	1989	Purification and properties of multiple forms of dihydrodiol dehydrogenase from monkey liver.	2692860	0	Toluene diisocyanate	sensitization
Benzene__1_3_diisocyanatomethyl	1987	Linear free energy relationships and cytotoxicities of para-substituted 2-haloethyl aryl selenides and bis2-chloroethyl selenides.	3560155	0	Toluene diisocyanate	sensitization
Benzene__1_3_diisocyanatomethyl	1982	Electron capture GLC analysis of the thienodiazepine clotiazepam. Preliminary pharmacokinetic studies.	6125154	0	Toluene diisocyanate	sensitization
Benzene__1_3_diisocyanatomethyl	1994	Ozone-induced lung toxicity mediated by ozonides?	8202939	0	Toluene diisocyanate	sensitization
Benzene__1_3_diisocyanatomethyl	1983	The pharmacokinetics of clofoctol in healthy neonates and adults studied by an original HPLC technique.	6652171	0	Toluene diisocyanate	sensitization
Benzene__1_3_diisocyanatomethyl	1995	Relative sensitivity of the ocular trigeminal, nasal trigeminal and olfactory systems to airborne chemicals.	7583011	0	Toluene diisocyanate	chemical sensitization | chemical sensitizer
Benzene__1_3_diisocyanatomethyl	1995	Exposure to complex mixtures implications for biological monitoring.	7618172	1	Toluene diisocyanate	chemical exposure
Benzene__1_3_diisocyanatomethyl	1994	1,3-Butadiene linking metabolism, dosimetry, and mutation induction.	7698092	0	Toluene diisocyanate	chemical exposure
Benzene__1_3_diisocyanatomethyl	1995	D-myo-inositol 1,4,5-trisphosphate analogues modified at the 3-position inhibit phosphatidylinositol 3-kinase.	7744856	0	Toluene diisocyanate	T cell*
Benzene__1_3_diisocyanatomethyl	1994	Inhibition of p-nitrophenol hydroxylase in rat liver microsomes by small aromatic and heterocyclic molecules.	7835233	0	Toluene diisocyanate	Low molecular weight
Benzene__1_3_diisocyanatomethyl	1994	Determination of 2,5-hexandione by high-performance liquid chromatography after derivatization with dansylhydrazine.	7952056	0	Toluene diisocyanate	sensitization
Benzene__1_3_diisocyanatomethyl	1993	Endogenous production of superoxide by rabbit lungs effects of hypoxia or metabolic inhibitors.	8396109	0	Toluene diisocyanate	sensitization
Benzene__1_3_diisocyanatomethyl	1996	Nitrate analysis in biological fluids by gas chromatography-nitrogen-phosphorous detection.	8660513	0	Toluene diisocyanate	sensitization
Benzene__1_3_diisocyanatomethyl	1996	Assembly of the tetra-Mn site of photosynthetic water oxidation by photoactivation Mn stoichiometry and detection of a new intermediate.	8672445	0	Toluene diisocyanate	sensitization
Benzene__1_3_diisocyanatomethyl	1996	Reducing uncertainty in risk assessment by using specific knowledge to replace default options.	8744594	1	Toluene diisocyanate	chemical exposure
Benzene__1_3_diisocyanatomethyl	1989	Separation and properties of multiple forms of dihydrodiol dehydrogenase from hamster liver.	2663565	0	Toluene diisocyanate	sensitization
Benzene__1_3_diisocyanatomethyl	1984	Synthesis of 2-acetamido-2-deoxy-6-O-beta-D-galactopyranosyl-D-galactopyranose and o-nitrophenyl 2-acetamido-2-deoxy-6-O-beta-D-galactopyranosyl -alpha-D-galactopyranoside.	6548409	0	Toluene diisocyanate	conjunctivitis
Benzene__1_3_diisocyanatomethyl	1990	In vivo percutaneous absorption studies of volatile organic solvents in hairless mice. II. Toluene, ethylbenzene and aniline.	2380484	0	Toluene diisocyanate	conjunctivitis
Benzene__1_3_diisocyanatomethyl	2001	Chiral exciton coupling of merocyanine dyes within a well defined hydrogen-bonded assembly.	11526228	0	Toluene diisocyanate	sensitization
Benzene__1_3_diisocyanatomethyl	1990	Determination of phenol in honey by liquid chromatography with amperometric detection.	2120182	0	Toluene diisocyanate	sensitization
Benzene__1_3_diisocyanatomethyl	1996	Interaction of p-benzoquinone and p-biphenoquinone with microtubule proteins in vitro.	8827061	0	Toluene diisocyanate	covalent protein binding
Benzene__1_3_diisocyanatomethyl	2006	A new approach to determine method detection limits for compound-specific isotope analysis of volatile organic compounds.	17103491	0	Toluene diisocyanate	sensitization
Benzene__1_3_diisocyanatomethyl	2006	Sensitive determination of 4-4-bromophenyl-4-hydroxypiperidine, a metabolite of bromperidol, in rat plasma by HPLC with fluorescence detection after pre-column derivatization using 4-fluoro-7-nitro-2,1,3-benzoxadiazole.	17142985	0	Toluene diisocyanate	sensitization
Benzene__1_3_diisocyanatomethyl	2007	Visible light affects mitochondrial function and induces neuronal death in retinal cell cultures.	17306853	0	Toluene diisocyanate	increase neurokinin by neuronal cells
Benzene__1_3_diisocyanatomethyl	2007	Role of combined administration of Tiron and glutathione against aluminum-induced oxidative stress in rat brain.	17317527	0	Toluene diisocyanate	oxidative stress
Benzene__1_3_diisocyanatomethyl	2007	Nested case-control study of occupational chemical exposures and prostate cancer in aerospace and radiation workers.	17407146	0	Toluene diisocyanate	chemical exposure
Benzene__1_3_diisocyanatomethyl	2008	Influence of alpha-tocopherol, propolis and piperine on therapeutic potential of tiferron against beryllium induced toxic manifestations.	17429802	0	Toluene diisocyanate	oxidative stress
Benzene__1_3_diisocyanatomethyl	2007	Airborne concentrations of benzene associated with the historical use of some formulations of liquid wrench.	17558801	0	Toluene diisocyanate	chemical exposure
Benzene__1_3_diisocyanatomethyl	1978	Analysis of lorazepam and its glucuronide metabolite by electron-capture gas--liquid chromatography. Use in pharmacokinetic studies of lorazepam.	29907	0	Toluene diisocyanate	sensitization
Benzene__1_3_diisocyanatomethyl	1977	Gas-liquid chromatographic method with electron-capture detection for the determination of residues of some phenoxyacetic acid herbicides in water as their 2,2,2-trichloroethyl esters.	885952	0	Toluene diisocyanate	sensitization
Benzene__1_3_diisocyanatomethyl	1976	Rapid and effective separation of thyroid hormones and iodide by thin-layer chromatography.	975575	0	Toluene diisocyanate	sensitization
Benzene__1_3_diisocyanatomethyl	1976	Microdetermination of nitrates and nitrites in saliva, blood, water, and suspended particulates in air by gas chromatography.	977706	0	Toluene diisocyanate	sensitization
Benzene__1_3_diisocyanatomethyl	1976	Etodolic acid and related compounds. Chemistry and antiinflammatory actions of some potent di- and trisubstituted 1, 3, 4, 9-tetrahydropyrano3, 4-bindole-1-acetic acids.	1255663	0	Toluene diisocyanate	inflammation
Benzene__1_3_diisocyanatomethyl	1992	Individual and population exposures to gasoline.	1380368	1	Toluene diisocyanate	chemical exposure
Benzene__1_3_diisocyanatomethyl	1992	Regiochemical differences in cytochrome P450 isozymes responsible for the oxidation of methylenedioxyphenyl groups by rabbit liver.	1435745	0	Toluene diisocyanate	sensitization
Benzene__1_3_diisocyanatomethyl	1992	Structural and functional comparison of two human liver dihydrodiol dehydrogenases associated with 3 alpha-hydroxysteroid dehydrogenase activity.	1554355	0	Toluene diisocyanate	sensitization
Benzene__1_3_diisocyanatomethyl	1992	Biological exposure limit for occupational exposure to coal tar pitch volatiles at cokeovens.	1587624	0	Toluene diisocyanate	chemical exposure
Benzene__1_3_diisocyanatomethyl	1992	A simple quantitative assay for chloramphenicol acetyltransferase by direct extraction of the labeled product into scintillation cocktail.	1595893	0	Toluene diisocyanate	sensitization
Benzene__1_3_diisocyanatomethyl	1992	Risk factors for adult soft tissue sarcoma in northern Italy.	1622876	0	Toluene diisocyanate	chemical exposure
Benzene__1_3_diisocyanatomethyl	1991	Genotoxic properties of 1,3-butadiene and its derivatives.	1806758	1	Toluene diisocyanate	chemical exposure
Benzene__1_3_diisocyanatomethyl	1991	Studies in tobacco carcinogenesis.	1855901	0	Toluene diisocyanate	sensitization
Benzene__1_3_diisocyanatomethyl	1991	Dimethanesulphonate esters in receptor mapping studies. 1. Benzene 1,2-, 1,3- and 1,4-diol, dimethanol and diethanol dimethanesulphonates and anti-tumour activity.	2039583	0	Toluene diisocyanate	sensitization
Benzene__1_3_diisocyanatomethyl	1990	Purification and properties of multiple forms of dihydrodiol dehydrogenase from human liver.	2121726	0	Toluene diisocyanate	sensitization
Benzene__1_3_diisocyanatomethyl	1996	The site of anti-arthritic action of the kappa-opioid, U-50, 488H, in adjuvant arthritis importance of local administration.	8842441	0	Toluene diisocyanate	inflammation
Benzene__1_3_diisocyanatomethyl	2021	Determination of eight organic residues in ion exchange resins by headspace gas chromatography.	34227375	0	Toluene diisocyanate	sensitization
Benzene__1_3_diisocyanatomethyl	1996	Mutagenicity of dihydroxybenzenes and dihydroxynaphthalenes for Ames Salmonella tester strains.	9008731	0	Toluene diisocyanate	sensitization
Benzene__1_3_diisocyanatomethyl	2021	Acute Toxicity of Cu-MOF Nanoparticles nanoHKUST-1 towards Embryos and Adult Zebrafish.	34070324	0	Toluene diisocyanate	sensitization
Benzene__1_3_diisocyanatomethyl	2021	2,4-Dimethoxy-6-Methylbenzene-1,3-diol, a Benzenoid From Antrodia cinnamomea, Mitigates Psoriasiform Inflammation by Suppressing MAPK/NF-B Phosphorylation and GDAP1L1/Drp1 Translocation.	34054833	0	Toluene diisocyanate	inflammation
Benzene__1_3_diisocyanatomethyl	2021	Automated antimicrobial susceptibility testing of slow-growing Pseudomonas aeruginosa strains in the presence of tetrazolium salt WST-1.	34051278	0	Toluene diisocyanate	sensitization
Benzene__1_3_diisocyanatomethyl	2021	Three SilverI Coordination Polymers Based on Pyridyl Ligands and Auxiliary Carboxylic Ligands Luminescence and Efficient Sensing Properties.	33793227	0	Toluene diisocyanate	sensitization
Benzene__1_3_diisocyanatomethyl	2021	Constitutive androstane receptor induced-hepatomegaly and liver regeneration is partially via yes-associated protein activation.	33777678	0	Toluene diisocyanate	increase of proliferation of goblet cells
Benzene__1_3_diisocyanatomethyl	2021	Fabrication of target specific solid-state optical sensors using chromoionophoric probe-integrated porous monolithic polymer and silica templates for cobalt ions.	33677651	0	Toluene diisocyanate	sensitization
Benzene__1_3_diisocyanatomethyl	2021	The importance of evaluating specific myeloid malignancies in epidemiological studies of environmental carcinogens.	33676443	0	Toluene diisocyanate	chemical exposure
Benzene__1_3_diisocyanatomethyl	1999	Inhibition of copper-zinc superoxide dismutase induces cell growth, hypertrophic phenotype, and apoptosis in neonatal rat cardiac myocytes in vitro.	10417396	0	Toluene diisocyanate	oxidative stress
Benzene__1_3_diisocyanatomethyl	2021	The Effect of the EGFR - Targeting Compound 3-4-Phenylpyrimidin-2-yl Amino Benzene-1-Sulfonamide 13f against Cholangiocarcinoma Cell Lines.	33639651	0	Toluene diisocyanate	epidermal growth factor receptor
Benzene__1_3_diisocyanatomethyl	2021	Two New Coordination Polymers Selective Detection of CuII Ion and Treatment Activity on Inner Ear Damage.	34129124	0	Toluene diisocyanate	sensitization
Benzene__1_3_diisocyanatomethyl	2021	A highly sensitive octopus-like azobenzene fluorescent probe for determination of abamectin B1 in apples.	33633293	0	Toluene diisocyanate	sensitization
Benzene__1_3_diisocyanatomethyl	2021	Aquatic life criteria amp human health ambient water quality criteria derivations and probabilistic risk assessments of 7 benzenes in China.	33548643	0	Toluene diisocyanate	sensitization
Benzene__1_3_diisocyanatomethyl	2021	Photo-Electrochemical Water Splitting Behavior of Directionally Aligned CdSe Quantum Dots on CopperII Benzene-1,3,5-Tricarboxylate Metal-Organic Frameworks MOFs.	33404426	0	Toluene diisocyanate	sensitization
Benzene__1_3_diisocyanatomethyl	2021	Toxicological responses of BEAS-2B cells to repeated exposures to benzene, toluene, m-xylene, and mesitylene using air-liquid interface method.	33269480	0	Toluene diisocyanate	chemical exposure
Benzene__1_3_diisocyanatomethyl	2021	Anti-bacterial dynamic hydrogels prepared from O-carboxymethyl chitosan by dual imine bond crosslinking for biomedical applications.	33189749	0	Toluene diisocyanate	sensitization
Benzene__1_3_diisocyanatomethyl	2021	Environmental fate and aquatic effects of propylbenzenes and trimethylbenzenes A review.	33059290	1	Toluene diisocyanate	sensitization
Benzene__1_3_diisocyanatomethyl	2020	Competitive Supramolecular Associations Mediate the Viscoelasticity of Binary Hydrogels.	32875081	0	Toluene diisocyanate	sensitization
Benzene__1_3_diisocyanatomethyl	2020	Core-shell structured magnetic covalent organic frameworks for magnetic solid-phase extraction of diphenylamine and its analogs.	32841771	0	Toluene diisocyanate	sensitization
Benzene__1_3_diisocyanatomethyl	2020	Rational synthesis of an ultra-stable Znii coordination polymer based on a new tripodal pyrazole ligand for the highly sensitive and selective detection of Fe3 and Cr2O72- in aqueous media.	32749437	0	Toluene diisocyanate	sensitization
Benzene__1_3_diisocyanatomethyl	2020	White light emission from a green cyclometalated platinumii terpyridylphenylacetylide upon titration with Znii and Euiii.	32747881	0	Toluene diisocyanate	sensitization
Benzene__1_3_diisocyanatomethyl	2020	Relationships among cigarette smoking, urinary biomarkers, and urothelial carcinoma risk a case-control study.	32729033	0	Toluene diisocyanate	oxidative stress
Benzene__1_3_diisocyanatomethyl	2020	Zn-MOFs based luminescent sensors for selective and highly sensitive detection of Fe3 and tetracycline antibiotic.	32622115	0	Toluene diisocyanate	sensitization
Benzene__1_3_diisocyanatomethyl	2020	Porous graphene based electrochemical immunosensor using Cu3BTC2 metal-organic framework as nonenzymatic label.	32498912	0	Toluene diisocyanate	sensitization
Benzene__1_3_diisocyanatomethyl	2021	Two Metal Complexes Selective Detection of Fe3 Ion and Promotion Activity on Mesenchymal Stem Cells Differentiate Into Vascular Endothelial Cells.	33599912	0	Toluene diisocyanate	sensitization
Benzene__1_3_diisocyanatomethyl	1996	Air toxics biomarkers in environmental applications--overview and summary of recommendations.	8933025	1	Toluene diisocyanate	sensitization
Benzene__1_3_diisocyanatomethyl	2007	Seasonal variation of toxic benzene emissions in petroleum refinery.	17057993	0	Toluene diisocyanate	chemical exposure
Benzene__1_3_diisocyanatomethyl	2021	Analysis of eight bile acids in urine of gastric cancer patients based on covalent organic framework enrichment coupled with liquid chromatography-tandem mass spectrometry.	34348207	0	Toluene diisocyanate	sensitization
Benzene__1_3_diisocyanatomethyl	1997	Evidence that Ser775 in the alpha subunit of the Na,K-ATPase is a residue in the cation binding pocket.	9312104	0	Toluene diisocyanate	sensitization
Benzene__1_3_diisocyanatomethyl	1997	Drinking water contaminants arsenic, cadmium, lead, benzene, and trichloroethylene. 1. Interaction of contaminants with nutritional status on general performance and immune function in broiler chickens.	9355140	0	Toluene diisocyanate	sensitization
Benzene__1_3_diisocyanatomethyl	1997	Drinking water contaminants arsenic, cadmium, lead, benzene, and trichloroethylene. 2. Effects on reproductive performance, egg quality, and embryo toxicity in broiler breeders.	9355141	0	Toluene diisocyanate	sensitization
Benzene__1_3_diisocyanatomethyl	1998	Inhibition of nitrergic neurotransmission in the bovine retractor penis muscle by an oxidant stress effects of superoxide dismutase mimetics.	9630350	0	Toluene diisocyanate	oxidative stress
Benzene__1_3_diisocyanatomethyl	1998	Anionic Polymerization of 1,3-Cyclohexadiene with Alkyllithium/Amine Systems. Characteristics of n-Butyllithium/N,N,N,N-Tetramethylethylenediamine System for Living Anionic Polymerization.	9680400	0	Toluene diisocyanate	Low molecular weight
Benzene__1_3_diisocyanatomethyl	1998	Loss of endothelium-derived nitric oxide in rabbit aorta by oxidant stress restoration by superoxide dismutase mimetics.	9690864	0	Toluene diisocyanate	oxidative stress
Benzene__1_3_diisocyanatomethyl	1998	The new colorimetric assay WST-1 for cellular growth with normal aging and Alzheimers disease.	9778954	0	Toluene diisocyanate	sensitization
Benzene__1_3_diisocyanatomethyl	1998	Impairment of endothelial function induced by glyc-oxidized lipoprotein a Lpa.	9846885	0	Toluene diisocyanate	oxidative stress
Benzene__1_3_diisocyanatomethyl	1999	Interferon-induced proteins are elevated in blood samples of patients with chemically or virally induced chronic fatigue syndrome.	10319275	0	Toluene diisocyanate	chemical sensitization | chemical sensitizer
Benzene__1_3_diisocyanatomethyl	1999	To what extent are biomonitoring data available in chemical risk assessment?	10372754	0	Toluene diisocyanate	chemical exposure
Benzene__1_3_diisocyanatomethyl	2022	Electrocatalytic detection of noxious antioxidant diphenylamine in fruit samples with support of Cunanoporous carbon modified sensor.	34974048	0	Toluene diisocyanate	sensitization
Benzene__1_3_diisocyanatomethyl	2021	Synthesis of a novel glibenclamide-pioglitazone hybrid compound and its effects on glucose homeostasis in normal and insulin-resistant rats.	34328855	0	Toluene diisocyanate	sensitization
Benzene__1_3_diisocyanatomethyl	2022	Transforming Rhodamine Dyes for dSTORM Super-Resolution Microscopy via 1,3-Disubstituted Imidazolium Substitution.	34919772	0	Toluene diisocyanate	sensitization
Benzene__1_3_diisocyanatomethyl	2021	SH-29 and SK-119 Attenuates Air-Pollution Induced Damage by Activating Nrf2 in HaCaT Cells.	34886097	0	Toluene diisocyanate	sensitization
Benzene__1_3_diisocyanatomethyl	2021	Translational suppression of SARS-COV-2 ORF8 protein mRNA as a Viable therapeutic target against COVID-19 Computational studies on potential roles of isolated compounds from Clerodendrum volubile leaves.	34688170	0	Toluene diisocyanate	proliferation T-cell | proliferation T-cells
Benzene__1_3_diisocyanatomethyl	2021	Construction of Two Stable CoII-Based Hydrogen-Bonded Organic Frameworks as a Luminescent Probe for Recognition of Fe3 and Cr2O72- in H2O.	34641498	0	Toluene diisocyanate	sensitization
Benzene__1_3_diisocyanatomethyl	2022	Double signal ratiometric electrochemical riboflavin sensor based on macroporous carbon/electroactive thionine-contained covalent organic framework.	34626968	0	Toluene diisocyanate	inflammation
Benzene__1_3_diisocyanatomethyl	2021	Interconversion between a Pd3L2 trigonal prism and a Pd6L8 cube via anion exchange binding affinity of monoatomic vs. polyatomic anions.	34604882	0	Toluene diisocyanate	sensitization
Benzene__1_3_diisocyanatomethyl	2021	Vibration Control of Diamond Nanothreads by Lattice Defect Introduction for Application in Nanomechanical Sensors.	34578557	0	Toluene diisocyanate	sensitization
Benzene__1_3_diisocyanatomethyl	2022	Novel sulfonamide-chalcone hybrid stimulates inflammation, angiogenesis and upregulates vascular endothelial growth factor VEGF in vivo.	34520773	0	Toluene diisocyanate	inflammation
Benzene__1_3_diisocyanatomethyl	2021	Solid phase microextraction-high performance liquid chromatography of fluorinated covalent organic polymer to determine eugenol anesthetics in aquatic products.	34486841	0	Toluene diisocyanate	sensitization
Benzene__1_3_diisocyanatomethyl	2021	Sheathed in-situ room-temperature growth covalent organic framework solid-phase microextraction fiber for detecting ultratrace polybrominated diphenyl ethers from environmental samples.	34399894	0	Toluene diisocyanate	sensitization
Benzene__1_3_diisocyanatomethyl	2021	Targeting Purinergic Receptor P2RX1 Modulates Intestinal Microbiota and Alleviates Inflammation in Colitis.	34354708	0	Toluene diisocyanate	inflammation
Benzene__1_3_diisocyanatomethyl	2006	Octopolar chromophores based on donor- and acceptor-substituted 1,3,5-trisphenylethynylbenzenes impact of meta-conjugation on the molecular and electronic structure by means of spectroscopy and theory.	17004769	0	Toluene diisocyanate	conjunctivitis
Benzene__1_3_diisocyanatomethyl	2005	Progesterone upregulates calcitonin gene-related peptide and adrenomedullin receptor components and cyclic adenosine 35-monophosphate generation in Eker rat uterine smooth muscle cell line.	15469997	0	Toluene diisocyanate	calcitonin gene-related peptide
Benzene__1_3_diisocyanatomethyl	2006	Constitutive androstane receptor CAR as a potential sensing biomarker of persistent organic pollutants POPs in aquatic mammal molecular characterization, expression level, and ligand profiling in Baikal seal Pusa sibirica.	16929008	0	Toluene diisocyanate	sensitization
Benzene__1_3_diisocyanatomethyl	2018	Assembly of a series of coordination polymers built from rigid a tetracarboxylate ligand and flexible bisimidazole linker syntheses, structural diversities, luminescence sensing, and photocatalytic properties.	29297915	0	Toluene diisocyanate	sensitization
Benzene__1_3_diisocyanatomethyl	2018	Selected anthraquinones as potential free radical scavengers and P-glycoprotein inhibitors.	29479603	0	Toluene diisocyanate	oxidative stress
Benzene__1_3_diisocyanatomethyl	2018	4-2-4-chlorophenyl-1-4-chlorophenylaminoethylbenzene-1, 3-diol is a potential agent for gout therapy as a dual inhibitor of XOD and NLRP3.	29655702	0	Toluene diisocyanate	inflammation
Benzene__1_3_diisocyanatomethyl	2018	A luminescent zincii coordination polymer with unusual 3,4,4-coordinated self-catenated 3D network for selective detection of nitroaromatics and ferric and chromate ions a versatile luminescent sensor.	29671848	0	Toluene diisocyanate	sensitization
Benzene__1_3_diisocyanatomethyl	2018	From 2D 3D interpenetration to packing N coligand-driven structural assembly and tuning of luminescent sensing activities towards Fe3 and Cr2O72- ions.	29687120	0	Toluene diisocyanate	sensitization
Benzene__1_3_diisocyanatomethyl	2018	Transformation of dissolved organic matters produced from alkaline-ultrasonic sludge pretreatment in anaerobic digestion From macro to micro.	29864649	0	Toluene diisocyanate	LMW
Benzene__1_3_diisocyanatomethyl	2018	Insulin stimulus-secretion coupling is triggered by a novel thiazolidinedione/sulfonylurea hybrid in rat pancreatic islets.	29968920	0	Toluene diisocyanate	calcium influx
Benzene__1_3_diisocyanatomethyl	2018	Covalent organic framework as a novel electrochemical platform for highly sensitive and stable detection of lead.	30029415	0	Toluene diisocyanate	sensitization
Benzene__1_3_diisocyanatomethyl	2018	Facile synthesis of magnetic covalent organic framework nanobeads and application to magnetic solid-phase extraction of trace estrogens from human urine.	30100013	0	Toluene diisocyanate	sensitization
Benzene__1_3_diisocyanatomethyl	2018	Multistimuli-Responsive Hydrolytically Stable "Smart" MercuryII Coordination Polymer.	30178664	0	Toluene diisocyanate	sensitization
Benzene__1_3_diisocyanatomethyl	2018	HKUST-1 metal-organic framework for dispersive solid phase extraction of 2-methyl-4-chlorophenoxyacetic acid MCPA prior to its determination by ion mobility spectrometry.	30284659	0	Toluene diisocyanate	sensitization
Benzene__1_3_diisocyanatomethyl	2018	Abnormal cannabidiol confers cardioprotection in diabetic rats independent of glycemic control.	29274332	0	Toluene diisocyanate	oxidative stress
Benzene__1_3_diisocyanatomethyl	2019	P2X Antagonists Inhibit HIV-1 Productive Infection and Inflammatory Cytokines Interleukin-10 IL-10 and IL-1 in a Human Tonsil Explant Model.	30305360	0	Toluene diisocyanate	inflammation
Benzene__1_3_diisocyanatomethyl	2018	Design of High-Symmetrical Magnesium-Organic Frameworks with Acetate as Modulator and Their Fluorescence Sensing Performance.	30394080	0	Toluene diisocyanate	sensitization
Benzene__1_3_diisocyanatomethyl	2019	Structural Tuning and Sensitization of Uranyl Phosphonates by Incorporation of Countercations into the Framework.	30588807	0	Toluene diisocyanate	sensitization
Benzene__1_3_diisocyanatomethyl	2019	A porous organic polymer with magnetic nanoparticles on a chip array for preconcentration of platinumIV, goldIII and bismuthIII prior to their on-line quantitation by ICP-MS.	30637494	0	Toluene diisocyanate	sensitization
Benzene__1_3_diisocyanatomethyl	2019	Carboxamide-Based Tripodal Fluororeceptors for Cations Preparation, Characterization and Spectroscopic Studies.	30661153	0	Toluene diisocyanate	sensitization
Benzene__1_3_diisocyanatomethyl	2019	Copper-Based SURMOFs for Nitric Oxide Generation Hemocompatibility, Vascular Cell Growth, and Tissue Response.	30726055	0	Toluene diisocyanate	hyperplasia
Benzene__1_3_diisocyanatomethyl	2019	Hebei Spirit oil spill and its long-term effect on childrens asthma symptoms.	30798030	0	Toluene diisocyanate	asthma
Benzene__1_3_diisocyanatomethyl	2019	Vehicle interior air quality conditions when travelling by taxi.	30852456	0	Toluene diisocyanate	sensitization
Benzene__1_3_diisocyanatomethyl	2019	Prostaglandin E2, but not cAMP nor 2-agonists, induce tristetraprolin TTP in human airway smooth muscle cells.	30852628	0	Toluene diisocyanate	asthma
Benzene__1_3_diisocyanatomethyl	2019	Stable Hydrazone-Linked Covalent Organic Frameworks Containing O,N,O-Chelating Sites for FeIII Detection in Water.	30864774	0	Toluene diisocyanate	sensitization
Benzene__1_3_diisocyanatomethyl	2019	EP4 Antagonist-Elicited Extracellular Vesicles from Mesenchymal Stem Cells Rescue Cognition/Learning Deficiencies by Restoring Brain Cellular Functions.	30891948	0	Toluene diisocyanate	inflammation
Benzene__1_3_diisocyanatomethyl	2019	The ATP-gated P2X1 ion channel contributes to the severity of antibody-mediated Transfusion-Related Acute Lung Injury in mice.	30914724	0	Toluene diisocyanate	sensitization
Benzene__1_3_diisocyanatomethyl	2018	Post-synthetic Modification of a Two-Dimensional Metal-Organic Framework via Photodimerization Enables Highly Selective Luminescent Sensing of AluminumIII.	30351074	0	Toluene diisocyanate	sensitization
Benzene__1_3_diisocyanatomethyl	2017	Anionic Polymerization of Styrene and 1,3-Butadiene in the Presence of Phosphazene Superbases.	30965839	0	Toluene diisocyanate	Low molecular weight
Benzene__1_3_diisocyanatomethyl	2018	Differential exposure and acute health impacts of inhaled solid-fuel emissions from rudimentary and advanced cookstoves in female CD-1 mice.	29100208	0	Toluene diisocyanate	oxidative stress
Benzene__1_3_diisocyanatomethyl	2017	The cytotoxicity and mechanism of action of new multinuclear Scaffold AuIII, PdII pincer complexes containing a bisdiphenylphosphino ferrocene/non-ferrocene ligand.	28984321	0	Toluene diisocyanate	sensitization
Benzene__1_3_diisocyanatomethyl	2016	Impaired P2X1 Receptor-Mediated Adhesion in Eosinophils from Asthmatic Patients.	27183585	0	Toluene diisocyanate	asthma
Benzene__1_3_diisocyanatomethyl	2016	Kinetics and equilibrium partitioning of dissolved BTEX in PDMS and POM sheets.	27335013	0	Toluene diisocyanate	Low molecular weight
Benzene__1_3_diisocyanatomethyl	2016	A Novel CuxO NanoparticlesZIF-8 Composite Derived from Core-Shell Metal-Organic Frameworks for Highly Selective Electrochemical Sensing of Hydrogen Peroxide.	27434730	0	Toluene diisocyanate	sensitization
Benzene__1_3_diisocyanatomethyl	2016	Development of an in vitro high content imaging assay for quantitative assessment of CAR-dependent mouse, rat, and human primary hepatocyte proliferation.	27530964	0	Toluene diisocyanate	sensitization
Benzene__1_3_diisocyanatomethyl	2016	Novel Rhodafluors Synthesis, Photophysical, pH and TD-DFT Studies.	27592352	0	Toluene diisocyanate	sensitization
Benzene__1_3_diisocyanatomethyl	2016	Supramolecular Hemicage Cobalt Mediators for Dye-Sensitized Solar Cells.	27662628	0	Toluene diisocyanate	sensitization
Benzene__1_3_diisocyanatomethyl	2016	Theoretical insights into the stabilities, detonation performance, and electrostatic potentials of cocrystals containing - or -HMX and TATB, FOX-7, NTO, or DMF in various molar ratios.	27686560	0	Toluene diisocyanate	sensitization
Benzene__1_3_diisocyanatomethyl	2016	A randomised, parallel group study to evaluate the safety profile of an electronic vapour product over 12 weeks.	27769828	0	Toluene diisocyanate	coughing
Benzene__1_3_diisocyanatomethyl	2017	Association of indoor air quality and preschool childrens respiratory symptoms.	27996287	0	Toluene diisocyanate	airway inflammation
Benzene__1_3_diisocyanatomethyl	2017	Binding of Alkali Metal Ions with 1,3,5-Triphenylbenzene and 1,3,5-Trinaphthylbenzene The Effect of Phenyl and Naphthyl Ring Substitution on Cation- Interactions Revealed by DFT Study.	29068230	0	Toluene diisocyanate	conjunctivitis
Benzene__1_3_diisocyanatomethyl	2017	Porous Aromatic Framework 48/Gel Hybrid Material Coated Solid-Phase Microextraction Fiber for the Determination of the Migration of Styrene from Polystyrene Food Contact Materials.	28194982	0	Toluene diisocyanate	sensitization
Benzene__1_3_diisocyanatomethyl	2017	Isolation of a new resorcinolic lipid from Mangifera zeylanica Hook.f. bark and its cytotoxic and apoptotic potential.	28222398	0	Toluene diisocyanate	oxidative stress
Benzene__1_3_diisocyanatomethyl	2017	Mesoscale Polarization by Geometric Frustration in Columnar Supramolecular Crystals.	28319344	0	Toluene diisocyanate	sensitization
Benzene__1_3_diisocyanatomethyl	2017	Constitutive androstane receptor regulates the intestinal mucosal response to injury.	28320072	0	Toluene diisocyanate	inflammation
Benzene__1_3_diisocyanatomethyl	2017	Lyotropic meso-phase behavior of supra-molecular nanotubes with helical charge distribution.	28440381	0	Toluene diisocyanate	sensitization
Benzene__1_3_diisocyanatomethyl	2017	Novel PPAR agonist MHY553 alleviates hepatic steatosis by increasing fatty acid oxidation and decreasing inflammation during aging.	28545035	0	Toluene diisocyanate	inflammation
Benzene__1_3_diisocyanatomethyl	2017	Sensitive and Reversible Detection of Methanol and Water Vapor by In Situ Electrochemically Grown CuBTC MOFs on Interdigitated Electrodes.	28593743	0	Toluene diisocyanate	sensitization
Benzene__1_3_diisocyanatomethyl	2017	Synthesis and Detonation Properties of 5-Amino-2,4,6-trinitro-1,3-dihydroxy-benzene.	28638778	0	Toluene diisocyanate	sensitization
Benzene__1_3_diisocyanatomethyl	2017	Luminescent lanthanide metal-organic frameworks for chemical sensing and toxic anion detection.	28695932	0	Toluene diisocyanate	sensitization
Benzene__1_3_diisocyanatomethyl	2017	Biomass smoke exposure as an occupational risk cross-sectional study of respiratory health of women working as street cooks in Nigeria.	28780568	0	Toluene diisocyanate	coughing
Benzene__1_3_diisocyanatomethyl	2017	Associations between socio-demographic characteristics and chemical concentrations contributing to cumulative exposures in the United States.	28901325	0	Toluene diisocyanate	chemical exposure
Benzene__1_3_diisocyanatomethyl	2017	A selective chemosensor for fluoride ion and its interaction with Calf Thymus DNA.	28160723	0	Toluene diisocyanate	sensitization
Benzene__1_3_diisocyanatomethyl	2002	Carcinogenicity and mechanistic insights on the behavior of epoxides and epoxide-forming chemicals.	12562636	0	Toluene diisocyanate	chemical exposure
Benzene__1_3_diisocyanatomethyl	2000	NTP Toxicology and Carcinogenesis Studies of Methyleugenol CAS NO. 93-15-2 in F344/N Rats and B6C3F1 Mice Gavage Studies.	12563349	0	Toluene diisocyanate	hyperplasia
Benzene__1_3_diisocyanatomethyl	2004	Development of probabilistic emission inventories of air toxics for Jacksonville, Florida, USA.	15587554	0	Toluene diisocyanate	sensitization
Benzene__1_3_diisocyanatomethyl	2005	The performance evaluation of WinOSPM model for urban street canyons of Nantes in France.	15727305	0	Toluene diisocyanate	sensitization
Benzene__1_3_diisocyanatomethyl	2005	Inhibition of platelet functions and thrombosis through selective or nonselective inhibition of the platelet P2 receptors with increasing doses of NF449 4,4,4,4-carbonylbisimino-5,1,3-benzenetriylbis-carbonyliminotetrakis-benzene-1,3-disulfonic acid octasodium salt.	15792995	0	Toluene diisocyanate	calcium influx
Benzene__1_3_diisocyanatomethyl	2005	Absolute vibrational and electronic cross sections for low-energy electron 2-12 eV scattering from condensed pyrimidine.	15836156	0	Toluene diisocyanate	sensitization
Benzene__1_3_diisocyanatomethyl	2005	Synthesis and characterization of stable hypervalent carbon compounds 10-C-5 bearing a 2,6-bisp-substituted phenyloxymethylbenzene ligand.	15839688	0	Toluene diisocyanate	sensitization
Benzene__1_3_diisocyanatomethyl	2005	Vascular endothelial growth factor antisense pretreatment of bladder cancer cells significantly enhances the cytotoxicity of mitomycin C, gemcitabine and Cisplatin.	15947684	0	Toluene diisocyanate	sensitization
Benzene__1_3_diisocyanatomethyl	2006	Aluminum-induced maternal and developmental toxicity and oxidative stress in rat brain response to combined administration of Tiron and glutathione.	16040227	0	Toluene diisocyanate	oxidative stress
Benzene__1_3_diisocyanatomethyl	2005	Characterization of a novel 1,3-bisp-iminobenzoic acidindane Langmuir-Blodgett film for organic vapor sensing.	16108435	0	Toluene diisocyanate	sensitization
Benzene__1_3_diisocyanatomethyl	2005	A specific and sensitive assay for gefitinib using the enzyme-linked immunosorbent assay in human serum.	16204931	0	Toluene diisocyanate	sensitization
Benzene__1_3_diisocyanatomethyl	2005	Acetylenic cyclodextrins for multireceptor architectures cups with sticky ends for the formation of extension wires and junctions.	16294253	0	Toluene diisocyanate	sensitization
Benzene__1_3_diisocyanatomethyl	2005	Sensitive parameters in predicting exposure contaminants concentration in a risk assessment process.	16311826	0	Toluene diisocyanate	sensitization
Benzene__1_3_diisocyanatomethyl	2005	Determination of organic residues in macroporous adsorption resins by gas chromatography.	16499000	0	Toluene diisocyanate	sensitization
Benzene__1_3_diisocyanatomethyl	2006	Sensitive determination of 4-4-chlorophenyl-4-hydroxypiperidine, a metabolite of haloperidol, in a rat biological sample by HPLC with fluorescence detection after pre-column derivatization using 4-fluoro-7-nitro-2,1,3-benzoxadiazole.	16506267	0	Toluene diisocyanate	sensitization
Benzene__1_3_diisocyanatomethyl	2006	Design, synthesis, and evaluation of LeuAla hydroxyethylene-based non-peptide beta-secretase BACE inhibitors.	16510290	0	Toluene diisocyanate	Low molecular weight
Benzene__1_3_diisocyanatomethyl	2006	Photoinduced decarboxylative benzylation of phthalimide triplets with phenyl acetates a mechanistic study.	16526613	0	Toluene diisocyanate	sensitization
Benzene__1_3_diisocyanatomethyl	2006	A novel luminescence-based colorimetric oxygen sensor with a "traffic light" response.	16544204	0	Toluene diisocyanate	sensitization
Benzene__1_3_diisocyanatomethyl	2006	Indoxyl sulfate stimulates proliferation of rat vascular smooth muscle cells.	16612331	0	Toluene diisocyanate	epidermal growth factor receptor
Benzene__1_3_diisocyanatomethyl	2006	Effects of the smoking ban on benzene and 1,3-butadiene levels in pubs in Dublin.	16702060	0	Toluene diisocyanate	chronic obstructive pulmonary disease
Benzene__1_3_diisocyanatomethyl	2006	Sensor for fluorene based on the incorporation of an environmentally sensitive fluorophore proximal to a molecularly imprinted binding site.	16737205	0	Toluene diisocyanate	sensitization
Benzene__1_3_diisocyanatomethyl	2006	UV spectroscopic monitoring of vaporized monoaromatic hydrocarbons from petroleum-contaminated soils.	16763743	0	Toluene diisocyanate	sensitization
Benzene__1_3_diisocyanatomethyl	2005	Ab initio and DFT study of the geometric structures and static dipole hyperpolarizabilities of aromatic anions.	16833334	0	Toluene diisocyanate	conjunctivitis
Benzene__1_3_diisocyanatomethyl	2005	A systematically generated, pressure-dependent mechanism for high-conversion ethane pyrolysis. 2. Radical disproportionations, missing reaction families, and the consequences of pressure dependence.	16839058	0	Toluene diisocyanate	sensitization
Benzene__1_3_diisocyanatomethyl	2006	Experimental wood smoke exposure in humans.	16864403	0	Toluene diisocyanate	inflammation
Benzene__1_3_diisocyanatomethyl	2005	Optimization, application, and interpretation of lactate dehydrogenase measurements in microwell determination of cell number and toxicity.	16438662	0	Toluene diisocyanate	sensitization
Benzene__1_3_diisocyanatomethyl	2020	Positional Order in the Columnar Phase of Lyotropic Chromonic Liquid Crystals Mediated by Ionic Additives.	32391481	0	Toluene diisocyanate	sensitization
Benzene__1_3_diisocyanatomethyl	2003	Humic acid mediates iron release from ferritin and promotes lipid peroxidation in vitro a possible mechanism for humic acid-induced cytotoxicity.	12590362	0	Toluene diisocyanate	oxidative stress
Benzene__1_3_diisocyanatomethyl	2002	Assessment of long-term neurotoxic effects of exposure to mesitylene 1,3,5-trimethylbenzene based on the analysis of selected behavioral responses.	12608626	0	Toluene diisocyanate	sensitization
Benzene__1_3_diisocyanatomethyl	2003	Improvement of an automatic HPLC system for nitropolycyclic aromatic hydrocarbons removal of an interfering peak and increase in the number of analytes.	12608754	0	Toluene diisocyanate	sensitization
Benzene__1_3_diisocyanatomethyl	2003	Asthma symptoms in Hispanic children and daily ambient exposures to toxic and criteria air pollutants.	12676630	0	Toluene diisocyanate	asthma
Benzene__1_3_diisocyanatomethyl	1986	NTP Toxicology and Carcinogenesis Studies of Benzyl Acetate CAS No. 140-11-4 in F344/N Rats and B6C3F1 Mice Gavage Studies.	12748678	0	Toluene diisocyanate	hyperplasia
Benzene__1_3_diisocyanatomethyl	2003	A tetrazolium-based colorimetric assay for metabolic activity of stored blood platelets.	12818255	0	Toluene diisocyanate	conjunctivitis
Benzene__1_3_diisocyanatomethyl	2003	Frozen mitochondria as rapid water quality bioassay.	12820992	0	Toluene diisocyanate	sensitization
Benzene__1_3_diisocyanatomethyl	2003	Angiotensin II produces superoxide-mediated impairment of endothelial function in cerebral arterioles.	12829858	0	Toluene diisocyanate	oxidative stress
Benzene__1_3_diisocyanatomethyl	2003	Regulation of plasma substance P and skin mast cells by odorants.	12879330	0	Toluene diisocyanate	inflammation
Benzene__1_3_diisocyanatomethyl	2003	Functional expression of adenosine A2A and A3 receptors in the mouse dendritic cell line XS-106.	12909194	0	Toluene diisocyanate	dendritic cell | dendritic cells
Benzene__1_3_diisocyanatomethyl	2003	Confirmation of superoxide generation via xanthine oxidase in streptozotocin-induced diabetic mice.	12911273	0	Toluene diisocyanate	inflammation
Benzene__1_3_diisocyanatomethyl	2003	Biomarkers in Czech workers exposed to 1,3-butadiene a transitional epidemiologic study.	12931846	0	Toluene diisocyanate	T cell*
Benzene__1_3_diisocyanatomethyl	2003	Occupational history and exposure and the risk of adult leukemia in Shanghai.	12932623	0	Toluene diisocyanate	chemical exposure
Benzene__1_3_diisocyanatomethyl	2004	Hammerhead ribozyme-mediated sensitization of human tumor cells after treatment with 1,3-bis2-chloroethyl-1-nitrosourea.	14742745	0	Toluene diisocyanate	sensitization
Benzene__1_3_diisocyanatomethyl	2004	Respiratory findings in gun factory workers exposed to solvents.	14959814	0	Toluene diisocyanate	asthma
Benzene__1_3_diisocyanatomethyl	2004	Porphyrin metabolism in lymphocytes of miners exposed to diesel exhaust at oil shale mine.	15081736	0	Toluene diisocyanate	sensitization
Benzene__1_3_diisocyanatomethyl	2004	Cytogenetic analysis using fluorescence in situ hybridization FISH to evaluate occupational exposure to carcinogens.	15093279	0	Toluene diisocyanate	sensitization
Benzene__1_3_diisocyanatomethyl	2004	Photolabile ruthenium nitrosyls with planar dicarboxamide tetradentate N4 ligands effects of in-plane and axial ligand strength on NO release.	15236563	0	Toluene diisocyanate	sensitization
Benzene__1_3_diisocyanatomethyl	2004	Detection of genes involved in biodegradation and biotransformation in microbial communities by using 50-mer oligonucleotide microarrays.	15240314	0	Toluene diisocyanate	sensitization
Benzene__1_3_diisocyanatomethyl	2004	Highly luminescent, triple- and quadruple-stranded, dinuclear Eu, Nd, and SmIII lanthanide complexes based on bis-diketonate ligands.	15281834	0	Toluene diisocyanate	sensitization
Benzene__1_3_diisocyanatomethyl	2004	Chemical polymerization of m-phenylenediamine, in the presence of glucose oxidase, produces an enzyme-retaining electrooxidisable polymer used to produce a biosensor for amperometric detection of glucose from brain dialysate.	15284922	0	Toluene diisocyanate	sensitization
Benzene__1_3_diisocyanatomethyl	2004	Spectrophotometric studies on the complexation equilibria of Ni and Pb with 2-carboxy-2-hydroxy-5-sulfo-formazylbenzene. Simultaneous determination of trace amounts of Ni and Pb.	15347204	0	Toluene diisocyanate	sensitization
Benzene__1_3_diisocyanatomethyl	2004	Case-control study of multiple chemical sensitivity, comparing haematology, biochemistry, vitamins and serum volatile organic compound measures.	15347780	0	Toluene diisocyanate	chemical sensitization | chemical sensitizer
Benzene__1_3_diisocyanatomethyl	2006	Primary mechanism of the thermal decomposition of tricyclodecane.	17004739	0	Toluene diisocyanate	sensitization
Benzene__1_3_diisocyanatomethyl	2020	ZnII-Based Coordination Polymer for Detection of Picric Acid in Aqueous Media and Treatment Effect against Deep Vein Thrombosis by Reducing P-ERK2 and p53 Expression.	32385658	0	Toluene diisocyanate	sensitization
Benzene__1_3_diisocyanatomethyl	2020	Three coordination polymers with regulated coordination interactions as fluorescent sensors for monitoring purine metabolite uric acid.	32163086	0	Toluene diisocyanate	sensitization
Benzene__1_3_diisocyanatomethyl	2020	The Relationship Between Widespread Pollution Exposure and Oxidized Products of Nucleic Acids in Seminal Plasma and Urine in Males Attending a Fertility Center.	32183208	0	Toluene diisocyanate	oxidative stress
Benzene__1_3_diisocyanatomethyl	2013	Inhibition of human -glutamyl transpeptidase development of more potent, physiologically relevant, uncompetitive inhibitors.	23301618	0	Toluene diisocyanate	asthma
Benzene__1_3_diisocyanatomethyl	2014	Effects of subchronic exposure to low-dose volatile organic compounds on lung inflammation in mice.	23418084	0	Toluene diisocyanate	inflammation
Benzene__1_3_diisocyanatomethyl	2013	mTOR inhibitor RAD001 everolimus induces apoptotic, not autophagic cell death, in human nasopharyngeal carcinoma cells.	23426850	0	Toluene diisocyanate	sensitization
Benzene__1_3_diisocyanatomethyl	2013	Mixed-ligand Zn-MOFs for highly luminescent sensing of nitro compounds.	23426992	0	Toluene diisocyanate	sensitization
Benzene__1_3_diisocyanatomethyl	2013	Simple azo-based salicylaldimine as colorimetric and fluorescent probe for detecting anions in semi-aqueous medium.	23595807	0	Toluene diisocyanate	sensitization
Benzene__1_3_diisocyanatomethyl	2013	Top-down preparation of self-supporting supramolecular polymeric membranes using highly selective photocyclic aromatization of cis-cisoid helical polyphenylacetylenes in the membrane state.	23256898	0	Toluene diisocyanate	Low molecular weight
Benzene__1_3_diisocyanatomethyl	2013	Determination of fluorescent whitening agents in plastic food contact materials by high performance liquid chromatography with fluorescence detector.	23667995	0	Toluene diisocyanate	sensitization
Benzene__1_3_diisocyanatomethyl	2013	Sensitized near-infrared luminescence from NdIII, YbIII and ErIII complexes by energy-transfer from ruthenium 1,3-Bis1,10phenanthroline-5,6-d-imidazol-2 -ylbenzene.	23813234	0	Toluene diisocyanate	sensitization
Benzene__1_3_diisocyanatomethyl	2013	Astaxanthin protects ARPE-19 cells from oxidative stress via upregulation of Nrf2-regulated phase II enzymes through activation of PI3K/Akt.	23901249	0	Toluene diisocyanate	oxidative stress
Benzene__1_3_diisocyanatomethyl	2013	An in-source stretched membrane inlet for on-line analysis of VOCs in water with single photon ionization TOFMS.	23907373	0	Toluene diisocyanate	sensitization
Benzene__1_3_diisocyanatomethyl	2013	Prevention of Reg I-induced -cell apoptosis by IL-6/dexamethasone through activation of HGF gene regulation.	23954444	0	Toluene diisocyanate	epidermal growth factor receptor
Benzene__1_3_diisocyanatomethyl	2014	Inclusion complexes of cypermethrin and permethrin with monochlorotriazinyl-beta-cyclodextrin a combined spectroscopy, TG/DSC and DFT study.	24103228	0	Toluene diisocyanate	conjunctivitis
Benzene__1_3_diisocyanatomethyl	2013	Fluridone as a new anti-inflammatory drug.	24211328	0	Toluene diisocyanate	inflammation
Benzene__1_3_diisocyanatomethyl	2013	Characterization of a novel proinflammatory effect mediated by BK and the kinin B2 receptor in human preadipocytes.	23796753	0	Toluene diisocyanate	inflammation
Benzene__1_3_diisocyanatomethyl	2014	Olfactory mucosal necrosis in rats following acute intraperitoneal administration of 1,2-diethylbenzene, 1,2-diacetylbenzene and 2,5-hexanedione.	24373906	0	Toluene diisocyanate	metaplasia
Benzene__1_3_diisocyanatomethyl	2013	A highly sensitive gold nanoparticle-based colorimetric probe for pyrophosphate using a competition assay approach.	23168418	0	Toluene diisocyanate	sensitization
Benzene__1_3_diisocyanatomethyl	2012	Preparation of visible-light-excited luminescence enhancement solutions for time-resolved luminescence detection of europium biolabel.	22888495	0	Toluene diisocyanate	sensitization
Benzene__1_3_diisocyanatomethyl	2010	Highly luminescent and triboluminescent coordination polymers assembled from lanthanide -diketonates and aromatic bidentate O-donor ligands.	20849088	0	Toluene diisocyanate	sensitization
Benzene__1_3_diisocyanatomethyl	2011	Development of microbial engineered whole-cell systems for environmental benzene determination.	20980054	0	Toluene diisocyanate	sensitization
Benzene__1_3_diisocyanatomethyl	2011	Health risk assessment of personal inhalation exposure to volatile organic compounds in Tianjin, China.	21078521	0	Toluene diisocyanate	sensitization
Benzene__1_3_diisocyanatomethyl	2011	Assessing the impact of the duration and intensity of inhalation exposure on the magnitude of the variability of internal dose metrics in children and adults.	22084919	0	Toluene diisocyanate	sensitization
Benzene__1_3_diisocyanatomethyl	2012	iTRAQ-based proteomic profiling of human serum reveals down-regulation of platelet basic protein and apolipoprotein B100 in patients with hematotoxicity induced by chronic occupational benzene exposure.	22085608	0	Toluene diisocyanate	immune system response
Benzene__1_3_diisocyanatomethyl	2012	Effect of development on Ca2i transients to ATP in petrosal ganglion neurons a pharmacological approach using optical recording.	22241051	0	Toluene diisocyanate	calcium channel
Benzene__1_3_diisocyanatomethyl	2012	Simultaneous analysis of 28 urinary VOC metabolites using ultra high performance liquid chromatography coupled with electrospray ionization tandem mass spectrometry UPLC-ESI/MSMS.	23062436	0	Toluene diisocyanate	sensitization
Benzene__1_3_diisocyanatomethyl	2011	The occupational and procreation health of immigrant female workers in electron factory.	22356711	0	Toluene diisocyanate	inflammation
Benzene__1_3_diisocyanatomethyl	2012	Synthesis of luminescent covalent-organic polymers for detecting nitroaromatic explosives and small organic molecules.	22508391	0	Toluene diisocyanate	sensitization
Benzene__1_3_diisocyanatomethyl	2012	PPAR agonists regulate the expression of stemness and differentiation genes in brain tumour stem cells.	22531638	0	Toluene diisocyanate	epidermal growth factor receptor
Benzene__1_3_diisocyanatomethyl	2012	Endocrine-mediated effects of two benzene related compounds, 1-chloro-4-chloromethylbenzene and 1,3-diethyl benzene, based on subacute oral toxicity studies using rats.	22643015	0	Toluene diisocyanate	hyperplasia
Benzene__1_3_diisocyanatomethyl	2012	Selective induction of apoptosis and autophagy through treatment with dandelion root extract in human pancreatic cancer cells.	22647733	0	Toluene diisocyanate	sensitization
Benzene__1_3_diisocyanatomethyl	2012	Selective recognition of cyanide anion via formation of multipoint NH and phenyl CH hydrogen bonding with acyclic ruthenium bipyridine imidazole receptors in water.	22716094	0	Toluene diisocyanate	sensitization
Benzene__1_3_diisocyanatomethyl	2013	Mechanical stress-induced interleukin-1beta expression through adenosine triphosphate/P2X7 receptor activation in human periodontal ligament cells.	22881405	0	Toluene diisocyanate	inflammation
Benzene__1_3_diisocyanatomethyl	2012	CE-ESI-MS separation of divalent organic and inorganic anions using a tricationic complexing reagent.	22451068	0	Toluene diisocyanate	sensitization
Benzene__1_3_diisocyanatomethyl	2014	Electrophilic reactivity and skin sensitization potency of SNAr electrophiles.	24397518	0	Toluene diisocyanate	sensitization
Benzene__1_3_diisocyanatomethyl	2013	Sensitive fluorometric method for the determination of rutin in combined tablet dosage form.	24403666	0	Toluene diisocyanate	sensitization
Benzene__1_3_diisocyanatomethyl	2014	Polyamine transport inhibitors design, synthesis, and combination therapies with difluoromethylornithine.	24405276	0	Toluene diisocyanate	sensitization
Benzene__1_3_diisocyanatomethyl	2015	A fluorescent approach for identifying P2X1 ligands.	26026951	0	Toluene diisocyanate	conjunctivitis
Benzene__1_3_diisocyanatomethyl	2015	Flow-through microfluidic photoionization detectors for rapid and highly sensitive vapor detection.	26076383	0	Toluene diisocyanate	sensitization
Benzene__1_3_diisocyanatomethyl	2015	A Series of Multifunctional Metal-Organic Frameworks Showing Excellent Luminescent Sensing, Sensitization, and Adsorbent Abilities.	26136119	0	Toluene diisocyanate	sensitization
Benzene__1_3_diisocyanatomethyl	2016	Inhibition of Polyamine Uptake Potentiates the Anti-Proliferative Effect of Polyamine Synthesis Inhibition and Preserves the Contractile Phenotype of Vascular Smooth Muscle Cells.	26529275	0	Toluene diisocyanate	sensitization
Benzene__1_3_diisocyanatomethyl	2015	Wet Interface of Benzylhexadecyldimethylammonium Chloride Reverse Micelle Revealed by Excited State Proton Transfer of a Localized Probe.	26540303	0	Toluene diisocyanate	sensitization
Benzene__1_3_diisocyanatomethyl	2015	Health risk assessment of toxic VOCs species for the coal fire well drillers.	26004562	0	Toluene diisocyanate	sensitization
Benzene__1_3_diisocyanatomethyl	2015	Immunosensing of Atrazine with Antibody-Functionalized Cu-MOF Conducting Thin Films.	26558291	0	Toluene diisocyanate	sensitization
Benzene__1_3_diisocyanatomethyl	2016	Highly Energetic, Low Sensitivity Aromatic Peroxy Acids.	26743434	0	Toluene diisocyanate	sensitization
Benzene__1_3_diisocyanatomethyl	2016	Activation of Transmembrane Bile Acid Receptor TGR5 Modulates Pancreatic Islet Cells to Promote Glucose Homeostasis.	26757816	0	Toluene diisocyanate	increase cell proliferation
Benzene__1_3_diisocyanatomethyl	2016	Different Contribution of Redox-Sensitive Transient Receptor Potential Channels to Acetaminophen-Induced Death of Human Hepatoma Cell Line.	26903865	0	Toluene diisocyanate	oxidative stress
Benzene__1_3_diisocyanatomethyl	2016	Facile fabrication of MIL-103Eu porous coordination polymer nanostructures and their sorption and sensing properties.	26940895	0	Toluene diisocyanate	sensitization
Benzene__1_3_diisocyanatomethyl	2016	Development of a Carbon Mesh Supported Thin Film Microextraction Membrane As a Means to Lower the Detection Limits of Benchtop and Portable GC/MS Instrumentation.	26681107	0	Toluene diisocyanate	conjunctivitis
Benzene__1_3_diisocyanatomethyl	2015	Analysis of 18 urinary mercapturic acids by two high-throughput multiplex-LC-MS/MS methods.	25935678	0	Toluene diisocyanate	sensitization
Benzene__1_3_diisocyanatomethyl	2015	Molecular inhibition of prostaglandin E2 with GW627368X Therapeutic potential and preclinical safety assessment in mouse sarcoma model.	25894216	0	Toluene diisocyanate	EGFR
Benzene__1_3_diisocyanatomethyl	2015	Bi- to tetravalent glycoclusters presenting GlcNAc/GalNAc as inhibitors from plant agglutinins to human macrophage galactose-type lectin CD301 and galectins.	25721929	0	Toluene diisocyanate	dendritic cell | dendritic cells
Benzene__1_3_diisocyanatomethyl	2014	The novel endocannabinoid receptor GPR18 is expressed in the rostral ventrolateral medulla and exerts tonic restraining influence on blood pressure.	24431468	0	Toluene diisocyanate	oxidative stress
Benzene__1_3_diisocyanatomethyl	2014	Risk of leukemia in relation to exposure to ambient air toxics in pregnancy and early childhood.	24472648	0	Toluene diisocyanate	chemical exposure
Benzene__1_3_diisocyanatomethyl	2014	Molecular engineering of push-pull porphyrin dyes for highly efficient dye-sensitized solar cells the role of benzene spacers.	24501108	0	Toluene diisocyanate	sensitization
Benzene__1_3_diisocyanatomethyl	2014	Evaluation of three types of passive samplers for measuring 1,3-butadiene and benzene at workplaces.	24585324	0	Toluene diisocyanate	sensitization
Benzene__1_3_diisocyanatomethyl	2014	Modulation of microRNA expression by volatile organic compounds in mouse lung.	24733833	0	Toluene diisocyanate	asthma
Benzene__1_3_diisocyanatomethyl	2015	Gentamicin affects melanogenesis in normal human melanocytes.	24938455	0	Toluene diisocyanate	sensitization
Benzene__1_3_diisocyanatomethyl	2014	Resveratrol induced inhibition of Escherichia coli proceeds via membrane oxidation and independent of diffusible reactive oxygen species generation.	25009788	0	Toluene diisocyanate	oxidative stress
Benzene__1_3_diisocyanatomethyl	2014	Risk assessment of population inhalation exposure to volatile organic compounds and carbonyls in urban China.	25090575	0	Toluene diisocyanate	sensitization
Benzene__1_3_diisocyanatomethyl	2014	Toxicity of three chlorophenols to protozoa Tetrahymena thermophila.	25244865	0	Toluene diisocyanate	sensitization
Benzene__1_3_diisocyanatomethyl	2014	Metal-organic frameworks and -cyclodextrin-based composite electrode for simultaneous quantification of guanine and adenine in a lab-on-valve manifold.	25299249	0	Toluene diisocyanate	sensitization
Benzene__1_3_diisocyanatomethyl	2014	Benzimidazole derivatives selective fluorescent chemosensors for the picogram detection of picric acid.	25387225	0	Toluene diisocyanate	sensitization
Benzene__1_3_diisocyanatomethyl	2015	Use of chimeras, point mutants, and molecular modeling to map the antagonist-binding site of 4,4,4,4-carbonylbis-imino-5,1,3-benzenetriylbiscarbonyliminotetrakisbenzene-1,3-disulfonic acid NF449 at P2X1 receptors for ATP.	25425641	0	Toluene diisocyanate	sensitization
Benzene__1_3_diisocyanatomethyl	2015	Stimuli-responsive colloidal assembly driven by surface-grafted supramolecular moieties.	25489659	0	Toluene diisocyanate	sensitization
Benzene__1_3_diisocyanatomethyl	2015	Solvatochromic and application in dye-sensitized solar cells of sandwich-like CdII complexes supramolecular architectures based on N1,N3-bis6-methoxypyridin-2-ylmethylenebenzene-1,3-diamine.	25683248	0	Toluene diisocyanate	sensitization
Benzene__1_3_diisocyanatomethyl	2010	Resveratrol protects human lens epithelial cells against H2O2-induced oxidative stress by increasing catalase, SOD-1, and HO-1 expression.	20806083	0	Toluene diisocyanate	oxidative stress
Benzene__1_3_diisocyanatomethyl	2010	Application of selected ion flow tube mass spectrometry to real-time atmospheric monitoring.	20499321	0	Toluene diisocyanate	sensitization
Benzene__1_3_diisocyanatomethyl	2010	CO as an IR probe molecule for characterization of copper ions in a basolite C300 MOF sample.	20393653	0	Toluene diisocyanate	sensitization
Benzene__1_3_diisocyanatomethyl	2009	Reversal of effects of intra peritoneally administered beryllium nitrate by tiron and CaNa3DTPA alone or in combination with alpha-tocopherol.	20329698	0	Toluene diisocyanate	oxidative stress
Benzene__1_3_diisocyanatomethyl	2008	Synthesis, properties and photodynamic inactivation of Escherichia coli by novel cationic fullerene C60 derivatives.	17706838	0	Toluene diisocyanate	sensitization
Benzene__1_3_diisocyanatomethyl	2006	Spectrofluorimetric study of the interaction of copperII and bis-heterocyclictriazene reagent in the presence of beta-cyclodextrin.	17723574	0	Toluene diisocyanate	sensitization
Benzene__1_3_diisocyanatomethyl	2007	Inhibition of human and mouse plasma membrane bound NTPDases by P2 receptor antagonists.	17727821	0	Toluene diisocyanate	sensitization
Benzene__1_3_diisocyanatomethyl	2008	Oxidative stress induces autophagic cell death independent of apoptosis in transformed and cancer cells.	17917680	0	Toluene diisocyanate	oxidative stress
Benzene__1_3_diisocyanatomethyl	2007	Increasing analytical space in gas chromatography-differential mobility spectrometry with dispersion field amplitude programming.	17977553	0	Toluene diisocyanate	chronic obstructive pulmonary disease
Benzene__1_3_diisocyanatomethyl	2007	Characterization of the vasorelaxant mechanisms of the endocannabinoid anandamide in rat aorta.	17704831	0	Toluene diisocyanate	neuronal release of calcitonin gene-related peptide
Benzene__1_3_diisocyanatomethyl	2008	Inhibitors of protein kinase C sensitise multiple myeloma cells to common genotoxic drugs.	18028419	0	Toluene diisocyanate	sensitisation
Benzene__1_3_diisocyanatomethyl	2008	Facile synthesis and relaxation properties of novel bispolyazamacrocyclic Gd3 complexes an attempt towards calcium-sensitive MRI contrast agents.	18166011	0	Toluene diisocyanate	sensitization
Benzene__1_3_diisocyanatomethyl	2006	TP receptor as a therapeutic target in atherosclerosis and related cardiovascular diseases.	18221089	0	Toluene diisocyanate	inflammation
Benzene__1_3_diisocyanatomethyl	2008	Design and synthesis of 1,3-diarylurea derivatives as selective cyclooxygenase COX-2 inhibitors.	18226898	0	Toluene diisocyanate	conjunctivitis
Benzene__1_3_diisocyanatomethyl	2008	Study on the effects of nitrilotriproprionic acid and 4,5-dihydroxy-1,3-benzene disulphonate on the fractionation of beryllium in human serum using graphite furnace atomic absorption spectrometry.	18479524	0	Toluene diisocyanate	LMW
Benzene__1_3_diisocyanatomethyl	2008	Gas-phase fragmentation study of novel synthetic 1,5-benzodiazepine derivatives using electrospray ionization tandem mass spectrometry.	18561279	0	Toluene diisocyanate	sensitization
Benzene__1_3_diisocyanatomethyl	2008	Biodegradability enhancement of purified terephthalic acid wastewater by coagulation-flocculation process as pretreatment.	18054427	0	Toluene diisocyanate	conjunctivitis
Benzene__1_3_diisocyanatomethyl	2002	Development and characterization of molecularly imprinted sol-gel materials for the selective detection of DDT.	11811423	0	Toluene diisocyanate	sensitization
Benzene__1_3_diisocyanatomethyl	2002	Air monitoring of a coal tar cleanup using a mobile TAGA LPCI-MS/MS.	11900918	0	Toluene diisocyanate	conjunctivitis
Benzene__1_3_diisocyanatomethyl	2002	Human 8-oxoguanine DNA glycosylase 1 mRNA expression as an oxidative stress exposure biomarker of cooking oil fumes.	11911490	0	Toluene diisocyanate	oxidative stress
Benzene__1_3_diisocyanatomethyl	2002	Renal cell carcinoma and occupational exposure to chemicals in Canada.	12063361	0	Toluene diisocyanate	chemical exposure
Benzene__1_3_diisocyanatomethyl	2002	Human urinary carcinogen metabolites biomarkers for investigating tobacco and cancer.	12082012	1	Toluene diisocyanate	sensitization
Benzene__1_3_diisocyanatomethyl	2002	Analysis and implications of aircraft disinsectants.	12109478	0	Toluene diisocyanate	sensitization
Benzene__1_3_diisocyanatomethyl	2002	Intruder state avoidance multireference Mller-Plesset perturbation theory.	12116401	0	Toluene diisocyanate	conjunctivitis
Benzene__1_3_diisocyanatomethyl	2002	Volatile organic compounds as breath biomarkers for active and passive smoking.	12117646	0	Toluene diisocyanate	chemical exposure
Benzene__1_3_diisocyanatomethyl	2002	Volatile organic compounds cytotoxicity and expression of HSP72, HSP90 and GRP78 stress proteins in cultured human cells.	12183065	0	Toluene diisocyanate	sensitization
Benzene__1_3_diisocyanatomethyl	2002	Construction of a database of benzene biological monitoring.	12191892	0	Toluene diisocyanate	sensitization
Benzene__1_3_diisocyanatomethyl	2002	NTP Technical Report on the metabolism, toxicity and predicted carcinogenicity of diazoaminobenzene CAS No. 136-35-6.	12370695	1	Toluene diisocyanate	hyperplasia
Benzene__1_3_diisocyanatomethyl	2007	Development of photoacoustic spectroscopy with a piezofilm.	17579684	0	Toluene diisocyanate	sensitization
Benzene__1_3_diisocyanatomethyl	2007	Spinal mechanisms of antinociceptive action caused by diphenyl diselenide.	17612508	0	Toluene diisocyanate	substance P
Benzene__1_3_diisocyanatomethyl	2008	Toxic-dose warfarin-induced apoptosis and its enhancement by gamma ionizing radiation in leukemia K562 and HL-60 cells is not mediated by induction of oxidative stress.	18568337	0	Toluene diisocyanate	oxidative stress
Benzene__1_3_diisocyanatomethyl	2016	GW627368X inhibits proliferation and induces apoptosis in cervical cancer by interfering with EP4/EGFR interactive signaling.	27010855	0	Toluene diisocyanate	activation EGFR
Benzene__1_3_diisocyanatomethyl	2008	Assay of angiotensin I-converting enzyme-inhibiting activity based on the detection of 3-hydroxybutyrate with water-soluble tetrazolium salt.	18689950	0	Toluene diisocyanate	sensitization
Benzene__1_3_diisocyanatomethyl	2008	Ectodomain lysines and suramin block of P2X1 receptors.	18765669	0	Toluene diisocyanate	sensitization
Benzene__1_3_diisocyanatomethyl	2009	Borylene-based direct functionalization of organic substrates synthesis, characterization, and photophysical properties of novel pi-conjugated borirenes.	19480461	0	Toluene diisocyanate	sensitization
Benzene__1_3_diisocyanatomethyl	2009	Biological significance of DNA adducts comparison of increments over background for various biomarkers of genotoxicity in L5178Y tk/- mouse lymphoma cells treated with hydrogen peroxide and cumene hydroperoxide.	19539047	0	Toluene diisocyanate	sensitization
Benzene__1_3_diisocyanatomethyl	2009	A rapid and simple evaluation system for gas toxicity using luminous bacteria entrapped by a polyion complex membrane.	19716582	0	Toluene diisocyanate	sensitization
Benzene__1_3_diisocyanatomethyl	2009	Prostaglandin E2 mediates cough via the EP3 receptor implications for future disease therapy.	19729667	0	Toluene diisocyanate	asthma
Benzene__1_3_diisocyanatomethyl	2009	Characterization of the chronic risk and hazard of hazardous air pollutants in the United States using ambient monitoring data.	19479023	0	Toluene diisocyanate	sensitization
Benzene__1_3_diisocyanatomethyl	2009	Systematic manipulation of the light-harvesting properties for tridentate cyclometalated rutheniumII complexes.	19817494	0	Toluene diisocyanate	sensitization
Benzene__1_3_diisocyanatomethyl	2010	Long-term exposure to close-proximity air pollution and asthma and allergies in urban children.	20075054	0	Toluene diisocyanate	asthma
Benzene__1_3_diisocyanatomethyl	2010	A cannabinoid receptor, sensitive to O-1918, is involved in the delayed hypotension induced by anandamide in anaesthetized rats.	20105178	0	Toluene diisocyanate	sensitization
Benzene__1_3_diisocyanatomethyl	2010	Hepatic expression of thyroid hormone-responsive spot 14 protein is regulated by constitutive androstane receptor NR1I3.	20185760	0	Toluene diisocyanate	sensitization
Benzene__1_3_diisocyanatomethyl	2009	Adaptation of a proton transfer reaction mass spectrometer instrument to employ NO as reagent ion for the detection of 1,3-butadiene in the ambient atmosphere.	19760643	0	Toluene diisocyanate	sensitization
Benzene__1_3_diisocyanatomethyl	2009	Low power visible-to-UV upconversion.	19388680	0	Toluene diisocyanate	sensitization
Benzene__1_3_diisocyanatomethyl	2009	Stimulatory effect of benzylidenemalononitrile tyrphostins on expression of NO-dependent genes in U-937 monocytic cells.	19374863	0	Toluene diisocyanate	epidermal growth factor receptor
Benzene__1_3_diisocyanatomethyl	2008	Existing technologies to reduce specific toxicant emissions in cigarette smoke.	18768458	1	Toluene diisocyanate	conjunctivitis
Benzene__1_3_diisocyanatomethyl	2008	Measurement of 16 volatile organic compounds in restaurant air contaminated with environmental tobacco smoke.	18801480	0	Toluene diisocyanate	sensitization
Benzene__1_3_diisocyanatomethyl	2008	Time-resolved and two-photon emission imaging microscopy of live cells with inert platinum complexes.	18852476	0	Toluene diisocyanate	conjunctivitis
Benzene__1_3_diisocyanatomethyl	1981	A rapid spectrophotometric method for determination of zinc in milk.	18962947	0	Toluene diisocyanate	sensitization
Benzene__1_3_diisocyanatomethyl	1997	A highly water-soluble disulfonated tetrazolium salt as a chromogenic indicator for NADH as well as cell viability.	18966866	0	Toluene diisocyanate	sensitization
Benzene__1_3_diisocyanatomethyl	2007	Greener analytical method for the determination of copperII in wastewater by micro flow system with optical sensor.	19071592	0	Toluene diisocyanate	sensitization
Benzene__1_3_diisocyanatomethyl	2009	Resonance Rayleigh scattering spectra of ion-association nanoparticles of Co4-5-chloro-2-pyridyl azo-1, 3-diaminobenzene22-sodium dodecyl benzene sulfonate system and its analytical application.	19100890	0	Toluene diisocyanate	sensitization
Benzene__1_3_diisocyanatomethyl	2009	Indoxyl sulfate promotes proliferation of human aortic smooth muscle cells by inducing oxidative stress.	19121767	0	Toluene diisocyanate	oxidative stress
Benzene__1_3_diisocyanatomethyl	2009	Indoxyl sulfate inhibits nitric oxide production and cell viability by inducing oxidative stress in vascular endothelial cells.	19129694	0	Toluene diisocyanate	oxidative stress
Benzene__1_3_diisocyanatomethyl	2009	Theoretical studies on polynitro-1,3-bishomopentaprismanes as potential high energy density compounds.	19136206	0	Toluene diisocyanate	conjunctivitis
Benzene__1_3_diisocyanatomethyl	2009	Genotoxic and mutagenic potential of agricultural soil irrigated with tannery effluents at Jajmau Kanpur, India.	19153791	0	Toluene diisocyanate	sensitization
Benzene__1_3_diisocyanatomethyl	2009	1,2,3-Triazol-4-ylbenzenamines synthesis and activity against VEGF receptors 1 and 2.	19188066	0	Toluene diisocyanate	epidermal growth factor receptor
Benzene__1_3_diisocyanatomethyl	2009	Prostaglandin E2 derived from cyclooxygenases 1 and 2 mediates intestinal epithelial ion transport stimulated by the activation of protease-activated receptor 2.	19190238	0	Toluene diisocyanate	inflammation
Benzene__1_3_diisocyanatomethyl	2009	Localised to intraligand charge-transfer states in cyclometalated platinum complexes an experimental and theoretical study into the influence of electron-rich pendants and modulation of excited states by ion binding.	19240906	0	Toluene diisocyanate	sensitisation
Benzene__1_3_diisocyanatomethyl	2009	Enantioselective recognitions of chiral molecular tweezers containing imidazoliums for amino acids.	18698646	0	Toluene diisocyanate	sensitization
Benzene__1_3_diisocyanatomethyl	2016	Mixed ligand two dimensional Cdii/Niii metal organic frameworks containing dicarboxylate and tripodal N-donor ligands Cdii MOF is an efficient luminescent sensor for detection of picric acid in aqueous media.	27067118	0	Toluene diisocyanate	sensitization
Benzene__1_3_diisocyanatomethyl	2011	Asthma symptoms, lung function, and markers of oxidative stress and inflammation in children exposed to oil refinery pollution.	21189114	0	Toluene diisocyanate	wheezing
Benzene__1_3_diisocyanatomethyl	2011	Evaluation of passive samplers for assessment of community exposure to toxic air contaminants and related pollutants.	21322547	0	Toluene diisocyanate	sensitization
Benzene__1_3_diisocyanatomethyl	2011	EP4 receptor stimulation down-regulates human eosinophil function.	21365278	0	Toluene diisocyanate	inflammation
Benzene__1_3_diisocyanatomethyl	2011	Hazard assessment of chemical air contaminants measured in residences.	21392118	0	Toluene diisocyanate	chemical exposure
Benzene__1_3_diisocyanatomethyl	2011	Effects of specific prostanoid EP receptor agonists on cell proliferation and intracellular Ca2 concentrations in human airway smooth muscle cells.	21397595	0	Toluene diisocyanate	asthma
Benzene__1_3_diisocyanatomethyl	2011	Functional expression of P2X4 receptor in capillary endothelial cells of the cochlear spiral ligament and its role in regulating the capillary diameter.	21460192	0	Toluene diisocyanate	sensitization
Benzene__1_3_diisocyanatomethyl	2012	An important factor in relation to shock-induced chemistry resonance energy.	21547547	0	Toluene diisocyanate	sensitization
Benzene__1_3_diisocyanatomethyl	2011	Vent sizing analysis of the blowdown of a hybrid non tempered system.	21570767	0	Toluene diisocyanate	sensitization
Benzene__1_3_diisocyanatomethyl	2011	Design and development of functionalized cyclometalated ruthenium chromophores for light-harvesting applications.	21591799	0	Toluene diisocyanate	sensitization
Benzene__1_3_diisocyanatomethyl	2012	Molecular basis of selective antagonism of the P2X1 receptor for ATP by NF449 and suramin contribution of basic amino acids in the cysteine-rich loop.	21671897	0	Toluene diisocyanate	sensitization
Benzene__1_3_diisocyanatomethyl	2011	Highly selective GaN-nanowire/TiO2-nanocluster hybrid sensors for detection of benzene and related environment pollutants.	21673385	0	Toluene diisocyanate	sensitization
Benzene__1_3_diisocyanatomethyl	1997	Benzene and Its Principal Metabolites Modulate Proinflammatory Cytokines and Growth Factors in Human Epidermal Keratinocyte Cultures.	21160545	0	Toluene diisocyanate	inflammation
Benzene__1_3_diisocyanatomethyl	2024	Phytochemical analysis, radical scavenging and glioblastoma U87 cells toxicity studies of stem bark of buckthorn Rhamnus pentapomica R. Parker.	38167318	0	Toluene diisocyanate	COPD
Benzene__1_3_diisocyanatomethyl	2024	An assay for aryl radicals using BHAS coupling.	38197449	0	Toluene diisocyanate	sensitization
Benzene__1_3_diisocyanatomethyl	2024	Cd-MOF and Its Ln3-Post Modification Products Regulation of Luminescence Properties and Improved Detection of Uric Acid, Quinine, and Quinidine.	38236237	0	Toluene diisocyanate	sensitization
Benzene__1_3_diisocyanatomethyl	2024	Nitrogen-rich covalent organic framework as a practical coating for effective determinations of polycyclic aromatic hydrocarbons.	38237278	0	Toluene diisocyanate	sensitization
Benzene__1_3_diisocyanatomethyl	2024	Fabrication of Eu-MOFs rod-shaped nanospheres with dual emissions for ratiometric fluorescence detecting Hg2 in water.	38394880	0	Toluene diisocyanate	sensitization
Benzene__1_3_diisocyanatomethyl	2024	Computational study on organochlorine insecticides extraction using ionic liquids.	38404846	0	Toluene diisocyanate	conjunctivitis
Benzene__1_3_diisocyanatomethyl	2024	Infrared to terahertz identification of chemical substances used for the production of IEDs.	38422931	0	Toluene diisocyanate	sensitization
Benzene__1_3_diisocyanatomethyl	2024	EuropiumIII Functionalized Covalent Organic Framework as Sensitive and Selective Fluorescent Switch for Detection of Uranium.	38477697	0	Toluene diisocyanate	sensitization
Benzene__1_3_diisocyanatomethyl	2024	Anti-inflammatory effects of quinolinyl analog of resveratrol targeting TLR4 in MCAO/R ischemic stroke rat model.	38493721	0	Toluene diisocyanate	sensitization
Benzene__1_3_diisocyanatomethyl	2010	Glucosamine inhibits epidermal growth factor-induced proliferation and cell-cycle progression in retinal pigment epithelial cells.	21151603	0	Toluene diisocyanate	EGFR
Benzene__1_3_diisocyanatomethyl	2011	Electrosurgical smoke a real concern.	21804521	1	Toluene diisocyanate	emphysema
Benzene__1_3_diisocyanatomethyl	2011	Hollow fiber supported liquid-phase microextraction using ionic liquid as extractant for preconcentration of benzene, toluene, ethylbenzene and xylenes from water sample with gas chromatography-hydrogen flame ionization detection.	21871732	0	Toluene diisocyanate	sensitization
Benzene__1_3_diisocyanatomethyl	2019	Indoor exposure to particulate matter and volatile organic compounds in dwellings and workplaces and respiratory health in French farmers.	31592111	0	Toluene diisocyanate	COPD
Benzene__1_3_diisocyanatomethyl	2019	Magnetic covalent organic frameworks with core-shell structure as sorbents for solid phase extraction of fluoroquinolones, and their quantitation by HPLC.	31754798	0	Toluene diisocyanate	sensitization
Benzene__1_3_diisocyanatomethyl	2019	Sensitive and selective fluorometric determination of DNA by using layered hexagonal nanosheets of a covalent organic framework prepared from p-phenylenediamine and benzene-1,3,5-tricarboxaldehyde.	31758334	0	Toluene diisocyanate	sensitization
Benzene__1_3_diisocyanatomethyl	2020	Pharmacophore modeling, 3D-QSAR, synthesis, and anti-lung cancer evaluation of novel thieno2,3-d1,2,3triazines targeting EGFR.	31894866	0	Toluene diisocyanate	activation EGFR
Benzene__1_3_diisocyanatomethyl	2020	Redox-Modulations of Photophysical and Single-molecule Magnet Properties in Ytterbium Complexes Involving Extended-TTF Triads.	31979347	0	Toluene diisocyanate	chemical sensitization | chemical sensitizer
Benzene__1_3_diisocyanatomethyl	2020	Ultrathin Supramolecular Architectures Self-Assembled from a C3-Symmetric Synthon for Selective Metal Binding.	32013383	0	Toluene diisocyanate	sensitization
Benzene__1_3_diisocyanatomethyl	2020	Prussian blue-doped nanosized polyaniline for electrochemical detection of benzenediol isomers.	32043201	0	Toluene diisocyanate	sensitization
Benzene__1_3_diisocyanatomethyl	2001	NF449 a subnanomolar potency antagonist at recombinant rat P2X1 receptors.	11521173	0	Toluene diisocyanate	sensitization
Benzene__1_3_diisocyanatomethyl	2020	Photodynamic Control of the Chain Length in Supramolecular Polymers Switching an Intercalator into a Chain Capper.	32167302	0	Toluene diisocyanate	sensitization
Benzene__1_3_diisocyanatomethyl	2020	Experimental and numerical study of SO2 removal from a CO2/SO2 gas mixture in a Cu-BTC metal organic framework.	31978827	0	Toluene diisocyanate	sensitization
Benzene__1_3_diisocyanatomethyl	2019	Shiga toxin signals via ATP and its effect is blocked by purinergic receptor antagonism.	31591425	0	Toluene diisocyanate	calcium influx
Benzene__1_3_diisocyanatomethyl	2019	Europium Ionic Liquid Grafted Covalent Organic Framework with Dual Luminescence Emissions as Sensitive and Selective Acetone Sensor.	31573792	0	Toluene diisocyanate	inflammation
Benzene__1_3_diisocyanatomethyl	2019	An LC-MS/MS method to profile urinary mercapturic acids, metabolites of electrophilic intermediates of occupational and environmental toxicants.	31004848	0	Toluene diisocyanate	sensitization
Benzene__1_3_diisocyanatomethyl	2019	Emissions from a flex fuel GDI vehicle operating on ethanol fuels show marked contrasts in chemical, physical and toxicological characteristics as a function of ethanol content.	31150895	0	Toluene diisocyanate	asthma
Benzene__1_3_diisocyanatomethyl	2019	Core-Shell Structured Magnetic Covalent Organic Framework Nanocomposites for Triclosan and Triclocarban Adsorption.	31180623	0	Toluene diisocyanate	sensitization
Benzene__1_3_diisocyanatomethyl	2019	Highly Selective Capture of Monophosphopeptides by Two-Dimensional Metal-Organic Framework Nanosheets.	31204471	0	Toluene diisocyanate	sensitization
Benzene__1_3_diisocyanatomethyl	2019	Inhibition of EP2/EP4 prostanoid receptor-mediated signaling suppresses IGF-1-induced proliferation of pancreatic cancer BxPC-3 cells via upregulating -glutamyl cyclotransferase expression.	31217077	0	Toluene diisocyanate	epidermal growth factor receptor
Benzene__1_3_diisocyanatomethyl	2019	Development and validation of UPLC method for WST-1 cell viability assay and its application to MCTT HCE eye irritation test for colorful substances.	31247334	0	Toluene diisocyanate	sensitization
Benzene__1_3_diisocyanatomethyl	2019	A CdII -Based Metal-Organic Framework with pcu Topology as Turn-On Fluorescent Sensor for Al3.	31276314	0	Toluene diisocyanate	sensitization
Benzene__1_3_diisocyanatomethyl	2019	An integrated instrument of DUV-IR photoionization mass spectrometry and spectroscopy for neutral clusters.	31370508	0	Toluene diisocyanate	sensitization
Benzene__1_3_diisocyanatomethyl	2019	Promotion of liver growth by CAR is accompanied by Akt pathway activation and FoxM1-Nedd4-mediated repression of PTEN.	31394088	0	Toluene diisocyanate	hyperplasia
Benzene__1_3_diisocyanatomethyl	2019	New amide linked dimeric 1,2,3-triazoles bearing aryloxy scaffolds as a potent antiproliferative agents and EGFR tyrosine kinase phosphorylation inhibitors.	31431361	0	Toluene diisocyanate	EGFR
Benzene__1_3_diisocyanatomethyl	2019	Synergistic antifungal interactions of amphotericin B with 4-5-methyl-1,3,4-thiadiazole-2-yl benzene-1,3-diol.	31506532	0	Toluene diisocyanate	sensitization
Benzene__1_3_diisocyanatomethyl	2019	Antifungal effects of a 1,3,4-thiadiazole derivative determined by cytochemical and vibrational spectroscopic studies.	31568502	0	Toluene diisocyanate	sensitization
Benzene__1_3_diisocyanatomethyl	2011	Spectrometric determination of anionic surfactants in environmental waters based on anisole extraction of their bis2-5-chloro-2-pyridylazo-5-diethylaminophenolatocobaltIII ion pairs.	21828924	0	Toluene diisocyanate	sensitization
Benzene__1_3_diisocyanatomethyl	2020	Online analysis of gas-phase radical reactions using vacuum ultraviolet lamp photoionization and time-of-flight mass spectrometry.	32357716	0	Toluene diisocyanate	sensitization
Benzene__1_3_diisocyanatomethyl	2024	Solvatochromic and Proton-Responsive characteristics of Bi-1,3,4-Oxadiazole derivatives with symmetric dimethylamino substitution.	38145583	0	Toluene diisocyanate	sensitization
Benzene__1_3_diisocyanatomethyl	2023	Endogenous metal-ion dynamic nuclear polarization for NMR signal enhancement in metal organic frameworks.	38131097	0	Toluene diisocyanate	sensitization
Benzene__1_3_diisocyanatomethyl	2022	Structure-Based Virtual Screening and De Novo Design to Identify Submicromolar Inhibitors of G2019S Mutant of Leucine-Rich Repeat Kinase 2.	36361616	0	Toluene diisocyanate	Low molecular weight
Benzene__1_3_diisocyanatomethyl	2022	Moisture-Insensitive and Highly Selective Detection of NO2 by Ion-in-Conjugation Covalent Organic Frameworks.	36384296	0	Toluene diisocyanate	sensitization
Benzene__1_3_diisocyanatomethyl	2022	Effect of dye complex structure on performance in DSSCs An experimental and theoretical study.	36425415	0	Toluene diisocyanate	sensitization
Benzene__1_3_diisocyanatomethyl	2023	N, N-methylene bisacrylamide/divinyl benzene based-highly cross-linked hybrid monolithic column Production and its applications for powerful capture of four chlorophenols.	36481394	0	Toluene diisocyanate	sensitization
Benzene__1_3_diisocyanatomethyl	2022	Exposure to Crude Oil-Related Volatile Organic Compounds Associated with Lung Function Decline in a Longitudinal Panel of Children.	36497672	0	Toluene diisocyanate	lung function
Benzene__1_3_diisocyanatomethyl	2022	Effect of Antibiotic Amphotericin B Combinations with Selected 1,3,4-Thiadiazole Derivatives on RPTECs in an In Vitro Model.	36499589	0	Toluene diisocyanate	oxidative stress
Benzene__1_3_diisocyanatomethyl	2022	Health risk assessment of volatile organic compounds VOCs in a refinery in the southwest of Iran using SQRA method.	36176512	0	Toluene diisocyanate	sensitization
Benzene__1_3_diisocyanatomethyl	2022	Bifunctional tetrazole-carboxylate ligand based Znii complexes synthesis and their excellent potential anticancer properties.	36505687	0	Toluene diisocyanate	sensitization
Benzene__1_3_diisocyanatomethyl	2023	Selective Low-Level Detection of a Perilous Nitroaromatic Compound Using Tailor-Made CdII-Based Coordination Polymers Study of Photophysical Properties and Effect of Functional Groups.	36562764	0	Toluene diisocyanate	sensitization
Benzene__1_3_diisocyanatomethyl	2022	Fluorescence-Responsive Detection of AgI, AlIII, and CrIII Ions Using CdII Based Pillared-Layer Frameworks.	36613812	0	Toluene diisocyanate	sensitization
Benzene__1_3_diisocyanatomethyl	2023	Aggregation-induced emission enhancement AIEE of tetrarheniumI metallacycles and their application as luminescent sensors for nitroaromatics and antibiotics.	36691828	0	Toluene diisocyanate	sensitization
Benzene__1_3_diisocyanatomethyl	2023	Two Co-Based Metal-Organic Framework Isomers with Similar Metal-Carboxylate Sheets Turn-On Ratiometric Luminescence Sensing Activities toward Biomarker N-Acetylneuraminic Acid and Discrimination of Ga3 and In3.	36700880	0	Toluene diisocyanate	sensitization
Benzene__1_3_diisocyanatomethyl	2023	Ultrasensitive Multiplex Imaging of Cell Surface Proteins via Core-Shell Surface-Enhanced Raman Scattering Nanoprobes.	36848221	0	Toluene diisocyanate	sensitization
Benzene__1_3_diisocyanatomethyl	2023	Fabrication of the Antibiotic Sensor by the Multifunctional Stable Adjustable Luminescent Lanthanide Metal-Organic Frameworks.	36869870	0	Toluene diisocyanate	sensitization
Benzene__1_3_diisocyanatomethyl	2022	Orcinol and resorcinol induce local ordering of water molecules near the liquid-vapor interface.	36561553	0	Toluene diisocyanate	sensitization
Benzene__1_3_diisocyanatomethyl	2021	A nanosol SERS/RRS aptamer assay of trace cobaltii by covalent organic framework BtPD-loaded nanogold catalytic amplification.	36133010	0	Toluene diisocyanate	sensitization
Benzene__1_3_diisocyanatomethyl	2022	PM2.5-mediated photochemical reaction of typical toluene in real air matrix with identification of products by isotopic tracing and FT-ICR MS.	36116564	0	Toluene diisocyanate	sensitization
Benzene__1_3_diisocyanatomethyl	2022	Assessing p-tolyloxy-1,3,4-oxadiazole acetamides as lipoxygenase inhibitors assisted by in vitro and in silico studies.	36116325	0	Toluene diisocyanate	inflammation
Benzene__1_3_diisocyanatomethyl	2022	Evaluation of a porous imine-based covalent organic framework for solid-phase extraction of nitroimidazoles.	35072180	0	Toluene diisocyanate	sensitization
Benzene__1_3_diisocyanatomethyl	2022	Oviposition behaviour and biochemical response of an insect pest, Zeugodacus cucurbitae Coquillett Diptera Tephritidae to plant phenolic compound phloroglucinol.	35121130	0	Toluene diisocyanate	oxidative stress
Benzene__1_3_diisocyanatomethyl	2022	Association Between Short-term Exposure to Environmental Air Pollution and Psoriasis Flare.	35171203	0	Toluene diisocyanate	sensitization
Benzene__1_3_diisocyanatomethyl	2022	Covalent organic framework-based solid phase microextraction coupled with electrospray ionization mass spectrometry for sensitive screening and quantitative evaluation of carbamazepine and its metabolite in mice.	35247819	0	Toluene diisocyanate	sensitization
Benzene__1_3_diisocyanatomethyl	2022	Understanding the physiological functions of the host xenobiotic-sensing nuclear receptors PXR and CAR on the gut microbiome using genetically modified mice.	35256948	0	Toluene diisocyanate	inflammation
Benzene__1_3_diisocyanatomethyl	2022	A Facile and General Approach to Enhance Water Resistance of Metal-Organic Frameworks by the Post-Modification with Aminopropyltriethoxylsilane.	35407251	0	Toluene diisocyanate	sensitization
Benzene__1_3_diisocyanatomethyl	2022	Two bis-ligand-coordinated Znii-MOFs for luminescent sensing of ions, antibiotics and pesticides in aqueous solutions.	35424721	0	Toluene diisocyanate	sensitization
Benzene__1_3_diisocyanatomethyl	2022	Photorefractive Response Enhancement in Polytriarylamine-Based Polymer Composites by a Second Electron Trap Chromophore.	35449957	0	Toluene diisocyanate	sensitization
Benzene__1_3_diisocyanatomethyl	2020	Low-potential immunosensor-based detection of the vascular growth factor 165 VEGF165 using the nanocomposite platform of cobalt metal-organic framework.	35516948	0	Toluene diisocyanate	sensitization
Benzene__1_3_diisocyanatomethyl	2020	Synthesis and DSSC application of BODIPY decorated triazole bridged and benzene nucleus cored conjugated dendrimers.	35517187	0	Toluene diisocyanate	sensitization
Benzene__1_3_diisocyanatomethyl	2022	Associations between airborne crude oil chemicals and symptom-based asthma.	35921771	0	Toluene diisocyanate	asthma
Benzene__1_3_diisocyanatomethyl	2022	Synergistic Effect of Surface Acidity and PtOx Catalyst on the Sensitivity of Nanosized Metal-Oxide Semiconductors to Benzene.	36080979	0	Toluene diisocyanate	sensitization
Benzene__1_3_diisocyanatomethyl	2023	Thermally activated delayed fluorescent small molecule sensitized fluorescent polymers with reduced concentration-quenching for efficient electroluminescence.	36941509	0	Toluene diisocyanate	sensitization
Benzene__1_3_diisocyanatomethyl	2023	Influence of Building Block Symmetry on the Band Structure of Stacked 2D Polyimide Covalent Organic Frameworks.	38144125	0	Toluene diisocyanate	sensitization
Benzene__1_3_diisocyanatomethyl	2023	Interfacial Self-Assembly of Organized Ultrathin Films of Tripodal Metal-Terpyridyl Coordination Polymers as Luminophores and Heterogeneous Catalysts for Photocatalytic CO2 Reduction.	36947690	0	Toluene diisocyanate	sensitization
Benzene__1_3_diisocyanatomethyl	2023	A novel portable smart phone sensing platform based on a supramolecular fluorescence probe for quick visual quantitative detection of picric acid.	37005021	0	Toluene diisocyanate	sensitization
Benzene__1_3_diisocyanatomethyl	2023	Exploring the gas-sensing properties of MOF-derived TiNCuO as a hydrogen sulfide sensor.	37423407	0	Toluene diisocyanate	conjunctivitis
Benzene__1_3_diisocyanatomethyl	2023	Solvothermal synthesis of organoclay/Cu-MOF composite and its application in film modified GCE for simultaneous electrochemical detection of deoxyepinephrine, acetaminophen and tyrosine.	37441040	0	Toluene diisocyanate	sensitization
Benzene__1_3_diisocyanatomethyl	2023	Application of the relative molar sensitivity method using GC-FID to quantify safranal in saffron Crocus sativus L..	37450205	0	Toluene diisocyanate	sensitization
Benzene__1_3_diisocyanatomethyl	2023	Experimental and Theoretical Studies of Fluorescent "Turn Off" Sensor Functionalized With Carboxylic Acid and Naphthalene Group for Selective Detection of 2,4,6-Trinitrophenol.	37486560	0	Toluene diisocyanate	sensitization
Benzene__1_3_diisocyanatomethyl	2024	A Green-and-White Integrative Analytical Strategy Combining Univariate and Chemometric Techniques for Quantifying Recently Approved Multi-Drug Eye Solution and Potentially Cancer-Causing Impurities Application to the Aqueous Humor.	37494481	0	Toluene diisocyanate	sensitization
Benzene__1_3_diisocyanatomethyl	2023	Nonenzymatic Electrochemical Sensing Platform Based on 2D Isomorphic Co/Ni-Metal-Organic Frameworks for Glucose Detection.	37344358	0	Toluene diisocyanate	sensitization
Benzene__1_3_diisocyanatomethyl	2023	Identification of priority pollutants at an integrated iron and steel facility based on environmental and health impacts in the Yangtze River Delta region, China.	37708690	0	Toluene diisocyanate	sensitization
Benzene__1_3_diisocyanatomethyl	2023	Electrochemical chiral sensor for levofloxacin detection base on Cu/Fe-BTC amplification.	37837478	0	Toluene diisocyanate	sensitization
Benzene__1_3_diisocyanatomethyl	2023	Selective and Rapid Detection of 4-Nitrophenol in River and Treated Industrial Wastewater by a Luminescent Lanthanide Metal-Organic Framework Sensor.	37974424	0	Toluene diisocyanate	sensitization
Benzene__1_3_diisocyanatomethyl	2023	Daily Exposure to Environmental Volatile Organic Compounds Triggers Oxidative Damage Evidence from a Large-Scale Survey in China.	38033144	0	Toluene diisocyanate	oxidative stress
Benzene__1_3_diisocyanatomethyl	2023	Analysis of gasoline-related pollutant exposures and risks in California between 1996 and 2014.	38066330	0	Toluene diisocyanate	chemical exposure
Benzene__1_3_diisocyanatomethyl	2023	Application of Sonotriboluminescence to Determine Arene Molecules in Hydrocarbons.	38067661	0	Toluene diisocyanate	sensitization
Benzene__1_3_diisocyanatomethyl	2023	Triazine-based covalent-organic framework embedded with cuprous oxide as the bioplatform for photoelectrochemical aptasensing Escherichia coli.	37731054	0	Toluene diisocyanate	sensitization
Benzene__1_3_diisocyanatomethyl	2023	Stable CoII-based coordination polymer as fluorescence sensor for the discriminative sensing of biomarker methylmalonic acid.	37331043	0	Toluene diisocyanate	sensitization
Benzene__1_3_diisocyanatomethyl	2023	Five Novel Silver-Based Coordination Polymers as Photoluminescent Sensing Platforms for the Detection of Nitrobenzene.	37293845	0	Toluene diisocyanate	sensitization
Benzene__1_3_diisocyanatomethyl	2023	A turn-on chemiluminescent assay for alkaline phosphatase using two-dimensional Fe-centered metal-organic frameworks as the signaling probe.	37227624	0	Toluene diisocyanate	sensitization
Benzene__1_3_diisocyanatomethyl	2023	Water-Stable Hybrid Lead-Free Perovskite for Negative Temperature Coefficient Thermistors.	37130306	0	Toluene diisocyanate	sensitization
Benzene__1_3_diisocyanatomethyl	2023	Influence of Cross-Linking and Crystalline Morphology on the Shape-Memory Properties of PET/PEN/PCL Copolyesters Using Trimesic Acid and Glycerol.	37177229	0	Toluene diisocyanate	sensitization
Benzene__1_3_diisocyanatomethyl	2001	Development of marine toxicity data for ordnance compounds.	11503067	0	Toluene diisocyanate	sensitization
Benzene__1_3_diisocyanatomethyl	2001	Characterization of volatile organic compounds in smoke at municipal structural fires.	11482799	0	Toluene diisocyanate	chemical exposure
Benzene__1_3_diisocyanatomethyl	2001	Determination of rat hepatocellular glutathione by reversed-phase liquid chromatography with fluorescence detection and cytotoxicity evaluation of environmental pollutants based on the concentration change.	11438964	0	Toluene diisocyanate	sensitization
Benzene__1_3_diisocyanatomethyl	2001	Biomarkers for assessing occupational exposures to 1,3-butadiene.	11397405	0	Toluene diisocyanate	sensitization
Benzene__1_3_diisocyanatomethyl	2001	Indoor and outdoor BTX levels in German cities.	11286215	0	Toluene diisocyanate	asthma
Benzene__1_3_diisocyanatomethyl	2000	Dynamic carbon-13 MAS NMR application to benzene ring flips in polyaryl ethers.	11270739	0	Toluene diisocyanate	sensitization
Benzene__1_3_diisocyanatomethyl	2000	Coast Guard exposure to gasoline, MTBE, and benzene vapors during inspection of tank barges.	11192221	0	Toluene diisocyanate	chemical exposure
Benzene__1_3_diisocyanatomethyl	2000	Traffic exposure and allergic sensitization against latex in children.	10984380	0	Toluene diisocyanate	sensitization
Benzene__1_3_diisocyanatomethyl	2000	Effects of indoor painting and smoking on airway symptoms in atopy risk children in the first year of life results of the LARS-study. Leipzig Allergy High-Risk Children Study.	10956586	0	Toluene diisocyanate	wheezing
Benzene__1_3_diisocyanatomethyl	2000	Changes in electrocortical arousal following acute trimethylbenzene administration in rats.	10846847	0	Toluene diisocyanate	sensitization
Benzene__1_3_diisocyanatomethyl	1999	Exposure-response of asphalt fumes with changes in pulmonary function and symptoms.	10450769	0	Toluene diisocyanate	lung function
Benzene__1_3_diisocyanatomethyl	2023	Chlorine resistance property improvement of polyamide reverse osmosis membranes through cross-linking degree increment.	37209732	0	Toluene diisocyanate	sensitization
Benzene__1_3_diisocyanatomethyl	2023	In-situ growth of covalent organic framework on stainless steel needles as solid-phase microextraction probe coupled with electrospray ionization mass spectrometry for rapid and sensitive determination of tricyclic antidepressants in biosamples.	37004299	0	Toluene diisocyanate	sensitization
CHLORAMINE_T_ANHYDROUS	2010	Asthma induced by chloramine T in nurses case report.	20521563	0	Chloramine T	sensitization
CHLORAMINE_T_ANHYDROUS	2005	Occupational eosinophilic bronchitis without asthma due to chloramine exposure.	16040771	0	Chloramine T	asthma
CHLORAMINE_T_ANHYDROUS	2005	Radiolabeling of amyloid-beta peptides.	15980615	0	Chloramine T	sensitization
CHLORAMINE_T_ANHYDROUS	1986	A sensitive and practical immunoradiometric assay of thyrotropin.	3948396	0	Chloramine T	sensitization
CHLORAMINE_T_ANHYDROUS	2006	Optimization and validation of a colorimetric assay for Tetrahymena sp. survival.	16300932	0	Chloramine T	chemical exposure
CHLORAMINE_T_ANHYDROUS	2004	Development and analytical validation of a radioimmunoassay for the measurement of feline pancreatic lipase immunoreactivity in serum.	15581227	0	Chloramine T	sensitization
CHLORAMINE_T_ANHYDROUS	1980	Production of aseptic spores of vesicular-arbuscular endophytes and their viability after chemical and physical stress.	16345579	0	Chloramine T	sensitization
CHLORAMINE_T_ANHYDROUS	2006	Reducing and oxidizing agents sensitize heat-activated vanilloid receptor TRPV1 current.	16614139	0	Chloramine T	transient receptor potential cation channel
CHLORAMINE_T_ANHYDROUS	2006	Development of radioimmunoassay for human sperm protein 17.	16833189	0	Chloramine T	sensitization
CHLORAMINE_T_ANHYDROUS	2007	Studies on the efficacy of Chloramine T trihydrate N-chloro-p-toluene sulfonamide against planktonic and sessile populations of different Legionella pneumophila strains.	16990048	0	Chloramine T	sensitization
CHLORAMINE_T_ANHYDROUS	2006	Luminal oxidants selectively modulate electrogenic ion transport in rat colon.	17006992	0	Chloramine T	inflammation
CHLORAMINE_T_ANHYDROUS	2006	Functional expression of a single-chain antibody to ErbB-2 in plants and cell-free systems.	17010186	0	Chloramine T	activation epidermal growth factor receptor
CHLORAMINE_T_ANHYDROUS	2006	Radioiodinated VEGF to image tumor angiogenesis in a LS180 tumor xenograft model.	17127168	0	Chloramine T	epidermal growth factor receptor
CHLORAMINE_T_ANHYDROUS	2007	Overestimation of advanced oxidation protein products in uremic plasma due to presence of triglycerides and other endogenous factors.	17292872	0	Chloramine T	inflammation
CHLORAMINE_T_ANHYDROUS	2007	Dentin decontamination using chloramine T prior to experiments involving bacteria.	17349688	0	Chloramine T	sensitization
CHLORAMINE_T_ANHYDROUS	2006	Three methionine residues located within the regulator of conductance for K RCK domains confer oxidative sensitivity to large-conductance Ca2-activated K channels.	16396928	0	Chloramine T	sensitization
CHLORAMINE_T_ANHYDROUS	2004	A novel spectrophotometric determination of some phenothiazines involving iodine monochloride from chloramine-T with iodine.	15543534	0	Chloramine T	sensitization
CHLORAMINE_T_ANHYDROUS	2004	The beta1 subunit enhances oxidative regulation of large-conductance calcium-activated K channels.	15452197	0	Chloramine T	oxidative stress
CHLORAMINE_T_ANHYDROUS	2002	Establishment of a highly sensitive leptin radioimmunoassay and detection of increased leptin levels in hyperlipidemia and pregnancy.	12227418	0	Chloramine T	sensitization
CHLORAMINE_T_ANHYDROUS	2002	Modifications of human cardiac sodium channel gating by UVA light.	12235490	0	Chloramine T	sensitization
CHLORAMINE_T_ANHYDROUS	2003	Hyperbaric oxygen and chemical oxidants stimulate CO2/H-sensitive neurons in rat brain stem slices.	12704094	0	Chloramine T	sensitization
CHLORAMINE_T_ANHYDROUS	2003	Validation of the chloramine-T induced oxidation of human serum albumin as a model for oxidative damage in vivo.	12739779	0	Chloramine T	oxidative stress
CHLORAMINE_T_ANHYDROUS	2003	Use of an oxidation reaction for the quantitative determination of albendazole with Chloramine-T and acid dyes.	12769384	0	Chloramine T	sensitization
CHLORAMINE_T_ANHYDROUS	2003	Two simple methods for the estimation of albendazole and its dosage forms using chloramine-T.	12818692	0	Chloramine T	sensitization
CHLORAMINE_T_ANHYDROUS	2003	Imaging gastrointestinal tumours using vascular endothelial growth factor-165 VEGF165 receptor scintigraphy.	12881392	0	Chloramine T	epidermal growth factor receptor
CHLORAMINE_T_ANHYDROUS	2001	Determination of trace iodine based on kinetic-spectrophotometry with malachite green-chloramine T system.	12945345	0	Chloramine T	sensitization
CHLORAMINE_T_ANHYDROUS	2003	Intrinsic and acquired resistance to quaternary ammonium compounds in food-related Pseudomonas spp.	12969304	0	Chloramine T	sensitization
CHLORAMINE_T_ANHYDROUS	2003	Nasal lavage fluid examination in diagnostics of occupational allergy to chloramine.	14587536	0	Chloramine T	asthma
CHLORAMINE_T_ANHYDROUS	2003	Influence of different temperatures on internalization of epidermal growth factor receptor complexes in Tca-8113 cells.	14661455	0	Chloramine T	activation epidermal growth factor receptor
CHLORAMINE_T_ANHYDROUS	2004	Oxidative stress decreases pHi and Na/H exchange and increases excitability of solitary complex neurons from rat brain slices.	14668260	0	Chloramine T	sensitization
CHLORAMINE_T_ANHYDROUS	2003	Development of radioimmunoassay for the measurement of human leptin in serum.	14737723	0	Chloramine T	sensitization
CHLORAMINE_T_ANHYDROUS	2004	Purification and partial characterization of feline alpha1-proteinase inhibitor falpha1-PI and the development and validation of a radioimmunoassay for the measurement of falpha1-PI in serum.	14987802	0	Chloramine T	sensitization
CHLORAMINE_T_ANHYDROUS	2004	Establishment and primary application of a highly-sensitive orexin-A radioimmunoassay.	15038616	0	Chloramine T	sensitization
CHLORAMINE_T_ANHYDROUS	2007	Estimation of activity of pharmakopeal disinfectants and antiseptics against Gram-negative and Gram-positive bacteria isolated from clinical specimens, drugs and environment.	17601033	0	Chloramine T	sensitization
CHLORAMINE_T_ANHYDROUS	1992	Autoradiographic Localization of Cholecystokinin A and B Receptors in Rat Brain Using 125Id-Tyr25 Nle28,31-CCK 25 - 33S.	12106342	0	Chloramine T	conjunctivitis
CHLORAMINE_T_ANHYDROUS	2007	Functional consequences of methionine oxidation of hERG potassium channels.	17624316	0	Chloramine T	sensitization
CHLORAMINE_T_ANHYDROUS	2007	Singlet oxygen enhances intrinsic thrombolysis the intrinsic oxidative clot lysis assay INOXCLA.	17911188	0	Chloramine T	inflammation
CHLORAMINE_T_ANHYDROUS	1985	Pulmonary vascular injury in pancreatitis evidence for a major role played by pancreatic elastase.	3843961	0	Chloramine T	pulmonary injury
CHLORAMINE_T_ANHYDROUS	2010	Effects of pearl powder extract and its fractions on fibroblast function relevant to wound repair.	20645827	0	Chloramine T	fibroblast proliferation
CHLORAMINE_T_ANHYDROUS	2010	Regulatory action of charred Gossamer urocteae on the functions of mouse oral fibroblasts.	20653170	0	Chloramine T	fibroblast proliferation
CHLORAMINE_T_ANHYDROUS	2001	The radioimmunoassay of growth hormone and prolactin and its application.	21171417	0	Chloramine T	sensitization
CHLORAMINE_T_ANHYDROUS	2011	Occupational asthma in professional cleaning work a clinical study.	21285030	0	Chloramine T	asthma
CHLORAMINE_T_ANHYDROUS	2011	I-Celecoxib Analogues as SPECT Tracers of Cyclooxygenase-2 in Inflammation.	21318094	0	Chloramine T	inflammation
CHLORAMINE_T_ANHYDROUS	2011	Synergistic roles of Helicobacter pylori methionine sulfoxide reductase and GroEL in repairing oxidant-damaged catalase.	21460217	0	Chloramine T	inflammation
CHLORAMINE_T_ANHYDROUS	2011	The expression of connective tissue growth factor in mast cells in the development of pulmonary fibrosis.	22097728	0	Chloramine T	MCS
CHLORAMINE_T_ANHYDROUS	2012	Novel model to study combined effects of microorganisms and oxidants on development of intestinal necrosis.	22789034	0	Chloramine T	oxidative stress
CHLORAMINE_T_ANHYDROUS	2012	Sorafenib-induced hepatocellular carcinoma cell death depends on reactive oxygen species production in vitro and in vivo.	22902857	0	Chloramine T	oxidative stress
CHLORAMINE_T_ANHYDROUS	2013	Measurement of MHC/peptide interactions by gel filtration or monoclonal antibody capture.	23392640	0	Chloramine T	sensitization
CHLORAMINE_T_ANHYDROUS	2013	Molecular imaging of heparan sulfate expression with radiolabeled recombinant eosinophil cationic protein predicts allergic lung inflammation in a mouse model for asthma.	23520217	0	Chloramine T	asthma
CHLORAMINE_T_ANHYDROUS	2013	Sandmeyer reaction repurposed for the site-selective, non-oxidizing radioiodination of fully-deprotected peptides studies on the endogenous opioid peptide -neoendorphin.	23796454	0	Chloramine T	sensitization
CHLORAMINE_T_ANHYDROUS	2013	Effects of two water disinfectants chloramine T and peracetic acid on the epidermis and gills of Garra rufa used in human ichthyotherapy.	24195278	0	Chloramine T	mucin production
CHLORAMINE_T_ANHYDROUS	2012	Influence of route of administration and liposomal encapsulation on blood and lymph node exposure to the protein VEGF-C156S.	22030745	0	Chloramine T	epidermal growth factor receptor
CHLORAMINE_T_ANHYDROUS	2008	Oxidation of multiple methionine residues impairs rapid sodium channel inactivation.	18369661	0	Chloramine T	sensitization
CHLORAMINE_T_ANHYDROUS	2008	Redox modulation of A-type K currents in pain-sensing dorsal root ganglion neurons.	18375201	0	Chloramine T	sensitization
CHLORAMINE_T_ANHYDROUS	2001	Measurement of MHC/peptide interactions by gel filtration.	18432745	0	Chloramine T	sensitization
CHLORAMINE_T_ANHYDROUS	2008	Kinetic assay for the determination of the oxidative stress biomarker, advanced oxidation protein products AOPP in the human blood plasma.	18642760	0	Chloramine T	oxidative stress
CHLORAMINE_T_ANHYDROUS	1982	Colorimetric determination of p-aminophenol in the presence of paracetamol with 3-cyano-N-methoxypyridinium perchlorate.	18963136	0	Chloramine T	sensitization
CHLORAMINE_T_ANHYDROUS	1989	Difficulties with the chloramine-T-Phenol Red method for bromide determination.	18964898	0	Chloramine T	sensitization
CHLORAMINE_T_ANHYDROUS	1993	Spectrophotometric methods for the determination of tolnaftate.	18965668	0	Chloramine T	sensitization
CHLORAMINE_T_ANHYDROUS	1996	Spectrophotometric determination of bio-active compounds with chloramine-T and gallocyanine.	18966644	0	Chloramine T	sensitization
CHLORAMINE_T_ANHYDROUS	1997	Spectrophotometric methods for the determination of omeprazole in bulk form and pharmaceutical formulations.	18966856	0	Chloramine T	sensitization
CHLORAMINE_T_ANHYDROUS	1998	Spectrophotometric determination of azathioprine in pharmaceutical formulations.	18967434	0	Chloramine T	sensitization
CHLORAMINE_T_ANHYDROUS	2001	Application of oxidative coupling reactions for the estimation of ritodrine hydrochloride in bulk sample and dosage forms.	18968180	0	Chloramine T	sensitization
CHLORAMINE_T_ANHYDROUS	2004	Sequential injection spectrophotometric determination of trace amounts of iodide by its catalytic effect on the 4,4-methylenebisN,N-dimethylaniline-chloramine-T reaction.	18969731	0	Chloramine T	sensitization
CHLORAMINE_T_ANHYDROUS	2008	Protection of vascular smooth muscle cells by over-expressed methionine sulphoxide reductase A role of intracellular localization and substrate availability.	19085252	0	Chloramine T	oxidative stress
CHLORAMINE_T_ANHYDROUS	2009	Regulation of calculus bovis on the function of mice oral fibroblasts.	19621589	0	Chloramine T	fibroblast proliferation
CHLORAMINE_T_ANHYDROUS	1918	EXPERIMENTAL CHEMICAL PNEUMONIA.	19868275	0	Chloramine T	conjunctivitis
CHLORAMINE_T_ANHYDROUS	2010	Comparative efficacy of several disinfectants in suspension and carrier tests against Haemophilus parasuis serovars 1 and 5.	20035964	0	Chloramine T	particular matter
CHLORAMINE_T_ANHYDROUS	2010	Nodular gill disease causing proliferative branchitis and mortality in Chinook salmon Oncorhynchus tshawytscha.	20200576	0	Chloramine T	hyperplasia
CHLORAMINE_T_ANHYDROUS	2010	Quantitative analysis of endocytosis and turnover of epidermal growth factor EGF and EGF receptor.	20235100	0	Chloramine T	activation epidermal growth factor receptor
CHLORAMINE_T_ANHYDROUS	2007	Simvastatin reverses target organ damage and oxidative stress in Angiotensin II hypertension comparison with apocynin, tempol, and hydralazine.	17878758	0	Chloramine T	oxidative stress
CHLORAMINE_T_ANHYDROUS	2013	Inhalation exposure to chloramine T induces DNA damage and inflammation in lung of Sprague-Dawley rats.	24213014	0	Chloramine T	inflammation
CHLORAMINE_T_ANHYDROUS	2002	Inactivation and pharmacological properties of sqKv1A homotetramers in Xenopus oocytes cannot account for behavior of the squid "delayed rectifier" K conductance.	12023225	0	Chloramine T	sensitization
CHLORAMINE_T_ANHYDROUS	2002	Occupational respiratory hypersensitivity in dental personnel.	11981653	1	Chloramine T	respiratory hypersensitivity
CHLORAMINE_T_ANHYDROUS	1984	High-level iodination of monoclonal antibody fragments for radiotherapy.	6699726	0	Chloramine T	sensitization
CHLORAMINE_T_ANHYDROUS	1984	A radioimmunoassay system for human myoglobin method development and applications.	6740198	0	Chloramine T	sensitization
CHLORAMINE_T_ANHYDROUS	1984	Radioimmunoassay of secretin in human serum.	6744627	0	Chloramine T	sensitization
CHLORAMINE_T_ANHYDROUS	1984	Immunochemical evaluation of radioiodinated protein A.	6747306	0	Chloramine T	sensitization
CHLORAMINE_T_ANHYDROUS	1980	Reisolation of immunoreactive radioiodinated antigens using glutaraldehyde-insolubilized antibody preparations.	6776199	0	Chloramine T	Low molecular weight
CHLORAMINE_T_ANHYDROUS	1981	Occupational asthma due to inhalation of chloramine-T. I. Clinical observations and inhalation-provocation studies.	6782023	0	Chloramine T	respiratory symptoms
CHLORAMINE_T_ANHYDROUS	1981	Approaches to a markedly increased sensitivity of the radioimmunoassay for thyrotropin-releasing hormone by derivatization.	6784775	0	Chloramine T	sensitization
CHLORAMINE_T_ANHYDROUS	1981	3H and 125I radioimmunoassays of haloperidol compared with fluoroimmunoassay involving antibody coupled to magnetizable solid phase.	6786800	0	Chloramine T	sensitization
CHLORAMINE_T_ANHYDROUS	1982	A new improvement of the sensitivity and specificity of radioimmunoassay for thyroliberin. Application to biological samples.	6818489	0	Chloramine T	sensitization
CHLORAMINE_T_ANHYDROUS	1983	Use of immunoaffinity chromatography for purification of 125I-labeled human prolactin.	6821925	0	Chloramine T	sensitization
CHLORAMINE_T_ANHYDROUS	1984	Evaluation of a sensitive and specific radioimmunoassay for pancreatic glucagon in human plasma and its clinical application.	6692564	0	Chloramine T	sensitization
CHLORAMINE_T_ANHYDROUS	1983	Radioimmunoassay of cholecystokinin.	6839908	0	Chloramine T	sensitization
CHLORAMINE_T_ANHYDROUS	1982	Critical analysis of 131I- and 125Ihuman thyroglobulin labels for radioimmunoassay use.	7056843	0	Chloramine T	sensitization
CHLORAMINE_T_ANHYDROUS	1982	Solid-phase double-antibody radioimmunoassay of pepsinogen I in serum.	7105397	0	Chloramine T	sensitization
CHLORAMINE_T_ANHYDROUS	1982	Measurement of methionine-enkephalin Arg6,Phe7 in rat brain by specific radioimmunoassay directed at methionine sulphoxide enkephalinArg6,Phe7.	7108539	0	Chloramine T	sensitization
CHLORAMINE_T_ANHYDROUS	1982	Double-antibody solid-phase radioimmunoassay for blood bradykinin.	7139956	0	Chloramine T	sensitization
CHLORAMINE_T_ANHYDROUS	1982	A radioimmunoassay for erythropoietin serum levels in normal human subjects and patients with hemopoietic disorders.	7142788	0	Chloramine T	sensitization
CHLORAMINE_T_ANHYDROUS	1982	A new sensitive radioimmunoassay for plasma arginine vasopressin.	7166599	0	Chloramine T	sensitization
CHLORAMINE_T_ANHYDROUS	1980	A C-terminal radioimmunoassay for human parathyrin.	7221164	0	Chloramine T	sensitization
CHLORAMINE_T_ANHYDROUS	1981	Purification and radiolabeling of human C1q.	7252154	0	Chloramine T	sensitization
CHLORAMINE_T_ANHYDROUS	1981	A double antibody radioimmunoassay for canine cardiac cathepsin D.	7260978	0	Chloramine T	sensitization
CHLORAMINE_T_ANHYDROUS	1980	Radioimmunoassay of neurotensin and the distribution and concentration of gut neurotensin in rat and dog.	7385223	0	Chloramine T	sensitization
CHLORAMINE_T_ANHYDROUS	1981	A model of decreased functional alpha-1-proteinase inhibitor. Pulmonary pathology of dogs exposed to chloramine T.	6975283	0	Chloramine T	emphysema
CHLORAMINE_T_ANHYDROUS	1983	In vitro and in vivo effects of chloramine T on rat serum elastase inhibitor.	6603886	0	Chloramine T	emphysema
CHLORAMINE_T_ANHYDROUS	1983	Human methionine sulfoxide-peptide reductase, an enzyme capable of reactivating oxidized alpha-1-proteinase inhibitor in vitro.	6600900	0	Chloramine T	chronic obstructive pulmonary disease
CHLORAMINE_T_ANHYDROUS	1984	Development and validation of a specific radioimmunoassay for PHI in plasma.	6548671	0	Chloramine T	sensitization
CHLORAMINE_T_ANHYDROUS	1985	Determination of methionine sulfoxide in proteins comparison of a gas-chromatographic and electrophoretic method.	4067174	0	Chloramine T	conjunctivitis
CHLORAMINE_T_ANHYDROUS	1985	Measurement of plasma canine C-peptide by radioimmunoassay.	4092733	0	Chloramine T	sensitization
CHLORAMINE_T_ANHYDROUS	1970	Development of a paper strip test for detection of niacin produced by mycobacteria.	4321713	0	Chloramine T	sensitization
CHLORAMINE_T_ANHYDROUS	1974	Properties of a prolactin receptor from the rabbit mammary gland.	4375964	0	Chloramine T	sensitization
CHLORAMINE_T_ANHYDROUS	1973	Radioimmunoassay for type A toxin of Clostridium botulinum.	4633477	0	Chloramine T	sensitization
CHLORAMINE_T_ANHYDROUS	1984	Neuropeptide Y receptor in the rat brain.	6096141	0	Chloramine T	sensitization
CHLORAMINE_T_ANHYDROUS	1983	Regulation of angiotensin converting enzyme.	6100606	0	Chloramine T	sensitization
CHLORAMINE_T_ANHYDROUS	1981	Radioimmunoassay of 5-hydroxyindole acetic acid using an iodinated derivative.	6164782	0	Chloramine T	sensitization
CHLORAMINE_T_ANHYDROUS	1981	Tumor and placental histaminase, II A procedure for radioimmunoassay.	6170956	0	Chloramine T	sensitization
CHLORAMINE_T_ANHYDROUS	1984	Excretory-secretory and somatic antigens in the diagnosis of human filariasis.	6204795	0	Chloramine T	Low molecular weight
CHLORAMINE_T_ANHYDROUS	1984	Specific binding of a 125I-labeled substance P analog to rat submaxillary gland.	6205134	0	Chloramine T	substance P
CHLORAMINE_T_ANHYDROUS	1984	Immunogenic and antigenic properties of the COOH-terminal hexapeptide of substance P.	6205258	0	Chloramine T	substance P
CHLORAMINE_T_ANHYDROUS	1981	A sensitive radioimmunoassay for corticotropin using a fully biologically active 125I-labeled ligand.	6263579	0	Chloramine T	sensitization
CHLORAMINE_T_ANHYDROUS	1981	Binding of iodinated rat and ovine prolactins to prolactin receptors and to its antibodies.	6266898	0	Chloramine T	sensitization
CHLORAMINE_T_ANHYDROUS	1983	The use of protein A in solid-phase binding assays a comparison of four radioiodination techniques.	6402549	0	Chloramine T	sensitization
CHLORAMINE_T_ANHYDROUS	1983	Kinetic study on disappearance of gamma-butyrolactone-gamma-carbonyl-L-histidyl-L-prolinamide DN-1417 from plasma using a radioimmunoassay for DN-1417 isobutylamide.	6410041	0	Chloramine T	sensitization
CHLORAMINE_T_ANHYDROUS	1984	Highly sensitive and specific radioimmunoassays for dihydroergotoxine components in plasma.	6421592	0	Chloramine T	sensitization
CHLORAMINE_T_ANHYDROUS	1984	Spectrophotometric determination of cyanoglucosides in cassava.	6430868	0	Chloramine T	sensitization
CHLORAMINE_T_ANHYDROUS	1984	Radioimmunoassay of cationic trypsin-like immunoreactivity in man.	6474083	0	Chloramine T	sensitization
CHLORAMINE_T_ANHYDROUS	1984	A sensitive and specific radioimmunoassay for arginine vasopressin and its validation.	6479376	0	Chloramine T	sensitization
CHLORAMINE_T_ANHYDROUS	1984	Identification of an antigen of Onchocerca volvulus of possible diagnostic use.	6504560	0	Chloramine T	sensitization
CHLORAMINE_T_ANHYDROUS	1984	Radioimmunoassay for serum thyroglobulin designed for early detection of metastases and recurrencies in the follow-up of patients with differentiated thyroid carcinoma.	6512496	0	Chloramine T	sensitization
CHLORAMINE_T_ANHYDROUS	1984	Radioimmunoassay for MPV-295, a new antihypertensive drug.	6531647	0	Chloramine T	sensitization
CHLORAMINE_T_ANHYDROUS	1981	Double-antibody radioimmunoassay of thyroid microsomal antibody in serum.	7449121	0	Chloramine T	sensitization
CHLORAMINE_T_ANHYDROUS	1980	Improved radioimmunoassay for human TSH.	7471472	0	Chloramine T	sensitization
CHLORAMINE_T_ANHYDROUS	1995	In vitro oxidative damage to tissue-type plasminogen activator a selective modification of the biological functions.	7585813	0	Chloramine T	sensitization
CHLORAMINE_T_ANHYDROUS	1998	Sensitivity to disinfectants of Candid albicans strains isolated from the hospital environment.	9734234	0	Chloramine T	sensitization
CHLORAMINE_T_ANHYDROUS	1998	Conjugate chemistry, iodination and cellular binding of mEGF-dextran-tyrosine preclinical tests in preparation for clinical trials.	9852284	0	Chloramine T	activation epidermal growth factor receptor
[truncated: 18,529 more rows]

## Sheet: results_AOPHf_reviews
stressor	pubdate	title	pmid	is_review	compound	event
1_2_Diaminoethane	1990	Allergic contact dermatitis to ethylenediamine. A continuing problem.	2137392	1	Ethylenediamine	sensitization
1_2_Diaminoethane	1989	Allergic cutaneous reactions to drugs.	2529577	1	Ethylenediamine	allergic reaction
1_2_Diaminoethane	1990	Assessment of Fura-2 for measurements of cytosolic free calcium.	2191782	1	Ethylenediamine	sensitization
1_2_Diaminoethane	2004	Cutaneous drug eruption from cetirizine and hydroxyzine.	15153902	1	Ethylenediamine	sensitization
1_2_Diaminoethane	1976	Contact allergy predictive testing in man.	801606	1	Ethylenediamine	sensitization
1_2_Diaminoethane	1979	Pulmonary function tests with the bronchodilator Terbutaline.	161461	1	Ethylenediamine	asthma
1_2_Diaminoethane	1985	Ethylenediamine, profile of a sensitizing excipient.	3900925	1	Ethylenediamine	rhinitis
1_2_Diaminoethane	1984	Contact sensitivity to topical corticosteroids.	6233341	1	Ethylenediamine	sensitization
1_2_Diaminoethane	2008	Novel polymer carriers and gene constructs for treatment of myocardial ischemia and infarction.	18662730	1	Ethylenediamine	Low molecular weight
1_2_Diaminoethane	1999	Bronchoconstrictor additives in bronchodilator solutions.	10452789	1	Ethylenediamine	sensitization
1_2_Diaminoethane	2008	Heavy metal induced oxidative stress amp its possible reversal by chelation therapy.	19106443	1	Ethylenediamine	epidermal growth factor receptor
1_2_Diaminoethane	1994	Sensitization to thimerosal Merthiolate is still present today.	7867326	1	Ethylenediamine	sensitization
1_2_Diaminoethane	1996	EDTA chelation therapy in the treatment of vascular disease.	8820322	1	Ethylenediamine	conjunctivitis
1_2_Diaminoethane	1998	TPEN, a Zn2/Fe2 chelator with low affinity for Ca2, inhibits lamin assembly, destabilizes nuclear architecture and may independently protect nuclei from apoptosis in vitro.	9601611	1	Ethylenediamine	sensitization
1_2_Diaminoethane	1997	Current status of the clinical development of MR contrast media.	9465947	1	Ethylenediamine	inflammation
1_2_Diaminoethane	2002	Evaluation of focal pancreatic masses comparison of mangafodipir-enhanced MR imaging and contrast-enhanced helical CT.	12439582	1	Ethylenediamine	sensitization
1_2_Diaminoethane	2003	Fluorescence polarization immunoassays for metal ions.	12678703	1	Ethylenediamine	sensitization
1_2_Diaminoethane	2022	Manganese and related neurotoxic pathways A potential therapeutic target in neurodegenerative diseases.	36183913	1	Ethylenediamine	inflammation
1_2_Diaminoethane	2020	Synthesis of anti-allergic drugs.	35497436	1	Ethylenediamine	allergic reaction
1_2_Diaminoethane	2019	On the Aggregation and Sensing Properties of ZincII Schiff-Base Complexes of Salen-Type Ligands.	31324053	1	Ethylenediamine	sensitization
1_2_Diaminoethane	2020	Metal-Salen-based Probes for the Selective Detection of Phosphates via a Disassembly Approach.	32331542	1	Ethylenediamine	sensitization
1_2_Diaminoethane	2013	Relevance of the mouse model as a therapeutic approach for neutrophil proteinase 3-associated human diseases.	23886601	1	Ethylenediamine	inflammation
1_2_Diaminoethane	2013	The role of zinc in the prevention of diabetic cardiomyopathy and nephropathy.	23039870	1	Ethylenediamine	inflammation
1_2_Diaminoethane	2020	MnDPDP Contrast Agent for Imaging and Protection of Viable Tissue.	32994754	1	Ethylenediamine	oxidative stress
1_2_Diaminoethane	2015	Diagnostic accuracy of serum cystatin C in chronic kidney disease a meta-analysis.	26200185	1	Ethylenediamine	sensitization
1_3_Isobenzofurandione	1995	Is atopy a risk factor of occupational asthma?.	7638420	1	Phthalic anhydride	asthma
1_3_Isobenzofurandione	1993	Transient syndrome of acute irritation of the bronchi induced by single and massive inhalation of phthalic anhydride.	8047786	1	Phthalic anhydride	wheezing
1_3_Isobenzofurandione	1991	Platelet hyperaggregation induced by low molecular weight heparin in adult respiratory distress syndrome.	1848967	1	Phthalic anhydride	Low molecular weight
1_3_Isobenzofurandione	2017	Organic Material Based Fluorescent Sensor for Hg2 a Brief Review on Recent Development.	27646651	1	Phthalic anhydride	sensitization
1_3_Isobenzofurandione	2016	Phthalic anhydride Illustrating a conundrum in chemical allergy.	27230707	1	Phthalic anhydride	covalent protein binding
1_3_Isobenzofurandione	2006	Allergic contact dermatitis to copolymers in cosmetics--case report and review of the literature.	17026690	1	Phthalic anhydride	sensitization
Benzene__1_3_diisocyanatomethyl	1995	Exposure to complex mixtures implications for biological monitoring.	7618172	1	Toluene diisocyanate	chemical exposure
Benzene__1_3_diisocyanatomethyl	1996	Reducing uncertainty in risk assessment by using specific knowledge to replace default options.	8744594	1	Toluene diisocyanate	chemical exposure
Benzene__1_3_diisocyanatomethyl	1992	Individual and population exposures to gasoline.	1380368	1	Toluene diisocyanate	chemical exposure
Benzene__1_3_diisocyanatomethyl	1991	Genotoxic properties of 1,3-butadiene and its derivatives.	1806758	1	Toluene diisocyanate	chemical exposure
Benzene__1_3_diisocyanatomethyl	2021	Environmental fate and aquatic effects of propylbenzenes and trimethylbenzenes A review.	33059290	1	Toluene diisocyanate	sensitization
Benzene__1_3_diisocyanatomethyl	1996	Air toxics biomarkers in environmental applications--overview and summary of recommendations.	8933025	1	Toluene diisocyanate	sensitization
Benzene__1_3_diisocyanatomethyl	2002	Human urinary carcinogen metabolites biomarkers for investigating tobacco and cancer.	12082012	1	Toluene diisocyanate	sensitization
Benzene__1_3_diisocyanatomethyl	2002	NTP Technical Report on the metabolism, toxicity and predicted carcinogenicity of diazoaminobenzene CAS No. 136-35-6.	12370695	1	Toluene diisocyanate	hyperplasia
Benzene__1_3_diisocyanatomethyl	2008	Existing technologies to reduce specific toxicant emissions in cigarette smoke.	18768458	1	Toluene diisocyanate	conjunctivitis
Benzene__1_3_diisocyanatomethyl	2011	Electrosurgical smoke a real concern.	21804521	1	Toluene diisocyanate	emphysema
CHLORAMINE_T_ANHYDROUS	2002	Occupational respiratory hypersensitivity in dental personnel.	11981653	1	Chloramine T	respiratory hypersensitivity
CHLORAMINE_T_ANHYDROUS	2014	Analysis of amino acid composition in proteins of animal tissues and foods as pre-column o-phthaldialdehyde derivatives by HPLC with fluorescence detection.	24731621	1	Chloramine T	sensitization
ETHYLENEDIAMINE	2015	EDTA Chelation Therapy to Reduce Cardiovascular Events in Persons with Diabetes.	26364188	1	Ethylenediamine	oxidative stress
ETHYLENEDIAMINE	1976	Carboxypeptidase B-like and trypsin-like activities in isolated rat pancreatic islets.	820528	1	Ethylenediamine	sensitization
ETHYLENEDIAMINE	1976	Cardiac asthma--its origin, recognition and management.	824980	1	Ethylenediamine	bronchospasm
ETHYLENEDIAMINE	1995	Status asthmaticus.	7739923	1	Ethylenediamine	asthma
ETHYLENEDIAMINE	1976	Techniques of skinned cardiac cells and of isolated cardiac fibers with disrupted sarcolemmas with reference to the effects of catecholamines and of caffeine.	815972	1	Ethylenediamine	sensitization
ETHYLENEDIAMINE	2011	Salen Mn complexes mitigate radiation injury in normal tissues.	21453241	1	Ethylenediamine	oxidative stress
ETHYLENEDIAMINE	2014	Ga-68-PSMA PET/CT for prostate cancer.	25518963	1	Ethylenediamine	conjunctivitis
ETHYLENEDIAMINE	2011	Therapeutic potential of copper chelation with triethylenetetramine in managing diabetes mellitus and Alzheimers disease.	21770477	1	Ethylenediamine	oxidative stress
ETHYLENEDIAMINE	1994	Acute exacerbations of obstructive lung disease. What to do when immediate care is crucial.	7911236	1	Ethylenediamine	calcium channel
ETHYLENEDIAMINE	2010	Drugs in development for tuberculosis.	21080738	1	Ethylenediamine	sensitization
ETHYLENEDIAMINE	1993	Recent advances in the application of molecular biology in filariasis.	7973949	1	Ethylenediamine	sensitization
ETHYLENEDIAMINE	1994	Esophagomediastinal fistulae as a rare complication of tuberculosis in an HIV-infected patient.	7982371	1	Ethylenediamine	coughing
ETHYLENEDIAMINE	1994	Life-threatening asthma.	7982342	1	Ethylenediamine	asthma
ETHYLENEDIAMINE	1972	Rifampin.	4622757	1	Ethylenediamine	sensitization
ETHYLENEDIAMINE	2008	Biosynthesis of D-arabinose in mycobacteria - a novel bacterial pathway with implications for antimycobacterial therapy.	18422659	1	Ethylenediamine	T cell*
ETHYLENEDIAMINE	2008	Diffuse pachymeningitis due to Mycobacterium tuberculosis a case report and review of the literature.	18524144	1	Ethylenediamine	inflammation
ETHYLENEDIAMINE	2003	Efficacy of chemical root surface modifiers in the treatment of periodontal disease. A systematic review.	14971255	1	Ethylenediamine	inflammation
ETHYLENEDIAMINE	1996	Some commonly overlooked properties of calcium buffer systems a simple method for detecting and correcting stoichiometric imbalance in CaEGTA stock solutions.	8894269	1	Ethylenediamine	sensitization
ETHYLENEDIAMINE	1997	Function of metal-ion homeostasis in the cell division cycle, mitochondrial protein processing, sensitivity to mycobacterial infection and brain function.	9050240	1	Ethylenediamine	sensitization
ETHYLENEDIAMINE	1980	A chemists view of the analysis of human hair for trace elements.	6768128	1	Ethylenediamine	sensitization
ETHYLENEDIAMINE	1980	Radionuclide wall motion study and ejection fraction in clinical practice.	6767144	1	Ethylenediamine	sensitization
ETHYLENEDIAMINE	2008	The role of metals in modulating metalloprotease activity in the AD brain.	18270696	1	Ethylenediamine	activation EGFR
ETHYLENEDIAMINE	2020	Calmodulin-Cork Model of Gap Junction Channel Gating-One Molecule, Two Mechanisms.	32668628	1	Ethylenediamine	chemical sensitization | chemical sensitizer
ETHYLENEDIAMINE	2018	Female genital tuberculosis Revisited.	30964083	1	Ethylenediamine	sensitization
ETHYLENEDIAMINE	2020	Can Ga-68 PSMA PET/CT replace conventional imaging modalities for primary lymph node and bone staging of prostate cancer?	31113757	1	Ethylenediamine	sensitization
ETHYLENEDIAMINE	2018	Prostate-specific membrane antigen positron emission tomography in the management of recurrent prostate cancer.	30272121	1	Ethylenediamine	sensitization
ETHYLENEDIAMINE	2019	Physiopathological Premises to Nuclear Medicine Imaging of Pancreatic Neuroendocrine Tumours.	30727940	1	Ethylenediamine	sensitization
ETHYLENEDIAMINE	2022	Application of matrix-assisted laser desorption ionization time-of-flight mass spectrometry MALDI-TOF MS in the detection of drug resistance of Mycobacterium tuberculosis in re-treated patients.	35550524	1	Ethylenediamine	sensitization
ETHYLENEDIAMINE	2006	Oral xanthines as maintenance treatment for asthma in children.	16437447	1	Ethylenediamine	asthma
ETHYLENEDIAMINE	2005	Anticopper therapy against cancer and diseases of inflammation and fibrosis.	16182195	1	Ethylenediamine	inflammation
ETHYLENEDIAMINE	2003	Acute exacerbations of chronic obstructive pulmonary disease.	12793617	1	Ethylenediamine	COPD
ETHYLENEDIAMINE	2003	Asthma evaluation and management.	12793616	1	Ethylenediamine	asthma
ETHYLENEDIAMINE	2003	Do stretch-induced changes in intracellular calcium modify the electrical activity of cardiac muscle?	12732270	1	Ethylenediamine	sensitization
ETHYLENEDIAMINE	2003	Methylxanthines for exacerbations of chronic obstructive pulmonary disease.	12804425	1	Ethylenediamine	chronic obstructive pulmonary disease
ETHYLENEDIAMINE	2005	Intravenous aminophylline for acute severe asthma in children over two years receiving inhaled bronchodilators.	15846615	1	Ethylenediamine	lung function
ETHYLENEDIAMINE	2020	Tuberculosis in 2019.	32553319	1	Ethylenediamine	sensitization
ETHYLENEDIAMINE	2001	Cardiac natriuretic peptides new laboratory parameters in heart failure patients.	11405605	1	Ethylenediamine	sensitization
ETHYLENEDIAMINE	2001	Intravenous aminophylline for acute severe asthma in children over 2 years using inhaled bronchodilators.	11687103	1	Ethylenediamine	asthma
ETHYLENEDIAMINE	2001	Japanese guideline for the diagnosis and management of bronchial asthma 1998--its results and reversion.	11676124	1	Ethylenediamine	asthma
ETHYLENEDIAMINE	2001	COPD management of acute exacerbations and chronic stable disease.	11529259	1	Ethylenediamine	respiratory symptoms
ETHYLENEDIAMINE	2000	Addition of intravenous aminophylline to beta2-agonists in adults with acute asthma.	11034753	1	Ethylenediamine	asthma
ETHYLENEDIAMINE	1995	Bronchospasm during anesthesia in a patient with Prader-Willi syndrome.	8583665	1	Ethylenediamine	bronchospasm
ETHYLENEDIAMINE	1996	Outpatient management of tuberculosis.	8623687	1	Ethylenediamine	chronic cough
ETHYLENEDIAMINE	2001	Oral methyl-xanthines for bronchiectasis.	11279764	1	Ethylenediamine	COPD
ETHYLENEDIAMINE	2001	Methyl-xanthines for exacerbations of chronic obstructive pulmonary disease.	11279755	1	Ethylenediamine	COPD
ETHYLENEDIAMINE	2000	New medications for asthma.	11130939	1	Ethylenediamine	asthma
ETHYLENEDIAMINE	2000	Should aminophylline be abandoned in the treatment of acute asthma in adults?	11077034	1	Ethylenediamine	asthma
ETHYLENEDIAMINE	2017	68Ga-PSMA-PET/CT Has a Role in Detecting Prostate Cancer Lesions in Patients with Recurrent Disease.	28551611	1	Ethylenediamine	sensitization
ETHYLENEDIAMINE	2016	Bronchodilators for the prevention and treatment of chronic lung disease in preterm infants.	27960245	1	Ethylenediamine	emphysema
ETHYLENEDIAMINE	2017	Mycobacterium branderi infection Case report and literature review of an unusual and difficult-to-treat non-tuberculous mycobacterium.	28268125	1	Ethylenediamine	inflammation
ETHYLENEDIAMINE	2022	Performance of 68Ga-labeled prostate-specific membrane antigen ligand positron emission tomography/computed tomography in the diagnosis of primary prostate cancer a systematic review and meta-analysis.	34003611	1	Ethylenediamine	sensitization
ETHYLENEDIAMINE	2008	The risks of free copper in the body and the development of useful anticopper drugs.	18827576	1	Ethylenediamine	inflammation
ETHYLENEDIAMINE	1993	Intestinal permeability to 51CrEDTA in infectious diarrhea.	8359077	1	Ethylenediamine	inflammation
ETHYLENEDIAMINE	1980	Recent aspects of pharmacotherapy in obstructive airway diseases with special regard to bronchial asthma authors transl.	6111162	1	Ethylenediamine	asthma
ETHYLENEDIAMINE	1984	Ventilatory control in asthma.	6151437	1	Ethylenediamine	asthma
ETHYLENEDIAMINE	2014	Diagnostic accuracy of a molecular drug susceptibility testing method for the antituberculosis drug ethambutol a systematic review and meta-analysis.	24899018	1	Ethylenediamine	sensitization
ETHYLENEDIAMINE	2016	Will 68Ga-PSMA PET become the New Imaging Standard for Prostate Cancer?.	27467591	1	Ethylenediamine	sensitization
ETHYLENEDIAMINE	2016	Limitations and pitfalls of 99mTc-EDDA/HYNIC-TOC Tektrotyd scintigraphy.	27479887	1	Ethylenediamine	sensitization
ETHYLENEDIAMINE	2016	Aminophylline Dosage In Asthma Exacerbations in Children A Systematic Review.	27483163	1	Ethylenediamine	asthma
ETHYLENEDIAMINE	2016	Sensitivity, Specificity, and Predictors of Positive 68Ga-Prostate-specific Membrane Antigen Positron Emission Tomography in Advanced Prostate Cancer A Systematic Review and Meta-analysis.	27363387	1	Ethylenediamine	sensitization
ETHYLENEDIAMINE	2019	Tuberculous meningitis in children Clinical management amp outcome.	31670267	1	Ethylenediamine	sensitization
ETHYLENEDIAMINE	2019	Pulmonary Mycobacterium kyorinense disease A case report and review of literature.	31424025	1	Ethylenediamine	coughing
ETHYLENEDIAMINE	2014	Chelation therapy after the trial to assess chelation therapy results of a unique trial.	25023079	1	Ethylenediamine	oxidative stress
ETHYLENEDIAMINE	2018	Novel technology of molecular radio-guidance for lymph node dissection in recurrent prostate cancer by PSMA-ligands.	29372353	1	Ethylenediamine	sensitization
ETHYLENEDIAMINE	2018	68Ga-prostate specific membrane antigen PSMA positron emission tomography PET for primary staging of high-risk prostate cancer a systematic review.	29344682	1	Ethylenediamine	sensitization
ETHYLENEDIAMINE	2017	PSMA-radioguided surgery in localised recurrent prostate cancer.	29022058	1	Ethylenediamine	sensitization
ETHYLENEDIAMINE	2018	PET/CT With 68Ga-PSMA in Prostate Cancer Radiopharmaceutical Background and Clinical Implications.	29090673	1	Ethylenediamine	sensitization
ETHYLENEDIAMINE	2018	Potential Therapeutic Applications of MnSODs and SOD-Mimetics.	29131419	1	Ethylenediamine	oxidative stress
[truncated: 967 more rows]
