# Supplementary material for: Chemical respiratory sensitization—Current status of mechanistic understanding, knowledge gaps and possible identification methods of sensitizers
Source: Front Toxicol. 2024 Jul 29;6:1331803. doi: 10.3389/ftox.2024.1331803 (PMC11317441; doi:10.3389/ftox.2024.1331803)
Supplement: Supplementary file 3 [file Table4.xlsx]

## Sheet: results_pubmed_aophf_all
stressor	pubdate	title	pmid	is_review	compound	event
1_2_Diaminoethane	1976	Determination of diamines and polyamines in tissues by high-pressure liquid chromatography.	965462	0	Ethylenediamine	sensitization
1_2_Diaminoethane	1987	Smoking and ethylene diamine sensitization in an industrial population.	3585561	0	Ethylenediamine	asthma
1_2_Diaminoethane	2008	Polyplex micelles from triblock copolymers composed of tandemly aligned segments with biocompatible, endosomal escaping, and DNA-condensing functions for systemic gene delivery to pancreatic tumor tissue.	18781378	0	Ethylenediamine	epidermal growth factor receptor
1_2_Diaminoethane	1983	Serological differences between the multiple amine oxidases of yeasts and comparison of the specificities of the purified enzymes from Candida utilis and Pichia pastoris.	6409096	0	Ethylenediamine	sensitization
1_2_Diaminoethane	1982	Myeloperoxidase-catalyzed incorporation of amines into proteins role of hypochlorous acid and dichloramines.	6295461	0	Ethylenediamine	sensitization
1_2_Diaminoethane	2009	Electrophilic reaction chemistry of low molecular weight respiratory sensitizers.	19610608	0	Ethylenediamine	chemical sensitization | chemical sensitizer
1_2_Diaminoethane	2009	N-ureidoethylamides of cyclic enkephalin analogs.	19189267	0	Ethylenediamine	conjunctivitis
1_2_Diaminoethane	1994	Toxicity associated with severe inhalational and dermal exposure to dimethylacetamide and 1,2-ethanediamine.	8071726	0	Ethylenediamine	conjunctivitis
1_2_Diaminoethane	2001	Mn K-edge XANES and Kbeta XES studies of two Mn-oxo binuclear complexes investigation of three different oxidation states relevant to the oxygen-evolving complex of photosystem II.	11459481	0	Ethylenediamine	conjunctivitis
1_2_Diaminoethane	2022	Ziziphus abyssinica root bark extract ameliorates paracetamol-induced liver toxicity in rats possibly via the attenuation of oxidative stress.	36518453	0	Ethylenediamine	oxidative stress
1_2_Diaminoethane	2022	A butterfly shaped Eu4OH2 cluster-based luminescent metal-organic framework with Lewis basic triazole sites demonstrating turn off sensing in the presence of organic amines.	36472123	0	Ethylenediamine	sensitization
1_2_Diaminoethane	2022	Development of sensitive and portable immunosensors based on signal amplification probes for monitoring the mercuryII ions.	36126556	0	Ethylenediamine	sensitization
1_2_Diaminoethane	2022	Novel fluorescence sensor for the selective recognition of tetracycline based on molecularly imprinted polymer-capped N-doped carbon dots.	36128401	0	Ethylenediamine	sensitization
1_2_Diaminoethane	2022	New Insight into Assembled Fe3O4PEIAg Structure as Acceptable Agent with Enzymatic and Photothermal Properties.	36142657	0	Ethylenediamine	sensitization
1_2_Diaminoethane	2022	Sialic acid biosensing by post-printing modification of PEDOTPSS with pyridylboronic acid.	36147749	0	Ethylenediamine	sensitization
1_2_Diaminoethane	2022	Manganese and related neurotoxic pathways A potential therapeutic target in neurodegenerative diseases.	36183913	1	Ethylenediamine	inflammation
1_2_Diaminoethane	2022	Optimization of CO2 Sorption onto Spent Shale with Diethylenetriamine DETA and Ethylenediamine EDA.	36499791	0	Ethylenediamine	conjunctivitis
1_2_Diaminoethane	2022	Sensitive, Selective and Reliable Detection of Fe3 in Lake Water via Carbon Dots-Based Fluorescence Assay.	36235283	0	Ethylenediamine	sensitization
1_2_Diaminoethane	2022	Experimental and theoretical evaluation of crystal facet exposure on the charge transfer and SERS activity of ZnO films.	36281819	0	Ethylenediamine	sensitization
1_2_Diaminoethane	2022	Calmangafodipir for Prevention of Oxaliplatin-Induced Peripheral Neuropathy Two Placebo-Controlled, Randomized Phase 3 Studies POLAR-A/POLAR-M.	36308441	0	Ethylenediamine	oxidative stress
1_2_Diaminoethane	2023	Carbon dots derived from peptone as "off-on" fluorescent probes for the detection of oxalic acid.	36327809	0	Ethylenediamine	sensitization
1_2_Diaminoethane	2023	Fluorescence turn-on probe for the selective detection of water in organic solvents based on functionalized mesoporous silica.	36375288	0	Ethylenediamine	sensitization
1_2_Diaminoethane	2023	Synthesis and Bioevaluation of Novel Technetium-99m-Labeled Complexes with Norfloxacin HYNIC Derivatives for Bacterial Infection Imaging.	36398935	0	Ethylenediamine	inflammation
1_2_Diaminoethane	2023	ROS scavenging of SOD/CAT mimics probed by EPR and reduction of lipid peroxidation in S. cerevisiae and mouse liver, under severe hydroxyl radical stress condition.	36403436	0	Ethylenediamine	oxidative stress
1_2_Diaminoethane	2022	Porphyrin Polymers Bearing N,N-Ethylene Crosslinkers as Photosensitizers against Bacteria.	36433062	0	Ethylenediamine	sensitization
1_2_Diaminoethane	2023	Phenotyping of minor blood groups C, c, E, e, and Mia using a paper-based device and image-based high-throughput detection.	36442934	0	Ethylenediamine	sensitization
1_2_Diaminoethane	2023	An Acid-triggered Reactive and Enhanced Fluorescent Probe for Selective Detection of Al3/H and its Application in Real Water Samples and Living Cells.	36271307	0	Ethylenediamine	sensitization
1_2_Diaminoethane	2021	The effect of ingredients commonly used in nasal and inhaled solutions on the secretion of mucus in vitro.	34461170	0	Ethylenediamine	mucociliary clearance
1_2_Diaminoethane	2021	Zinc drives vasorelaxation by acting in sensory nerves, endothelium and smooth muscle.	34075043	0	Ethylenediamine	increase calcitonin gene-related peptide
1_2_Diaminoethane	2022	Inertness of Superoxide Dismutase Mimics MnII Complexes Based on an Open-Chain Ligand, Bioactivity, and Detection in Intestinal Epithelial Cells.	35401918	0	Ethylenediamine	oxidative stress
1_2_Diaminoethane	2017	Novel fluorescent anthracene-bodipy dyads displaying sensitivity to pH and turn-on behaviour towards Cuii ions.	28295113	0	Ethylenediamine	sensitization
1_2_Diaminoethane	2019	Tridimensional Matryoshka Tattoo An Important.	31542068	0	Ethylenediamine	allergic reaction
1_2_Diaminoethane	2020	Respiratory Syncytial Virus-Induced Oxidative Stress Leads to an Increase in Labile Zinc Pools in Lung Epithelial Cells.	32461278	0	Ethylenediamine	oxidative stress
1_2_Diaminoethane	2019	Design, synthesis and biological activity of a novel ethylenediamine derivatives as H1 receptor antagonists.	31703894	0	Ethylenediamine	bronchospasm
1_2_Diaminoethane	2018	Improved Access to 1,8-Diformyl-carbazoles Leads to Metal-Free Carbazole-Based 2 2 Schiff Base Macrocycles with Strong Turn-On Fluorescence Sensing of ZincII Ions.	29442503	0	Ethylenediamine	sensitization
1_2_Diaminoethane	2023	Development of Fluorescent Co II-Integrated Carbon Dots and Their Application as a Off-On Mesotrione Detection Sensor.	38173863	0	Ethylenediamine	sensitization
1_2_Diaminoethane	2024	Orange peel-derived carbon dots/Cu-MOF nanohybrid for fluorescence determination of l-ascorbic acid and Fe3.	38182373	0	Ethylenediamine	sensitization
1_2_Diaminoethane	2024	A Julolidine Coupled Azine-based Reversible Chromo-fluorogenic Probe for Specific Detection of Cu2 Ions.	38240924	0	Ethylenediamine	sensitization
1_2_Diaminoethane	2024	Three Novel Rhodamine 6G-Based Colorimetric and Fluorescent pH Switches.	38252215	0	Ethylenediamine	sensitization
1_2_Diaminoethane	2024	Carbon Dots with Antioxidant Capacity for Detecting Glucose by Fluorescence and Repairing High-Glucose Damaged Glial Cells.	38300482	0	Ethylenediamine	sensitization
1_2_Diaminoethane	2024	Eu3 doped ethylenediamine functionalized UiO-66 probe for fluorescence sensing of formaldehyde.	38301570	0	Ethylenediamine	sensitization
1_2_Diaminoethane	2024	Analysis of free cisplatin in microdialysates and plasma ultrafiltrate by liquid chromatography-tandem mass spectrometry.	38330770	0	Ethylenediamine	sensitization
1_2_Diaminoethane	2024	Electrophilicity Modulation for Sub-ppm Visualization and Discrimination of EDA.	38447144	0	Ethylenediamine	sensitization
1_2_Diaminoethane	2024	Nanozyme-integrated alcogel colorimetric sensor for rapid and on-site detection of tert-butyl hydroquinone.	38452679	0	Ethylenediamine	sensitization
1_2_Diaminoethane	2024	Optical discrimination of histamine and ethylenediamine in meat samples using a colorimetric affordable test strip CATS introducing a novel lab-on paper sensing strategy for low-cost ensuring food safety by rapid and accurate monitoring of biogenic amines.	38495985	0	Ethylenediamine	sensitization
1_2_Diaminoethane	2024	A novel premixing strategy for highly sensitive detection of nitrite on paper-based analytical devices.	38499414	0	Ethylenediamine	sensitization
1_2_Diaminoethane	2024	Cholesterol modulates the structural dynamics of the paddle motif loop of KvAP voltage sensor.	38500801	0	Ethylenediamine	sensitization
1_2_Diaminoethane	2024	Isomeric Benzenediol-Linked Organophosphonates as a Handy Reusable Emitting Platform Diversity in Polyamine Vapor Detection.	38488484	0	Ethylenediamine	sensitization
1_2_Diaminoethane	2024	Dual-functionalization of fluorescent carbon dots via cyclodextrin and aminosilane for visual detection of -glucuronidase and bioimaging.	38057046	0	Ethylenediamine	sensitization
1_2_Diaminoethane	2024	Sensitization to ethylenediamine dihydrochloride in patients with contact dermatitis in northeastern Italy from 1996 to 2021.	38038148	0	Ethylenediamine	sensitization
1_2_Diaminoethane	2024	A novel fluorescent turn on probe derived from Schiff base for highly selective and sensitive detection of Cu2 ion.	38000124	0	Ethylenediamine	sensitization
1_2_Diaminoethane	2023	Accuracy of the New Creatinine-based Equations for Estimating Glomerular Filtration Rate in Koreans.	36544336	0	Ethylenediamine	EGFR
1_2_Diaminoethane	2022	Thermosensitive visible-light-excited visible-/NIR-luminescent complexes with lanthanide sensitized by the -electronic system through intramolecular H-bonding.	36569958	0	Ethylenediamine	sensitization
1_2_Diaminoethane	2023	Fluorescence lifetime-based assay reports structural changes in cardiac muscle mediated by effectors of contractile regulation.	36633587	0	Ethylenediamine	sensitization
1_2_Diaminoethane	2023	Construction of a ratiometric fluorescent probe for visual detection of urea in human urine based on carbon dots prepared from Toona sinensis leaves and 5-carboxyfluorescein.	36641152	0	Ethylenediamine	sensitization
1_2_Diaminoethane	2023	Superhydrophilic and topography-regulatable surface grafting on PEEK to improve cellular affinity.	36716597	0	Ethylenediamine	inflammation
1_2_Diaminoethane	2023	Zinc deficiency compromises the maturational competence of porcine oocyte by inducing mitophagy and apoptosis.	36724708	0	Ethylenediamine	oxidative stress
1_2_Diaminoethane	2023	Utilizing first void urine for high-risk HPV testing for cervical cancer screening in HIV-positive women in Katete, Zambia.	36774526	0	Ethylenediamine	sensitization
1_2_Diaminoethane	2023	Nitrogen-doped carbon dots with bright fluorescence for highly sensitive detection of Fe3 in environmental waters.	36791662	0	Ethylenediamine	sensitization
1_2_Diaminoethane	2023	Gold-binding peptide as a selective layer for electrochemical detection of SARS-CoV-2 antibodies.	36801564	0	Ethylenediamine	sensitization
1_2_Diaminoethane	2023	Frequency of Nucleated Red Blood Cells in the Peripheral Blood of ICU-Admitted Patients.	36819402	0	Ethylenediamine	sensitization
1_2_Diaminoethane	2023	Selective fluorescent probe for sensitive determination of bisphenol A based on molecularly imprinted polymers decorated carbon dots derived from citric acid and ethylenediamine.	36871803	0	Ethylenediamine	sensitization
1_2_Diaminoethane	2023	Cane Molasses Derived N-Doped Graphene Quantum Dots Dynamic Quenching Synergistically Photoinduced Electron Transfer for the Instant Detection of Nitrofuran Antibiotics.	36913721	0	Ethylenediamine	sensitization
1_2_Diaminoethane	2023	Dual-mode colorimetric/fluorescent chemosensor for Cu2/Zn2 and fingerprint imaging based on rhodamine ethylenediamine bistriazolyl silsesquioxane.	36922485	0	Ethylenediamine	sensitization
1_2_Diaminoethane	2023	Highly sensitive Cu-ethylenediamine/PANI composite sensor for NH3 detection at room temperature.	36931059	0	Ethylenediamine	sensitization
1_2_Diaminoethane	2023	Enhanced adhesion of functional layers by controlled electrografting of ethylenediamine on ITO for electrochemical immunoassay in microfluidic channel.	36947919	0	Ethylenediamine	sensitization
1_2_Diaminoethane	2023	Dual visible and near-infrared luminescence in mononuclear macrocyclic erbiumIII complexes via ligand and metal centred excitation.	36790124	0	Ethylenediamine	sensitization
1_2_Diaminoethane	2023	Untargeted plasma 1H NMR-based metabolomic profiling in different stages of chronic kidney disease.	36963247	0	Ethylenediamine	EGFR
1_2_Diaminoethane	2023	Mitigating the risk of antimalarial resistance via covalent dual-subunit inhibition of the Plasmodium proteasome.	36963402	0	Ethylenediamine	sensitization
1_2_Diaminoethane	2023	Establishment of Residual Methods for Matrine in Quinoa Plants and Soil and the Effect on Soil Bacterial Community and Composition.	36981263	0	Ethylenediamine	sensitization
1_2_Diaminoethane	2023	Controlled Release of a Dual Zinc-Sensing and Gene Regulating Small Molecule from DNA Micelles.	36988056	0	Ethylenediamine	asthma
1_2_Diaminoethane	2023	A one-tube dual-readout biosensor for detection of nucleic acids and non-nucleic acids using CRISPR-ALP tandem assay.	37555739	0	Ethylenediamine	sensitization
1_2_Diaminoethane	2023	"Off/On" Fluorescent Probe based on Aggregation-Induced Quenching of ZnO-Quantum dots for Determination of Ara-C Pharmacokinetic Applications, Adsorption Kinetics amp Green Profile Assessment.	37566219	0	Ethylenediamine	sensitization
1_2_Diaminoethane	2023	Enhancing metabolite coverage in MALDI-MSI using laser post-ionisation MALDI-2.	37605803	0	Ethylenediamine	sensitization
1_2_Diaminoethane	2023	Heteroatom-Doped Carbon Quantum Dots and Polymer Composite as Dual-Mode Nanoprobe for Fluorometric and Colorimetric Determination of Picric Acid.	37611222	0	Ethylenediamine	sensitization
1_2_Diaminoethane	2023	Identification of the natural chalcone glycoside hydroxysafflor yellow A as a suppressor of P53 overactivation-associated hematopoietic defects.	37638339	0	Ethylenediamine	oxidative stress
1_2_Diaminoethane	2023	Development and optimization of an in-house heterologous ELISA for detection of prednisolone drug in enzyme conjugates using spacers.	37675116	0	Ethylenediamine	sensitization
1_2_Diaminoethane	2023	Synthesis of amine-functionalized magnetic porous organic polymers for effective extraction of phenolic endocrine disrupting chemicals.	37544235	0	Ethylenediamine	sensitization
1_2_Diaminoethane	2023	A Fluorescence Biosensor for Tyrosinase Activity Analysis Based on Silicon-Doped Carbon Quantum Dots.	37704432	0	Ethylenediamine	sensitization
1_2_Diaminoethane	2023	Live synthesis of selective carbon dots as fluorescent probes for cobalt determination in water with an automatic microanalyzer.	37723255	0	Ethylenediamine	sensitization
1_2_Diaminoethane	2023	Synthesis of N,Si co-doped carbon dots to establish a fluorescent sensor for HgII detection with triple signal output.	37767981	0	Ethylenediamine	sensitization
1_2_Diaminoethane	2023	A quartz crystal microbalance QCM-based easy setup device for real-time mass change detection under high-power RF plasma.	37862482	0	Ethylenediamine	sensitization
1_2_Diaminoethane	2023	Preparation of arsenicIII monoclonal antibodies and preliminary evaluation of a novel silver-coated gold nanorod SERS immunoassay strip construction.	37870766	0	Ethylenediamine	sensitization
1_2_Diaminoethane	2023	Development and Comparative Evaluation of Two Highly Sensitive Immunosensor Platforms for Trace Determination of Copper Ions in Drinking Water Using a Monoclonal Antibody Specific to Copper-EDTA Complex.	37894495	0	Ethylenediamine	sensitization
1_2_Diaminoethane	2024	Carbon dots with selective fluorescence response to hydroxyl radical for sensitive detection of bleomycin.	37939579	0	Ethylenediamine	sensitization
1_2_Diaminoethane	2023	PET/NIR Fluorescence Bimodal Imaging for Targeted Tumor Detection.	37948165	0	Ethylenediamine	sensitization
1_2_Diaminoethane	2024	A novel TiO2-modified THPP-BCP composite optical waveguide sensor for the determination of ethylenediamine at ppb level.	37976016	0	Ethylenediamine	sensitization
1_2_Diaminoethane	2023	Detection and analysis of moving reaction boundary-based electrophoresis distance using smartphone images.	37712539	0	Ethylenediamine	sensitization
1_2_Diaminoethane	2023	Specific detection of fungicide thiophanate-methyl A smartphone colorimetric sensor based on target-regulated oxidase-like activity of copper-doped carbon nanozyme.	37517334	0	Ethylenediamine	sensitization
1_2_Diaminoethane	2023	A Retrospective Analysis to Investigate Contact Sensitization in Greek Population Using Classic and Machine Learning Techniques.	37486488	0	Ethylenediamine	sensitization
1_2_Diaminoethane	2023	Waste to value transformation Converting Carica papaya seeds into green fluorescent carbon dots for simultaneous selective detection and degradation of tetracycline hydrochloride in water.	37003557	0	Ethylenediamine	sensitization
1_2_Diaminoethane	2023	Development of composite optical waveguide based on azobenzene-modified titanium metal-organic framework film for study of gas adsorption kinetics.	37003774	0	Ethylenediamine	sensitization
1_2_Diaminoethane	2023	A randomized double-blind clinical trial evaluating comparative plaque and gingival health associated with commercially available stannous fluoride-containing dentifrices as compared to a sodium fluoride control dentifrice.	37016272	0	Ethylenediamine	inflammation
1_2_Diaminoethane	2023	Dietary intake of household cadmium-contaminated rice caused genome-wide DNA methylation changes on gene/hubs related to metabolic disorders and cancers.	37023889	0	Ethylenediamine	inflammation
1_2_Diaminoethane	2023	Carbon dots doped with nitrogen as an ultrasensitive fluorescent probe for thrombin activity monitoring and inhibitor screening.	37054621	0	Ethylenediamine	sensitization
1_2_Diaminoethane	2023	Role of TPEN in Amyloid-25-35-Induced Neuronal Damage Correlating with Recovery of Intracellular Zn2 and Intracellular Ca2 Overloading.	37059931	0	Ethylenediamine	calcium channel
1_2_Diaminoethane	2023	PAMAM-Functionalized Paper as a New Substrate for the Paper Spray Mass Spectrometry Measurement of Proteins.	37115227	0	Ethylenediamine	sensitization
1_2_Diaminoethane	2023	Improved methane production of two-phase anaerobic digestion by cobalt Efficiency and mechanism.	37146694	0	Ethylenediamine	sensitization
1_2_Diaminoethane	2023	Improved polarized light microscopic detection of gouty crystals via dissolution with formalin and ethylenediamine tetraacetic acid.	37160946	0	Ethylenediamine	sensitization
1_2_Diaminoethane	2023	Cav3.2-dependent hyperalgesia/allodynia following intrathecal and intraplantar zinc chelator administration in rodents.	37169483	0	Ethylenediamine	calcium channel
1_2_Diaminoethane	2023	Quantitative determination of rhamnolipid using HPLC-UV through carboxyl labeling.	37278163	0	Ethylenediamine	sensitization
1_2_Diaminoethane	2023	Fe3O4 modified chitosan based co-polymeric magnetic composite hydrogel Synthesis, characterization and evaluation for the removal of methylene blue from aqueous solutions.	37307972	0	Ethylenediamine	sensitization
1_2_Diaminoethane	2023	Zinc deficiency causes oxidative stress, endoplasmic reticulum stress, apoptosis and inflammation in hepatocytes in grass carp.	37348685	0	Ethylenediamine	inflammation
1_2_Diaminoethane	2023	Synthetic phenolic antioxidants evoked hepatoxicity in grass carp Ctenopharyngodon idella through modulating the ROS-PI3K/mTOR/AKT pathway Apoptosis-autophagy crosstalk.	37348686	0	Ethylenediamine	oxidative stress
1_2_Diaminoethane	2023	Carbon Black CB-EDA Nanoparticles in Macrophages Changes in the Oxidative Stress Pathway and in Apoptosis Signaling.	37371738	0	Ethylenediamine	oxidative stress
1_2_Diaminoethane	2023	Excitation-depended fluorescence emission of boron-doped graphene quantum dot as an optical probe for detection of oxytetracycline in food and information encryption patterns.	37389713	0	Ethylenediamine	sensitization
1_2_Diaminoethane	2023	Tuning humidity sensing properties via grafting fluorine and nitrogen-containing species on single-walled carbon nanotubes.	37461330	0	Ethylenediamine	sensitization
1_2_Diaminoethane	2023	A fluorescent Salamo-Salen-Salamo-ZnII sensor for bioimaging and biosensing H2PO4- in Zebrafish and plants.	37478709	0	Ethylenediamine	sensitization
1_2_Diaminoethane	2024	A quality-by-design evaluated liquid chromatography method development and validation for the separation and quantification of nitroxoline and its impurities.	38135885	0	Ethylenediamine	sensitization
1_2_Diaminoethane	2013	Reactivity of chemical respiratory allergens in the Peroxidase Peptide Reactivity Assay.	23137732	0	Ethylenediamine	chemical sensitization | chemical sensitizer
1_2_Diaminoethane	2013	Degradable polyamidoamine hydrogels as scaffolds for in vitro culturing of peripheral nervous system cells.	23239646	0	Ethylenediamine	sensitization
1_2_Diaminoethane	2015	Determination of arbutin and bergenin in Bergeniae Rhizoma by capillary electrophoresis with a carbon nanotube-epoxy composite electrode.	26263060	0	Ethylenediamine	sensitization
1_2_Diaminoethane	2016	Organics Substantially Reduce HO2 Uptake onto Aerosols Containing Transition Metal ions.	26484935	0	Ethylenediamine	sensitization
1_2_Ethanediamine	2019	One-Step Facile Synthesis of Nitrogen-Doped Carbon Dots A Ratiometric Fluorescent Probe for Evaluation of Acetylcholinesterase Activity and Detection of Organophosphorus Pesticides in Tap Water and Food.	31532667	0	Ethylenediamine	sensitization
1_2_Ethanediamine	2020	Double Derivatization Strategy for High-Sensitivity and High-Coverage Localization of Double Bonds in Free Fatty Acids by Mass Spectrometry.	32250592	0	Ethylenediamine	sensitization
1_2_Ethanediamine	2019	A fluorometric paper test for chromiumVI based on the use of N-doped carbon dots.	30848371	0	Ethylenediamine	sensitization
1_2_Ethanediamine	2012	Ultrasonic-assisted cloud point extraction for determination of nickel in water samples by flame atomic absorption spectrometry.	22766868	0	Ethylenediamine	sensitization
1_2_Ethanediamine	2011	Cellulose microfiber functionalized with N,N-bis 2-aminoethyl-1,2-ethanediamine as a solid sorbent for the fast preconcentration of CdII in flow system analysis.	21962662	0	Ethylenediamine	sensitization
1_2_Ethanediamine	2012	Inhibition of type I interferon-mediated antiviral action in human glioma cells by the IKK inhibitors BMS-345541 and TPCA-1.	22509977	0	Ethylenediamine	inflammation
1_2_Ethanediamine	1990	Determination of triethylenetetramine in plasma of patients by high-performance liquid chromatography.	2379276	0	Ethylenediamine	sensitization
1_2_Ethanediamine	2018	Rapid and sensitive detection of free fatty acids in edible oils based on chemical derivatization coupled with electrospray ionization tandem mass spectrometry.	29037698	0	Ethylenediamine	sensitization
1_2_Ethanediamine	2023	Dopamine Activates the D1R-Zn2 Signaling Pathway to Trigger Inflammatory Response in Primary-Cultured Rat Embryonic Cortical Neurons.	37289255	0	Ethylenediamine	inflammation
1_2_Ethanediamine	2017	Adding a Second Quinol to a Redox-Responsive MRI Contrast Agent Improves Its Relaxivity Response to H2O2.	28191846	0	Ethylenediamine	oxidative stress
1_2_Ethanediamine	2008	Functional polyterthiophene-appended uranyl-salophen complex electropolymerization and ion-selective response for monohydrogen phosphate.	18405685	0	Ethylenediamine	sensitization
1_2_Ethanediamine	2023	Substitution Kinetics, Albumin and Transferrin Affinities, and Hypoxia All Affect the Biological Activities of Anticancer VanadiumV Complexes.	37858311	0	Ethylenediamine	sensitization
1_2_Ethanediamine	2023	Developing an analytical method for quantification of trientine based on modified silver nanoparticles.	37941066	0	Ethylenediamine	sensitization
1_2_Ethanediamine	2015	Plasma-activated medium-induced intracellular zinc liberation causes death of SH-SY5Y cells.	26319292	0	Ethylenediamine	oxidative stress
1_2_Ethanediamine	2010	Differentiation of acute and four-week old myocardial infarct with GdABE-DTTA-enhanced CMR.	20377842	0	Ethylenediamine	inflammation
1_2_Ethanediamine	2012	Acute infarct selective MRI contrast agent.	21336553	0	Ethylenediamine	Low molecular weight
1_2_Ethanediamine	2013	Graphene-epoxy composite electrode fabricated by in situ polycondensation for enhanced amperometric detection in capillary electrophoresis.	24119752	0	Ethylenediamine	sensitization
1_2_Ethanediamine	2012	A magnetic resonance imaging contrast agent capable of detecting hydrogen peroxide.	22889331	0	Ethylenediamine	oxidative stress
1_2_Ethanediamine	2021	At the metal-metabolite interface in Aspergillus fumigatus towards untangling the intersecting roles of zinc and gliotoxin.	34738889	0	Ethylenediamine	oxidative stress
1_2_Ethanediamine	2022	Lack of ZnT8 protects pancreatic islets from hypoxia- and cytokine-induced cell death.	35017316	0	Ethylenediamine	inflammation
1_2_Ethanediamine	2021	Endogenous Copper for Nanocatalytic Oxidative Damage and Self-Protection Pathway Breakage of Cancer.	34652919	0	Ethylenediamine	oxidative stress
1_2_Ethanediamine	2021	Cobalt-Doped Carbon Quantum Dots with Peroxidase-Mimetic Activity for Ascorbic Acid Detection through Both Fluorometric and Colorimetric Methods.	34609826	0	Ethylenediamine	sensitization
1_2_Ethanediamine	2013	Sensitization of melanoma cells for TRAIL-induced apoptosis by BMS-345541 correlates with altered phosphorylation and activation of Bax.	23348591	0	Ethylenediamine	sensitization
1_2_Ethanediamine	2021	Impact of the Cellular Zinc Status on PARP-1 Activity and Genomic Stability in HeLa S3 Cells.	33645215	0	Ethylenediamine	sensitization
1_2_Ethanediamine	2009	Functional and toxicological consequences of metabolic bioactivation of methapyrilene via thiophene S-oxidation Induction of cell defence, apoptosis and hepatic necrosis.	19523481	0	Ethylenediamine	inflammation
1_3_Dihydro_1_3_dioxo_5_isobenzofurancarboxylic_acid	2024	Druggable site near the upper vestibule determines the high affinity and P2X3 homotrimer selectivity of sivopixant/S-600918 and its analogue DDTPA.	37921202	0	Trimellitic anhydride	chronic cough
1_3_Isobenzofurandione	1995	Immunologic contact urticaria due to airborne methylhexahydrophthalic and methyltetrahydrophthalic anhydrides.	7600775	0	Phthalic anhydride	respiratory allergy
1_3_Isobenzofurandione	1980	Meat wrappers asthma identification of the causal agent.	7418185	0	Phthalic anhydride	occupational asthma
1_3_Isobenzofurandione	1982	Clinical and immunologic evaluation of trimellitic anhydride workers in multiple industrial settings.	7085999	0	Phthalic anhydride	sensitization
1_3_Isobenzofurandione	1982	Clinical and immunologic evaluation of trimellitic anhydride-and phthalic anhydride-exposed workers using a questionnaire with comparative analysis of enzyme-linked immunosorbent and radioimmunoassay studies.	7061772	0	Phthalic anhydride	respiratory irritability
1_3_Isobenzofurandione	1983	Mortality from lung cancer in an acetylene and phthalic anhydride plant. A case-referent study.	6673103	0	Phthalic anhydride	chemical exposure
1_3_Isobenzofurandione	1984	Heterogeneity of specific-IgE responses in workers sensitized to acid anhydride compounds.	6209323	0	Phthalic anhydride	sensitization
1_3_Isobenzofurandione	1986	Phthalic anhydride-induced occupational asthma.	3941014	0	Phthalic anhydride	rhinitis
1_3_Isobenzofurandione	1987	Establishing clinical and immunologic criteria for diagnosis of occupational immunologic lung disease with phthalic anhydride and tetrachlorophthalic anhydride exposures as a model.	3681491	0	Phthalic anhydride	rhinitis
1_3_Isobenzofurandione	1986	Nasal and bronchial respiratory pathology in a group of workers exposed to phthalic anhydride.	3653607	0	Phthalic anhydride	airway irritation
1_3_Isobenzofurandione	1987	Occupational asthma caused by himic anhydride.	3602969	0	Phthalic anhydride	wheezing
1_3_Isobenzofurandione	1988	Immune responses of cynomolgus monkeys to phthalic anhydride.	3392367	0	Phthalic anhydride	sensitization
1_3_Isobenzofurandione	1995	Is atopy a risk factor of occupational asthma?.	7638420	1	Phthalic anhydride	asthma
1_3_Isobenzofurandione	1995	A clinical and immunological study on 92 workers occupationally exposed to anhydrides.	8567089	0	Phthalic anhydride	rhinitis
1_3_Isobenzofurandione	1995	Structure-activity relationships of organic acid anhydrides as antigens in an animal model.	8545845	0	Phthalic anhydride	sensitization
1_3_Isobenzofurandione	1995	Exposure to acid anhydrides in three resin and one cushioned flooring manufacturing plants.	8526391	0	Phthalic anhydride	Low molecular weight
1_3_Isobenzofurandione	1994	Immunologic cross-reactivity of acid anhydrides with immunoglobulin E against trimellityl-human serum albumin.	8201265	0	Phthalic anhydride	sensitization
1_3_Isobenzofurandione	1994	Detection and clinical relevance of a type I allergy with occupational exposure to hexahydrophthalic anhydride and methyltetrahydrophthalic anhydride.	8175180	0	Phthalic anhydride	sensitisation
1_3_Isobenzofurandione	1993	Transient syndrome of acute irritation of the bronchi induced by single and massive inhalation of phthalic anhydride.	8047786	1	Phthalic anhydride	wheezing
1_3_Isobenzofurandione	1994	Induction of type I hypersensitivity in guinea pigs after inhalation of phthalic anhydride.	7930309	0	Phthalic anhydride	sensitization
1_3_Isobenzofurandione	1995	A two-centre study for the evaluation and validation of an animal model for the assessment of the potential of small molecular weight chemicals to cause respiratory allergy.	7863510	0	Phthalic anhydride	sensitisation
1_3_Isobenzofurandione	1994	Sensitive enantiomeric separation of aliphatic and aromatic amines using aromatic anhydrides as nonchiral derivatizing agents.	7802865	0	Phthalic anhydride	sensitization
1_3_Isobenzofurandione	1988	Specific serum antibodies against phthalic anhydride in occupationally exposed subjects.	3392364	0	Phthalic anhydride	rhinitis
1_3_Isobenzofurandione	1988	Formaldehyde and phthalic anhydride asthma. Demonstration of specific IgE antibodies with RAST.	3238392	0	Phthalic anhydride	rhinitis
1_3_Isobenzofurandione	1977	Phthalic anhydride asthma.	872353	0	Phthalic anhydride	occupational asthma
1_3_Isobenzofurandione	1978	Meat workers asthma.	627927	0	Phthalic anhydride	wheezing
1_3_Isobenzofurandione	1978	Occupational dermatitis due to a yellow quinophthalone dye solvent yellow 33 C.I. 47 000.	147859	0	Phthalic anhydride	sensitization
1_3_Isobenzofurandione	2021	Chemical Modifications Induced by Phthalic Anhydride, a Respiratory Sensitizer, in Reconstructed Human Epidermis A Combined HRMAS NMR and LC-MS/MS Proteomic Approach.	34370447	0	Phthalic anhydride	chemical allergy
1_3_Isobenzofurandione	2022	An outbreak of work-related asthma and silicosis at a US countertop manufacturing and fabrication facility.	34671999	0	Phthalic anhydride	asthma
1_3_Isobenzofurandione	2021	Biobased Terpene Derivatives Stiff and Biocompatible Compounds to Tune Biodegradability and Properties of Polybutylene succinate.	35012183	0	Phthalic anhydride	fibroblast proliferation
1_3_Isobenzofurandione	2021	Phthalimide conjugation turns the AIE-active tetraphenylethylene unit non-emissive its use in turn-on sensing of hydrazine in solution and the solid- and vapour-phase.	35478840	0	Phthalic anhydride	sensitization
1_3_Isobenzofurandione	2020	Multi-arm Avidin nano-construct for intra-cartilage delivery of small molecule drugs.	31843642	0	Phthalic anhydride	inflammation
1_3_Isobenzofurandione	2019	ANTIOXIDATIVE EFFICACY OF NEUROPROTECTIVE THERAPY IN PATIENTS WITH CHRONIC CEREBRAL ISCHEMIA.	31889706	0	Phthalic anhydride	oxidative stress
1_3_Isobenzofurandione	2020	IL-32 suppressed atopic dermatitis through inhibition of miR-205 expression via inactivation of nuclear factor-kappa B.	31931018	0	Phthalic anhydride	inflammation
1_3_Isobenzofurandione	2017	Effects of aqueous extract from red Liriope platyphylla on phthalic-anhydride-induced atopic dermatitis in Interleukin-4/Luciferase/Consensus non-coding sequence-1 transgenic mice evaluated in terms of luciferase signal and general phenotype biomarkers.	32188206	0	Phthalic anhydride	sensitization
1_3_Isobenzofurandione	2020	Improved Anti-Inflammatory Effects of Liposomal Astaxanthin on a Phthalic Anhydride-Induced Atopic Dermatitis Model.	33335525	0	Phthalic anhydride	inflammation
1_3_Isobenzofurandione	2020	Anti-inflammatory effects of Capparis ecuadorica extract in phthalic-anhydride-induced atopic dermatitis of IL-4/Luc/CNS-1 transgenic mice.	33355498	0	Phthalic anhydride	inflammation
1_3_Isobenzofurandione	2021	Comparative Studies of CPEs Modified with Distinctive Metal Nanoparticle-Decorated Electroactive Polyimide for the Detection of UA.	33451036	0	Phthalic anhydride	sensitization
1_3_Isobenzofurandione	2021	Analysis of paint traces to determine the ship responsible for a collision.	33420175	0	Phthalic anhydride	sensitization
1_3_Isobenzofurandione	1992	A tier approach for evaluating the respiratory allergenicity of low molecular weight chemicals.	1318237	0	Phthalic anhydride	allergen exposure
1_3_Isobenzofurandione	1989	Small airways function in workers processing polyvinylchloride.	2777385	0	Phthalic anhydride	sensitization
1_3_Isobenzofurandione	1989	Epitope characterization by modifications of antigens and by mapping on resin-bound peptides. Discriminating epitopes near the C-terminus and N-terminus of Escherichia coli ribosomal protein S13.	2466901	0	Phthalic anhydride	sensitization
1_3_Isobenzofurandione	1988	In vitro immunologic studies on a population of workers exposed to phthalic and tetrachlorophthalic anhydride.	2466110	0	Phthalic anhydride	allergic response
1_3_Isobenzofurandione	1990	Air impurities in the PVC plastics processing industry.	2291582	0	Phthalic anhydride	sensitization
1_3_Isobenzofurandione	1990	Sensitization to ethylene oxide a possible cause of reactions in hemodialysis patients.	2102117	0	Phthalic anhydride	sensitization
1_3_Isobenzofurandione	1991	Serum IgE and lung function in workers exposed to phthalic anhydride.	1917071	0	Phthalic anhydride	asthma
1_3_Isobenzofurandione	1991	Specific serum IgG antibodies against phthalic anhydride in occupationally exposed workers.	1914674	0	Phthalic anhydride	asthma
1_3_Isobenzofurandione	1991	Platelet hyperaggregation induced by low molecular weight heparin in adult respiratory distress syndrome.	1848967	1	Phthalic anhydride	Low molecular weight
1_3_Isobenzofurandione	1992	Divergent immune responses to respiratory and contact chemical allergens antibody elicited by phthalic anhydride and oxazolone.	1571818	0	Phthalic anhydride	T cell*
1_3_Isobenzofurandione	1992	Immune alteration associated with exposure to toxic chemicals.	1455435	0	Phthalic anhydride	T cell*
1_3_Isobenzofurandione	1992	Variable effects of chemical allergens on serum IgE concentration in mice. Preliminary evaluation of a novel approach to the identification of respiratory sensitizers.	1447476	0	Phthalic anhydride	T cell*
1_3_Isobenzofurandione	1997	Allergic alveolitis following exposure to epoxy polyester powder paint containing low amounts lt1 of acid anhydrides.	9150339	0	Phthalic anhydride	coughing
1_3_Isobenzofurandione	2014	Analysis of complex phthalic acid based polyesters by the combination of size exclusion chromatography and matrix-assisted laser desorption/ionization mass spectrometry.	24370096	0	Phthalic anhydride	conjunctivitis
1_3_Isobenzofurandione	2013	Quantitative evaluation of therapeutic effect of Liriope platyphylla on phthalic anhydride-induced atopic dermatitis in IL-4/Luc/CNS-1 Tg mice.	23726789	0	Phthalic anhydride	inflammation
1_3_Isobenzofurandione	2013	Determination of alcohols in essential oils by liquid chromatography with ultraviolet detection after chromogenic derivatization.	23726075	0	Phthalic anhydride	sensitization
1_3_Isobenzofurandione	2012	Bronchial asthma and COPD due to irritants in the workplace - an evidence-based approach.	23013890	0	Phthalic anhydride	respiratory irritability
1_3_Isobenzofurandione	2012	Comparison of cytokine profiles in bronchoalveolar lavage fluid of mice exposed to respiratory and contact sensitizers.	22467024	0	Phthalic anhydride	sensitization
1_3_Isobenzofurandione	2012	Identification of contact and respiratory sensitizers according to IL-4 receptor expression and IL-2 production.	22381623	0	Phthalic anhydride	sensitization
1_3_Isobenzofurandione	2010	A rapid and sensitive CE method with field-enhanced sample injection and in-capillary derivatization for selenomethionine metabolism catalyzed by flavin-containing monooxygenases.	22216454	0	Phthalic anhydride	sensitization
1_3_Isobenzofurandione	2011	Genotoxicity screening via the H2AX by flow assay.	21824484	0	Phthalic anhydride	sensitization
1_3_Isobenzofurandione	2011	GATA binding protein 3 overexpression and suppression significantly contribute to the regulation of allergic skin inflammation.	21537830	0	Phthalic anhydride	inflammation
1_3_Isobenzofurandione	2011	Detection of allergenic compounds using an IL-4/luciferase/CNS-1 transgenic mice model.	21252390	0	Phthalic anhydride	T cell*
1_3_Isobenzofurandione	2010	IL-6, VEGF, KC and RANTES are a major cause of a high irritant dermatitis to phthalic anhydride in C57BL/6 inbred mice.	20864798	0	Phthalic anhydride	T cell*
1_3_Isobenzofurandione	2010	Perfluorosulfonic acid membrane catalysts for optical sensing of anhydrides in the gas phase.	20560534	0	Phthalic anhydride	sensitization
1_3_Isobenzofurandione	2010	A method for measuring mouse respiratory allergic reaction to low-dose chemical exposure to allergens an environmental chemical of uncertain allergenicity, a typical contact allergen and a non-sensitizing irritant.	20219652	0	Phthalic anhydride	sensitization
1_3_Isobenzofurandione	2014	Effect of simultaneous exposure to mixture of two skin sensitizers on skin sensitization response in guinea pigs and mice.	24418720	0	Phthalic anhydride	sensitization
1_3_Isobenzofurandione	2009	Microwave flash pyrolysis.	19432412	0	Phthalic anhydride	sensitization
1_3_Isobenzofurandione	2014	Quantitative evaluation of the therapeutic effect of fermented soybean products containing a high concentration of GABA on phthalic anhydride-induced atopic dermatitis in IL-4/Luc/CNS-1 Tg mice.	24604257	0	Phthalic anhydride	allergic response
1_3_Isobenzofurandione	2016	Diosgenin effectively suppresses skin inflammation induced by phthalic anhydride in IL-4/Luc/CNS-1 transgenic mice.	26998565	0	Phthalic anhydride	inflammation
1_3_Isobenzofurandione	2019	A PEGylated alternating copolymer with oxidation-sensitive phenylboronic ester pendants for anticancer drug delivery.	31317137	0	Phthalic anhydride	oxidative stress
1_3_Isobenzofurandione	2019	A Novel Biscarbazole-Xanthene Hybrid Fluorescent Probe for Selective and Sensitive Detection of Cu2 and Applications in Bioimaging.	31104269	0	Phthalic anhydride	sensitization
1_3_Isobenzofurandione	2019	An in vitro coculture system for the detection of sensitization following aerosol exposure.	30791047	0	Phthalic anhydride	respiratory irritability
1_3_Isobenzofurandione	2019	Development of a low-cost electrochemical sensor based on babassu mesocarp Orbignya phalerata immobilized on a flexible gold electrode for applications in sensors for 5-fluorouracil chemotherapeutics.	30515537	0	Phthalic anhydride	sensitization
1_3_Isobenzofurandione	2018	Improvement of human cell line activation test h-CLAT using short-time exposure methods for prevention of false-negative results.	29540657	0	Phthalic anhydride	sensitization
1_3_Isobenzofurandione	2018	Determination of chemical-specific IgGs in serum by an enzyme-linked immunosorbent assay with partial peptides of human serum albumin.	29415949	0	Phthalic anhydride	chemical exposure
1_3_Isobenzofurandione	2017	Hepatotoxicity and nephrotoxicity of saponin-enriched extract of Asparagus cochinchinensis in ICR mice.	28747969	0	Phthalic anhydride	substance P
1_3_Isobenzofurandione	2017	Inhibitory Effect of Carnosol on Phthalic Anhydride-Induced Atopic Dermatitis via Inhibition of STAT3.	28655070	0	Phthalic anhydride	inflammation
1_3_Isobenzofurandione	2017	Activated Natural Killer Cells Mediate the Suppressive Effect of Interleukin-4 on Tumor Development via STAT6 Activation in an Atopic Condition Melanoma Model.	28587956	0	Phthalic anhydride	allergic response
1_3_Isobenzofurandione	2017	Preventing false-negatives in the in vitro skin sensitization testing of acid anhydrides using interleukin-8 release assays.	28411127	0	Phthalic anhydride	sensitization
1_3_Isobenzofurandione	2017	An improvement of LLNADA to assess the skin sensitization potential of chemicals.	28321039	0	Phthalic anhydride	sensitization
1_3_Isobenzofurandione	2017	Organic Material Based Fluorescent Sensor for Hg2 a Brief Review on Recent Development.	27646651	1	Phthalic anhydride	sensitization
1_3_Isobenzofurandione	2017	Mechanism and dynamic study of reactive red X-3B dye degradation by ultrasonic-assisted ozone oxidation process.	27543360	0	Phthalic anhydride	conjunctivitis
1_3_Isobenzofurandione	2016	Phthalic anhydride Illustrating a conundrum in chemical allergy.	27230707	1	Phthalic anhydride	covalent protein binding
1_3_Isobenzofurandione	2016	Therapeutic effect of ethyl acetate extract from Asparagus cochinchinensis on phthalic anhydride-induced skin inflammation.	27051441	0	Phthalic anhydride	inflammation
1_3_Isobenzofurandione	2009	Contact and respiratory sensitizers can be identified by cytokine profiles following inhalation exposure.	19422874	0	Phthalic anhydride	LMW
1_3_Isobenzofurandione	2002	Exposure to cyclic anhydrides in welding a new allergen-chlorendic anhydride.	12419104	0	Phthalic anhydride	occupational asthma
1_3_Isobenzofurandione	2002	Cytokine production induced by low-molecular-weight chemicals as a function of the stimulation index in a modified local lymph node assay an approach to discriminate contact sensitizers from respiratory sensitizers.	12392968	0	Phthalic anhydride	sensitization
1_3_Isobenzofurandione	2002	Interleukins 5 and 13 characterize immune responses to respiratory sensitizing acid anhydrides.	12355561	0	Phthalic anhydride	sensitization
1_3_Isobenzofurandione	2002	Phthalic anhydride allergy development and characterization of optimized hapten-carrier conjugates for improved diagnosis.	12269934	0	Phthalic anhydride	sensitization
1_3_Isobenzofurandione	1993	NTP technical report on the toxicity studies of Tetrachlorophthalic Anhydride CAS No. 117-08-8 Administered by Gavage to F344/N Rats and B6C3F1 Mice.	12209178	0	Phthalic anhydride	chemical exposure
1_3_Isobenzofurandione	2002	Separation and identification of the phthalic anhydride derivatives of Liqusticum Chuanxiong Hort by GC-MS, TLC, HPLC-DAD, and HPLC-MS.	11954653	0	Phthalic anhydride	sensitization
1_3_Isobenzofurandione	2002	A cross-sectional survey of 32 workers exposed to hexahydrophthalic and methylhexahydrophthalic anhydrides.	11926513	0	Phthalic anhydride	sensitization
1_3_Isobenzofurandione	2001	Assessment of preferential Th1 or Th2 induction by low-molecular-weight compounds using a reverse transcription-polymerase chain reaction method comparison of two mouse strains, C57BL/6 and BALB/c.	11708898	0	Phthalic anhydride	sensitization
1_3_Isobenzofurandione	2000	Characterization in mice of the immunological properties of five allergenic acid anhydrides.	10797476	0	Phthalic anhydride	sensitization
1_3_Isobenzofurandione	2000	A quantitative method for assessing the sensitizing potency of low molecular weight chemicals using a local lymph node assay employment of a regression method that includes determination of the uncertainty margins.	10773362	0	Phthalic anhydride	Low molecular weight
1_3_Isobenzofurandione	2000	Assessment of preferential T-helper 1 or T-helper 2 induction by low molecular weight compounds using the local lymph node assay in conjunction with RT-PCR and ELISA for interferon-gamma and interleukin-4.	10637130	0	Phthalic anhydride	sensitization
1_3_Isobenzofurandione	1997	The characteristics of specific IgG to phthalic anhydride PA-albumin conjugate.	9348723	0	Phthalic anhydride	allergic reaction
1_3_Isobenzofurandione	2003	Degradation of an endocrine disrupting chemical, DEHP di-2-ethylhexyl-phthalate, by Fusarium oxysporum f. sp. pisi cutinase.	12750855	0	Phthalic anhydride	oxidative stress
1_3_Isobenzofurandione	2003	Identifying airway sensitizers cytokine mRNA profiles induced by various anhydrides.	14599759	0	Phthalic anhydride	respiratory hypersensitivity
1_3_Isobenzofurandione	2009	Occupational contact urticaria caused by cyclic acid anhydrides.	19338590	0	Phthalic anhydride	sensitization
1_3_Isobenzofurandione	2008	Identification of covalent binding sites of phthalic anhydride in human hemoglobin.	18831565	0	Phthalic anhydride	Low molecular weight
1_3_Isobenzofurandione	2008	The respiratory local lymph node assay as a tool to study respiratory sensitizers.	18815142	0	Phthalic anhydride	Low molecular weight
1_3_Isobenzofurandione	2008	Selective adsorbent for the removal of immunoglobulin E in bronchial asthma.	18293162	0	Phthalic anhydride	asthma
1_3_Isobenzofurandione	2006	Allergic contact dermatitis to copolymers in cosmetics--case report and review of the literature.	17026690	1	Phthalic anhydride	sensitization
1_3_Isobenzofurandione	2006	Accelerated degradation of dipentyl phthalate by Fusarium oxysporum f. sp. pisi cutinase and toxicity evaluation of its degradation products using bioluminescent bacteria.	16586026	0	Phthalic anhydride	oxidative stress
1_3_Isobenzofurandione	2006	Synthesis and antiinflammatory activity of 4-amino-2-aryl-5-cyano-6-3- and 4-N-phthalimidophenyl pyrimidines.	16414151	0	Phthalic anhydride	inflammation
1_3_Isobenzofurandione	2005	Spectroscopic study on the photophysical properties of novel lanthanide complexes with long chain mono-L phthalate L=hexadecyl, octadecyl and eicosyl.	16257724	0	Phthalic anhydride	sensitization
1_3_Isobenzofurandione	2005	Spectroscopic study on the photophysical properties of lanthanide complexes with long chain mono-docosyl phthalate.	16167220	0	Phthalic anhydride	sensitization
1_3_Isobenzofurandione	2005	Biodegradation of dipropyl phthalate and toxicity of its degradation products a comparison of Fusarium oxysporum f. sp. pisi cutinase and Candida cylindracea esterase.	16059706	0	Phthalic anhydride	oxidative stress
1_3_Isobenzofurandione	2005	Effect of Th2 cytokine antagonist treatments on chemical-induced allergic response in mice.	15895478	0	Phthalic anhydride	sensitization
1_3_Isobenzofurandione	2005	Assessment of potency of allergenic activity of low molecular weight compounds based on IL-1alpha and IL-18 production by a murine and human keratinocyte cell line.	15840424	0	Phthalic anhydride	Low molecular weight
1_3_Isobenzofurandione	2005	A comparative study of the sensitivity of the 3-induction and 9-induction Buehler test procedures for assessing skin sensitisation potential.	15582197	0	Phthalic anhydride	sensitization
1_3_Isobenzofurandione	2015	Synthesis, antimicrobial and antifungal possessions of tramadol esters In vitro studies.	26142521	0	Phthalic anhydride	sensitization
1_3_Isobenzofurandione	2021	Effective Oxidation-Responsive Polyester Nanocarriers for Anti-Inflammatory Drug Delivery.	34349508	0	Phthalic anhydride	inflammation
1_3_Isobenzofurandione	2022	A Facile Fabrication of Lysosome-Targeting pH Fluorescent Nanosensor Based on PEGylated Polyester Block Copolymer.	35745996	0	Phthalic anhydride	sensitization
1_3_Isobenzofurandione	2024	Surface decoration of low molecular weight polyethylenimine LMW PEI by phthalated dextrin for improved delivery of interleukin-12 plasmid.	38462773	0	Phthalic anhydride	Low molecular weight
1_3_Isobenzofurandione	2023	Simultaneous Determination of Nine Phthalates in Vegetable Oil by Atmospheric Pressure Gas Chromatography with Tandem Mass Spectrometry APGC-MS/MS.	36976965	0	Phthalic anhydride	sensitization
1_3_Isobenzofurandione	2023	Engineered Stone Fabrication Work Releases Volatile Organic Compounds Classified as Lung Irritants.	36239208	0	Phthalic anhydride	respiratory irritability
1_3_Isobenzofurandione	2018	Dual pH-sensitive and UCST-type thermosensitive dendrimers phenylalanine-modified polyamidoamine dendrimers with carboxyl termini.	35542750	0	Phthalic anhydride	sensitization
1_3_Isobenzofurandione	2021	Inhibition of Chitinase-3-like-1 by K284-6111 Reduces Atopic Skin Inflammation via Repressing Lactoferrin.	34277112	0	Phthalic anhydride	inflammation
2_4_Diisocyanate_1_1_methylbenzene	2004	Respiratory response to toluene diisocyanate depends on prior frequency and concentration of dermal sensitization in mice.	15129019	0	Toluene diisocyanate	Low molecular weight
2_4_Diisocyanate_1_1_methylbenzene	2008	Influence of genetic factors on toluene diisocyanate-related symptoms evidence from a cross-sectional study.	18447907	0	Toluene diisocyanate	respiratory symptoms
2_4_Diisocyanate_1_1_methylbenzene	2011	Micronuclei, hemoglobin adducts and respiratory tract irritation in mice after inhalation of toluene diisocyanate TDI and 4,4-methylenediphenyl diisocyanate MDI.	21453781	0	Toluene diisocyanate	sensitization
2_4_Diisocyanate_1_1_methylbenzene	2002	Exposure and nasal inflammation in workers heating polyurethane.	12172893	0	Toluene diisocyanate	rhinitis
2_4_Diisocyanate_1_1_methylbenzene	1999	Patch-test reactions to plastic and glue allergens.	10429988	0	Toluene diisocyanate	allergic reaction
2_4_Diisocyanate_1_1_methylbenzene	2016	Vitamin E effect in a rat model of toluene diisocyanate-induced asthma.	27857519	0	Toluene diisocyanate	asthma
2_4_Diisocyanate_1_1_methylbenzene	2017	Gene expression profiles in auricle skin as a possible additional endpoint for determination of sensitizers A multi-endpoint evaluation of the local lymph node assay.	28826779	0	Toluene diisocyanate	chemical sensitization | chemical sensitizer
2_4_Diisocyanate_1_1_methylbenzene	2016	Synthesis, Characterization, Thermal Stability and Sensitivity Properties of New Energetic Polymers-PVTNP-g-GAPs Crosslinked Polymers.	30979113	0	Toluene diisocyanate	sensitization
Benzene__1_3_diisocyanatomethyl	2004	Case-control study of multiple chemical sensitivity, comparing haematology, biochemistry, vitamins and serum volatile organic compound measures.	15347780	0	Toluene diisocyanate	chemical sensitization | chemical sensitizer
Benzene__1_3_diisocyanatomethyl	2023	Analysis of gasoline-related pollutant exposures and risks in California between 1996 and 2014.	38066330	0	Toluene diisocyanate	chemical exposure
CHLORAMINE_T_ANHYDROUS	2010	Asthma induced by chloramine T in nurses case report.	20521563	0	Chloramine T	sensitization
CHLORAMINE_T_ANHYDROUS	2005	Occupational eosinophilic bronchitis without asthma due to chloramine exposure.	16040771	0	Chloramine T	asthma
CHLORAMINE_T_ANHYDROUS	2005	Radiolabeling of amyloid-beta peptides.	15980615	0	Chloramine T	sensitization
CHLORAMINE_T_ANHYDROUS	2006	Optimization and validation of a colorimetric assay for Tetrahymena sp. survival.	16300932	0	Chloramine T	chemical exposure
CHLORAMINE_T_ANHYDROUS	2004	Development and analytical validation of a radioimmunoassay for the measurement of feline pancreatic lipase immunoreactivity in serum.	15581227	0	Chloramine T	sensitization
CHLORAMINE_T_ANHYDROUS	2006	Reducing and oxidizing agents sensitize heat-activated vanilloid receptor TRPV1 current.	16614139	0	Chloramine T	transient receptor potential cation channel
CHLORAMINE_T_ANHYDROUS	2006	Development of radioimmunoassay for human sperm protein 17.	16833189	0	Chloramine T	sensitization
CHLORAMINE_T_ANHYDROUS	2007	Studies on the efficacy of Chloramine T trihydrate N-chloro-p-toluene sulfonamide against planktonic and sessile populations of different Legionella pneumophila strains.	16990048	0	Chloramine T	sensitization
CHLORAMINE_T_ANHYDROUS	2006	Luminal oxidants selectively modulate electrogenic ion transport in rat colon.	17006992	0	Chloramine T	inflammation
CHLORAMINE_T_ANHYDROUS	2006	Functional expression of a single-chain antibody to ErbB-2 in plants and cell-free systems.	17010186	0	Chloramine T	activation epidermal growth factor receptor
CHLORAMINE_T_ANHYDROUS	2006	Radioiodinated VEGF to image tumor angiogenesis in a LS180 tumor xenograft model.	17127168	0	Chloramine T	epidermal growth factor receptor
CHLORAMINE_T_ANHYDROUS	2007	Overestimation of advanced oxidation protein products in uremic plasma due to presence of triglycerides and other endogenous factors.	17292872	0	Chloramine T	inflammation
CHLORAMINE_T_ANHYDROUS	2007	Dentin decontamination using chloramine T prior to experiments involving bacteria.	17349688	0	Chloramine T	sensitization
CHLORAMINE_T_ANHYDROUS	2006	Three methionine residues located within the regulator of conductance for K RCK domains confer oxidative sensitivity to large-conductance Ca2-activated K channels.	16396928	0	Chloramine T	sensitization
CHLORAMINE_T_ANHYDROUS	2004	A novel spectrophotometric determination of some phenothiazines involving iodine monochloride from chloramine-T with iodine.	15543534	0	Chloramine T	sensitization
CHLORAMINE_T_ANHYDROUS	2004	The beta1 subunit enhances oxidative regulation of large-conductance calcium-activated K channels.	15452197	0	Chloramine T	oxidative stress
CHLORAMINE_T_ANHYDROUS	2002	Establishment of a highly sensitive leptin radioimmunoassay and detection of increased leptin levels in hyperlipidemia and pregnancy.	12227418	0	Chloramine T	sensitization
CHLORAMINE_T_ANHYDROUS	2002	Modifications of human cardiac sodium channel gating by UVA light.	12235490	0	Chloramine T	sensitization
CHLORAMINE_T_ANHYDROUS	2003	Hyperbaric oxygen and chemical oxidants stimulate CO2/H-sensitive neurons in rat brain stem slices.	12704094	0	Chloramine T	sensitization
CHLORAMINE_T_ANHYDROUS	2003	Validation of the chloramine-T induced oxidation of human serum albumin as a model for oxidative damage in vivo.	12739779	0	Chloramine T	oxidative stress
CHLORAMINE_T_ANHYDROUS	2003	Use of an oxidation reaction for the quantitative determination of albendazole with Chloramine-T and acid dyes.	12769384	0	Chloramine T	sensitization
CHLORAMINE_T_ANHYDROUS	2003	Two simple methods for the estimation of albendazole and its dosage forms using chloramine-T.	12818692	0	Chloramine T	sensitization
CHLORAMINE_T_ANHYDROUS	2003	Imaging gastrointestinal tumours using vascular endothelial growth factor-165 VEGF165 receptor scintigraphy.	12881392	0	Chloramine T	epidermal growth factor receptor
CHLORAMINE_T_ANHYDROUS	2001	Determination of trace iodine based on kinetic-spectrophotometry with malachite green-chloramine T system.	12945345	0	Chloramine T	sensitization
CHLORAMINE_T_ANHYDROUS	2003	Intrinsic and acquired resistance to quaternary ammonium compounds in food-related Pseudomonas spp.	12969304	0	Chloramine T	sensitization
CHLORAMINE_T_ANHYDROUS	2003	Nasal lavage fluid examination in diagnostics of occupational allergy to chloramine.	14587536	0	Chloramine T	asthma
CHLORAMINE_T_ANHYDROUS	2003	Influence of different temperatures on internalization of epidermal growth factor receptor complexes in Tca-8113 cells.	14661455	0	Chloramine T	activation epidermal growth factor receptor
CHLORAMINE_T_ANHYDROUS	2004	Oxidative stress decreases pHi and Na/H exchange and increases excitability of solitary complex neurons from rat brain slices.	14668260	0	Chloramine T	sensitization
CHLORAMINE_T_ANHYDROUS	2003	Development of radioimmunoassay for the measurement of human leptin in serum.	14737723	0	Chloramine T	sensitization
CHLORAMINE_T_ANHYDROUS	2004	Purification and partial characterization of feline alpha1-proteinase inhibitor falpha1-PI and the development and validation of a radioimmunoassay for the measurement of falpha1-PI in serum.	14987802	0	Chloramine T	sensitization
CHLORAMINE_T_ANHYDROUS	2004	Establishment and primary application of a highly-sensitive orexin-A radioimmunoassay.	15038616	0	Chloramine T	sensitization
CHLORAMINE_T_ANHYDROUS	2007	Estimation of activity of pharmakopeal disinfectants and antiseptics against Gram-negative and Gram-positive bacteria isolated from clinical specimens, drugs and environment.	17601033	0	Chloramine T	sensitization
CHLORAMINE_T_ANHYDROUS	2007	Functional consequences of methionine oxidation of hERG potassium channels.	17624316	0	Chloramine T	sensitization
CHLORAMINE_T_ANHYDROUS	2007	Singlet oxygen enhances intrinsic thrombolysis the intrinsic oxidative clot lysis assay INOXCLA.	17911188	0	Chloramine T	inflammation
CHLORAMINE_T_ANHYDROUS	2010	Effects of pearl powder extract and its fractions on fibroblast function relevant to wound repair.	20645827	0	Chloramine T	fibroblast proliferation
CHLORAMINE_T_ANHYDROUS	2010	Regulatory action of charred Gossamer urocteae on the functions of mouse oral fibroblasts.	20653170	0	Chloramine T	fibroblast proliferation
CHLORAMINE_T_ANHYDROUS	2001	The radioimmunoassay of growth hormone and prolactin and its application.	21171417	0	Chloramine T	sensitization
CHLORAMINE_T_ANHYDROUS	2011	Occupational asthma in professional cleaning work a clinical study.	21285030	0	Chloramine T	asthma
CHLORAMINE_T_ANHYDROUS	2011	I-Celecoxib Analogues as SPECT Tracers of Cyclooxygenase-2 in Inflammation.	21318094	0	Chloramine T	inflammation
CHLORAMINE_T_ANHYDROUS	2011	Synergistic roles of Helicobacter pylori methionine sulfoxide reductase and GroEL in repairing oxidant-damaged catalase.	21460217	0	Chloramine T	inflammation
CHLORAMINE_T_ANHYDROUS	2011	The expression of connective tissue growth factor in mast cells in the development of pulmonary fibrosis.	22097728	0	Chloramine T	MCS
CHLORAMINE_T_ANHYDROUS	2012	Novel model to study combined effects of microorganisms and oxidants on development of intestinal necrosis.	22789034	0	Chloramine T	oxidative stress
CHLORAMINE_T_ANHYDROUS	2012	Sorafenib-induced hepatocellular carcinoma cell death depends on reactive oxygen species production in vitro and in vivo.	22902857	0	Chloramine T	oxidative stress
CHLORAMINE_T_ANHYDROUS	2013	Measurement of MHC/peptide interactions by gel filtration or monoclonal antibody capture.	23392640	0	Chloramine T	sensitization
CHLORAMINE_T_ANHYDROUS	2013	Molecular imaging of heparan sulfate expression with radiolabeled recombinant eosinophil cationic protein predicts allergic lung inflammation in a mouse model for asthma.	23520217	0	Chloramine T	asthma
CHLORAMINE_T_ANHYDROUS	2013	Sandmeyer reaction repurposed for the site-selective, non-oxidizing radioiodination of fully-deprotected peptides studies on the endogenous opioid peptide -neoendorphin.	23796454	0	Chloramine T	sensitization
CHLORAMINE_T_ANHYDROUS	2013	Effects of two water disinfectants chloramine T and peracetic acid on the epidermis and gills of Garra rufa used in human ichthyotherapy.	24195278	0	Chloramine T	mucin production
CHLORAMINE_T_ANHYDROUS	2012	Influence of route of administration and liposomal encapsulation on blood and lymph node exposure to the protein VEGF-C156S.	22030745	0	Chloramine T	epidermal growth factor receptor
CHLORAMINE_T_ANHYDROUS	2008	Oxidation of multiple methionine residues impairs rapid sodium channel inactivation.	18369661	0	Chloramine T	sensitization
CHLORAMINE_T_ANHYDROUS	2008	Redox modulation of A-type K currents in pain-sensing dorsal root ganglion neurons.	18375201	0	Chloramine T	sensitization
CHLORAMINE_T_ANHYDROUS	2001	Measurement of MHC/peptide interactions by gel filtration.	18432745	0	Chloramine T	sensitization
CHLORAMINE_T_ANHYDROUS	2008	Kinetic assay for the determination of the oxidative stress biomarker, advanced oxidation protein products AOPP in the human blood plasma.	18642760	0	Chloramine T	oxidative stress
CHLORAMINE_T_ANHYDROUS	1998	Spectrophotometric determination of azathioprine in pharmaceutical formulations.	18967434	0	Chloramine T	sensitization
CHLORAMINE_T_ANHYDROUS	2001	Application of oxidative coupling reactions for the estimation of ritodrine hydrochloride in bulk sample and dosage forms.	18968180	0	Chloramine T	sensitization
CHLORAMINE_T_ANHYDROUS	2004	Sequential injection spectrophotometric determination of trace amounts of iodide by its catalytic effect on the 4,4-methylenebisN,N-dimethylaniline-chloramine-T reaction.	18969731	0	Chloramine T	sensitization
CHLORAMINE_T_ANHYDROUS	2008	Protection of vascular smooth muscle cells by over-expressed methionine sulphoxide reductase A role of intracellular localization and substrate availability.	19085252	0	Chloramine T	oxidative stress
CHLORAMINE_T_ANHYDROUS	2009	Regulation of calculus bovis on the function of mice oral fibroblasts.	19621589	0	Chloramine T	fibroblast proliferation
CHLORAMINE_T_ANHYDROUS	2010	Comparative efficacy of several disinfectants in suspension and carrier tests against Haemophilus parasuis serovars 1 and 5.	20035964	0	Chloramine T	particular matter
CHLORAMINE_T_ANHYDROUS	2010	Nodular gill disease causing proliferative branchitis and mortality in Chinook salmon Oncorhynchus tshawytscha.	20200576	0	Chloramine T	hyperplasia
CHLORAMINE_T_ANHYDROUS	2010	Quantitative analysis of endocytosis and turnover of epidermal growth factor EGF and EGF receptor.	20235100	0	Chloramine T	activation epidermal growth factor receptor
CHLORAMINE_T_ANHYDROUS	2007	Simvastatin reverses target organ damage and oxidative stress in Angiotensin II hypertension comparison with apocynin, tempol, and hydralazine.	17878758	0	Chloramine T	oxidative stress
CHLORAMINE_T_ANHYDROUS	2013	Inhalation exposure to chloramine T induces DNA damage and inflammation in lung of Sprague-Dawley rats.	24213014	0	Chloramine T	inflammation
CHLORAMINE_T_ANHYDROUS	2002	Inactivation and pharmacological properties of sqKv1A homotetramers in Xenopus oocytes cannot account for behavior of the squid "delayed rectifier" K conductance.	12023225	0	Chloramine T	sensitization
CHLORAMINE_T_ANHYDROUS	2002	Occupational respiratory hypersensitivity in dental personnel.	11981653	1	Chloramine T	respiratory hypersensitivity
CHLORAMINE_T_ANHYDROUS	2000	Singlet oxygen 1O2 inactivates plasmatic free and complexed alpha2-macroglobulin.	10899353	0	Chloramine T	sensitization
CHLORAMINE_T_ANHYDROUS	2000	Improved sensitivity proteomics by postharvest alkylation and radioactive labelling of proteins.	10949135	0	Chloramine T	sensitization
CHLORAMINE_T_ANHYDROUS	2000	Vasoactive intestinal peptide receptor scintigraphy in patients with pancreatic adenocarcinomas or neuroendocrine tumours.	11105825	0	Chloramine T	sensitization
CHLORAMINE_T_ANHYDROUS	2001	Radioiodinated tyrosyl-ouabain and measurement of a circulating ouabain-like compound.	11148183	0	Chloramine T	sensitization
CHLORAMINE_T_ANHYDROUS	2001	Optimal quality 131I-monoclonal antibodies on high-dose labeling in a large reaction volume and temporarily coating the antibody with IODO-GEN.	11337531	0	Chloramine T	sensitization
CHLORAMINE_T_ANHYDROUS	2001	A highly sensitive spectrophotometric method for the determination of some phenothiazine antipsychotics using chloramine-T and indigocarmine.	11708101	0	Chloramine T	sensitization
CHLORAMINE_T_ANHYDROUS	2002	Evaluation of oxidized alpha-1-antitrypsin in blood as an oxidative stress marker using anti-oxidative alpha1-AT monoclonal antibody.	11814467	0	Chloramine T	inflammation
CHLORAMINE_T_ANHYDROUS	2014	Analysis of amino acid composition in proteins of animal tissues and foods as pre-column o-phthaldialdehyde derivatives by HPLC with fluorescence detection.	24731621	1	Chloramine T	sensitization
CHLORAMINE_T_ANHYDROUS	2014	Investigation of chloramine-T impact on crayfish Astacus leptodactylus Esch., 1823 cardiac activity.	24819440	0	Chloramine T	sensitization
CHLORAMINE_T_ANHYDROUS	2014	Work-related respiratory symptoms among health centres cleaners a cross-sectional study.	24840889	0	Chloramine T	airway irritation
CHLORAMINE_T_ANHYDROUS	2017	Differential cytotoxicity and intracellular calcium-signalling following activation of the calcium-permeable ion channels TRPV1 and TRPA1.	29129206	0	Chloramine T	calcium influx
CHLORAMINE_T_ANHYDROUS	2018	Magnesium valproate ameliorates type 1 diabetes and cardiomyopathy in diabetic rats through estrogen receptors.	29136770	0	Chloramine T	oxidative stress
CHLORAMINE_T_ANHYDROUS	2018	The impact of oxidative stress on binding of drugs with plasma proteins studied by fluorescence anisotropy methods.	30338760	0	Chloramine T	oxidative stress
CHLORAMINE_T_ANHYDROUS	2019	The underlying factors that explain why nucleophilic reagents rarely co-elute with test chemicals in the ADRA.	30776483	0	Chloramine T	sensitization
CHLORAMINE_T_ANHYDROUS	2019	Oxidation of methionine residues activates the high-threshold heat-sensitive ion channel TRPV2.	31719194	0	Chloramine T	sensitization
CHLORAMINE_T_ANHYDROUS	2017	Subunit-dependent oxidative stress sensitivity of LRRC8 volume-regulated anion channels.	28841766	0	Chloramine T	sensitization
CHLORAMINE_T_ANHYDROUS	2020	Radiochemical and biological properties of peptides designed to interact with EGF receptor Relevance for glioblastoma.	32663774	0	Chloramine T	activation epidermal growth factor receptor
CHLORAMINE_T_ANHYDROUS	2020	A New Insight into Meloxicam Assessment of Antioxidant and Anti-Glycating Activity in In Vitro Studies.	32927809	0	Chloramine T	oxidative stress
CHLORAMINE_T_ANHYDROUS	2021	Gating of the capsaicin receptor TRPV1 by UVA-light and oxidants are mediated by distinct mechanisms.	33752082	0	Chloramine T	sensitization
CHLORAMINE_T_ANHYDROUS	2021	A new gold nanoflower sol SERS method for trace iodine ion based on catalytic amplification.	33812234	0	Chloramine T	sensitization
CHLORAMINE_T_ANHYDROUS	2021	Oxidant-resistant LRRC8A/C anion channels support superoxide production by NADPH oxidase 1.	33932953	0	Chloramine T	sensitization
CHLORAMINE_T_ANHYDROUS	2021	TRPM2 Oxidation Activates Two Distinct Potassium Channels in Melanoma Cells through Intracellular Calcium Increase.	34445066	0	Chloramine T	sensitization
CHLORAMINE_T_ANHYDROUS	2017	Development of an in vitro method to estimate the sensitization induction level of contact allergens.	28189648	0	Chloramine T	sensitization
CHLORAMINE_T_ANHYDROUS	2017	Novel iodinated gold nanoclusters for precise diagnosis of thyroid cancer.	28120979	0	Chloramine T	sensitization
CHLORAMINE_T_ANHYDROUS	2017	Preparation and preclinical evaluation of 131 I-trastuzumab for breast cancer.	27813128	0	Chloramine T	epidermal growth factor receptor
CHLORAMINE_T_ANHYDROUS	2014	Chlorosulfonamide salts are superior electrophilic chlorine precursors for the organocatalytic asymmetric chlorocyclization of unsaturated amides.	24979487	0	Chloramine T	conjunctivitis
CHLORAMINE_T_ANHYDROUS	2015	Prick testing with chemicals in the diagnosis of occupational contact urticaria and respiratory diseases.	25289485	0	Chloramine T	asthma
CHLORAMINE_T_ANHYDROUS	2015	Spectroscopic analysis of the impact of oxidative stress on the structure of human serum albumin HSA in terms of its binding properties.	25448930	0	Chloramine T	oxidative stress
CHLORAMINE_T_ANHYDROUS	2014	Resistance of common carp Cyprinus carpio L. to oxidative stress after chloramine-T treatment is increased by microalgae carotenoid-rich diet.	25638369	0	Chloramine T	oxidative stress
CHLORAMINE_T_ANHYDROUS	2015	Antifibrotic mechanism of deferoxamine in concanavalin A induced-liver fibrosis Impact on interferon therapy.	26358138	0	Chloramine T	oxidative stress
CHLORAMINE_T_ANHYDROUS	2016	Radionuclide therapy using 131I-labeled anti-epidermal growth factor receptor-targeted nanoparticles suppresses cancer cell growth caused by EGFR overexpression.	26573511	0	Chloramine T	EGFR
CHLORAMINE_T_ANHYDROUS	2016	INTERACTION OF CAMPTOTHECIN WITH HUMAN SERUM ALBUMIN DETERMINED BY FLUORESCENCE ANISOTROPY SPECTROSCOPY.	27008798	0	Chloramine T	oxidative stress
CHLORAMINE_T_ANHYDROUS	2016	125I-labeled anti-bFGF monoclonal antibody inhibits growth of hepatocellular carcinoma.	27275095	0	Chloramine T	epidermal growth factor receptor
CHLORAMINE_T_ANHYDROUS	2016	Oxidation differentially modulates the recombinant voltage-gated Na channel -subunits Nav1.7 and Nav1.8.	27450927	0	Chloramine T	sensitization
CHLORAMINE_T_ANHYDROUS	2021	Oxidation sensitizes TRPV2 to chemical and heat stimuli, but not mechanical stimulation.	34841092	0	Chloramine T	sensitization
CHLORAMINE_T_ANHYDROUS	2018	Crayfish can distinguish between natural and chemical stimuli as assessed by cardiac and locomotor reactions.	29307064	0	Chloramine T	sensitization
CHLORAMINE_T_ANHYDROUS	2022	Chloramine-T application for Trichodina sp. in Arapaima gigas juveniles Acute toxicity, histopathology, efficacy, and physiological effects.	35124292	0	Chloramine T	hyperplasia
CHLORAMINE_T_ANHYDROUS	2022	Development of a liquid phase radioimmunoassay for the measurement of serum ferritin levels for the detection of Covid-19 in patients.	35153356	0	Chloramine T	sensitization
CHLORAMINE_T_ANHYDROUS	2022	Chloramine-T-Enabled Mass Spectrometric Analysis of CC Isomers of Unsaturated Fatty Acids and Phosphatidylcholines in Human Thyroids.	35420783	0	Chloramine T	sensitization
CHLORAMINE_T_ANHYDROUS	2021	Copper-catalyzed in situ oxidative-coupling for one-pot synthesis of 5-aryl-1,4-disubstituted 1,2,3-triazoles under mild conditions.	35498067	0	Chloramine T	sensitization
CHLORAMINE_T_ANHYDROUS	2022	Study of Albumin Oxidation in COVID-19 Pneumonia Patients Possible Mechanisms and Consequences.	36077496	0	Chloramine T	respiratory symptoms
CHLORAMINE_T_ANHYDROUS	2023	Experimental study of 131I-caerin 1.1 and 131I-cRGD2 for internal radiation therapy of esophageal cancer xenografts.	37209630	0	Chloramine T	increase of proliferation of goblet cells
CHLORAMINE_T_ANHYDROUS	2023	Periplasmic methionine sulfoxide reductase MsrP-a secondary factor in stress survival and virulence of Salmonella Typhimurium.	37403401	0	Chloramine T	oxidative stress
CHLORAMINE_T_ANHYDROUS	2024	Determination of primary and secondary oxidation products in vegetable oils with gold nanoparticle based fluorometric turn-on nanosensor A new total oxidation value.	37716145	0	Chloramine T	sensitization
CHLORAMINE_T_ANHYDROUS	2023	Time-Resolved Fluorescence Spectroscopy of Blood, Plasma and Albumin as a Potential Diagnostic Tool for Acute Inflammation in COVID-19 Pneumonia Patients.	37834149	0	Chloramine T	oxidative stress
CHLORAMINE_T_ANHYDROUS	2023	Pan msr gene deleted strain of Salmonella Typhimurium suffers oxidative stress, depicts macromolecular damage and attenuated virulence.	38071209	0	Chloramine T	sensitization
CHLORAMINE_T_ANHYDROUS	2023	Preliminary evaluation of the antiglycoxidant activity of verapamil using various in vitro and in silico biochemical/biophysical methods.	38089049	0	Chloramine T	calcium channel
CHLORAMINE_T_ANHYDROUS	2024	Huang Gan Formula Alleviates Systemic Inflammation and Uremia in Adenine-Induced Chronic Kidney Disease Rats May Associate with Modification of Gut Microbiota and Colonic Microenvironment.	38205394	0	Chloramine T	inflammation
CHLORAMINE_T_ANHYDROUS	2024	Comparative analysis reveals the trivial role of MsrP in defending oxidative stress and virulence of Salmonella Typhimurium in mice.	38262547	0	Chloramine T	oxidative stress
ETHYLENEDIAMINE	1977	Asthma due to inhaled chemical agents--epoxy resin systems containing phthalic acid anhydride, trimellitic acid anhydride and triethylene tetramine.	872352	0	Ethylenediamine	asthma
ETHYLENEDIAMINE	1984	Histamine and leukotrienes mediate pulmonary hypersensitivity to antigen in guinea pigs.	6725051	0	Ethylenediamine	sensitization
ETHYLENEDIAMINE	1984	Effects of methylprednisolone on sputum biochemical components in asthmatic bronchitis.	6745338	0	Ethylenediamine	mucus hypersecretion
ETHYLENEDIAMINE	2008	Calcium regulates independently ciliary beat and cell contraction in Paramecium cells.	18179819	0	Ethylenediamine	ciliary beat frequency
ETHYLENEDIAMINE	2018	Spontaneous oscillation of the ciliary beat frequency regulated by release of Ca2 from intracellular stores in mouse nasal epithelia.	30415775	0	Ethylenediamine	mucociliary clearance
ETHYLENEDIAMINE	2018	Amplified photoelectrochemical immunoassay for the tumor marker carbohydrate antigen 724 based on dye sensitization of the semiconductor composite C3N4-MoS2.	30402791	0	Ethylenediamine	sensitization
ETHYLENEDIAMINE	2006	Effect of toluene diisocyanate on homeostasis of intracellular-free calcium in human neuroblastoma SH-SY5Y cells.	16051292	0	Ethylenediamine	asthma
ETHYLENEDIAMINE	2022	GLDA and EDTA assisted phytoremediation potential of Sedum hybridum Immergrunchen for Cd and Pb contaminated soil.	35166632	0	Ethylenediamine	sensitization
ETHYLENEDIAMINE	2021	Chitosan and EDTA conjugated graphene oxide antinematodes in Eggplant Toward improving plant immune response.	33675834	0	Ethylenediamine	oxidative stress
ETHYLENEDIAMINE	2020	Graphene oxide-based nanocomposites GO-chitosan and GO-EDTA for outstanding antimicrobial potential against some Candida species and pathogenic bacteria.	32735925	0	Ethylenediamine	oxidative stress
ETHYLENEDIAMINE	2020	STIM1 long and STIM1 gate differently TRPC1 during store-operated calcium entry.	31838437	0	Ethylenediamine	T cell*
ETHYLENEDIAMINE	2020	Removal of heavy metals in sludge via joint EDTA-acid treatment Effects on seed germination.	31865077	0	Ethylenediamine	conjunctivitis
ETHYLENEDIAMINE	2018	Seihai-to TJ-90-Induced Activation of Airway Ciliary Beatings of Mice Ca2 Modulation of cAMP-Stimulated Ciliary Beatings via PDE1.	29495403	0	Ethylenediamine	ciliary beat frequency
ETHYLENEDIAMINE	1986	Calcium regulation of ciliary activity in rabbit tracheal epithelial explants and outgrowth.	3086097	0	Ethylenediamine	ciliary beat frequency
ETHYLENEDIAMINE	1999	Interleukin-1beta induces substance P release from primary afferent neurons through the cyclooxygenase-2 system.	10537081	0	Ethylenediamine	SP release
ETHYLENEDIAMINE	2023	Impact on canine neutrophil preservation with the addition of bovine serum albumin to K3 -EDTA whole blood samples.	37369632	0	Ethylenediamine	inflammation
ETHYLENEDIAMINE	2023	DROP and READ a paper-based device combined with portable readout for ABO, Rh D, C, c, E, e and Mia phenotyping.	37381817	0	Ethylenediamine	sensitization
ETHYLENEDIAMINE	2024	Analysis of multiple biomarkers revealed the size matters of Cu particles for barley response under foliar exposure.	38316301	0	Ethylenediamine	Low molecular weight
ETHYLENEDIAMINE	2024	Disseminated tuberculosis in a migrant child.	38378592	0	Ethylenediamine	chronic cough
ETHYLENEDIAMINE	2024	Klebsiella pneumoniae DedA family proteins have redundant roles in divalent cation homeostasis and resistance to phagocytosis.	38214522	0	Ethylenediamine	sensitization
ETHYLENEDIAMINE	2023	Clinical effect of Shenfu injection combined with glucocorticoid on patients with acute left heart failure complicated with bronchospasm.	38149393	0	Ethylenediamine	bronchospasm
ETHYLENEDIAMINE	1991	A review of medical surveillance records of employees exposed to ethyleneamines.	1826743	0	Ethylenediamine	asthma
ETHYLENEDIAMINE	1988	EGTA induces prolonged summed depolarizations in Mytilus gill coupled ciliated epithelial cells implications for the control of ciliary motility.	3145152	0	Ethylenediamine	ciliated epithelial cell | ciliated epithelial cells
ETHYLENEDIAMINE	2022	Use of ketamine in patients with refractory severe asthma exacerbations systematic review of prospective studies.	36008492	1	Ethylenediamine	asthma
ETHYLENEDIAMINE	2023	Simultaneous determination of 22 antibiotics in environmental water samples by solid phase extraction-high performance liquid chromatography-tandem mass spectrometry.	36861207	0	Ethylenediamine	sensitization
Ethylene_Diamine	2021	Metabolite profiling of chondrosarcoma cells A robust GC-MS method for the analysis of endogenous metabolome.	33684880	0	Ethylenediamine	sensitization
Ethylene_Diamine	2018	Expression of CD4CD25Foxp3 Regulatory T Cells, Interleukin 10 and Transforming Growth Factor in Newly Diagnosed Type 2 Diabetic Patients.	28954308	0	Ethylenediamine	T cell*
Ethylene_Diamine	2018	Comparison of methods to estimate glomerular filtration rate in paediatric oncology patients.	29083076	0	Ethylenediamine	EGFR
Ethylene_Diamine	2017	Bioassay-guided Isolation of Neuroprotective Fatty Acids from Nigella sativa against 1-methyl-4-phenylpyridinium-induced Neurotoxicity.	29200724	0	Ethylenediamine	inflammation
Ethylene_Diamine	2017	Antioxidant Activity and Phenolic and Flavonoid Contents of the Extract and Subfractions of Euphorbia splendida Mobayen.	29263629	0	Ethylenediamine	oxidative stress
Ethylene_Diamine	2020	High Quantum Yield Fluorescent Carbon Nanodots for detection of Fe III Ions and Electrochemical Study of Quenching Mechanism.	31892023	0	Ethylenediamine	sensitization
Ethylene_Diamine	2020	Highly photoluminescent and pH sensitive nitrogen doped carbon dots NCDs as a fluorescent sensor for the efficient detection of Cr VI ions in aqueous media.	31670040	0	Ethylenediamine	sensitization
Ethylene_Diamine	2019	Amphiphilic Triazine Polymer Derivatives as Antibacterial And Anti-atopic Agents in Mice Model.	31641232	0	Ethylenediamine	sensitization
Ethylene_Diamine	2020	Clinically feasible method for assessing leukocyte rheology in whole blood.	31444563	0	Ethylenediamine	inflammation
Ethylene_Diamine	2019	Renoprotective effects of stevia Stevia rebaudiana Bertoni, amlodipine, valsartan, and losartan in gentamycin-induced nephrotoxicity in the rat model Biochemical, hematological and histological approaches.	31372346	0	Ethylenediamine	inflammation
Ethylene_Diamine	2019	Dissipation, residues and risk assessment of oxine-copper and pyraclostrobin in citrus.	31361184	0	Ethylenediamine	sensitization
Ethylene_Diamine	2019	Detection of VIM and NDM-1 metallo-beta-lactamase genes in carbapenem-resistant Pseudomonas aeruginosa clinical strains in Bahrain.	31160853	0	Ethylenediamine	sensitization
Ethylene_Diamine	2019	Analytical performance of a single epitope B-type natriuretic peptide sandwich immunoassay on the Minicare platform for point-of-care diagnostics.	30984810	0	Ethylenediamine	sensitization
Ethylene_Diamine	2019	Green emitting carbon dots for sensitive fluorometric determination of cartap based on its aggregation effect on gold nanoparticles.	30923924	0	Ethylenediamine	sensitization
Ethylene_Diamine	2019	Fast and direct determination of catechol-3, 6-bismethyleiminodiacetic acid prototype in beagle dog plasma using liquid chromatography tandem mass spectrometry A simplified and high throughput in-vivo method for the metal chelator.	30890257	0	Ethylenediamine	sensitization
Ethylene_Diamine	2018	Efficacy and side effects of intravenous theophylline in acute asthma a systematic review and meta-analysis.	29391776	1	Ethylenediamine	asthma
Ethylene_Diamine	2018	Six months exposure to a real life mixture of 13 chemicals below individual NOAELs induced non monotonic sex-dependent biochemical and redox status changes in rats.	29621577	0	Ethylenediamine	chemical exposure
Ethylene_Diamine	2018	Recurrent pregnancy loss is associated to leaky gut a novel pathogenic model of endometrium inflammation?	29665864	0	Ethylenediamine	inflammation
Ethylene_Diamine	2018	Amperometric determination of AsIII and CdII using a platinum electrode modified with acetylcholinesterase, rutheniumII-trisbipyridine and graphene oxide.	29754165	0	Ethylenediamine	sensitization
Ethylene_Diamine	2019	Ni tolerance and its distinguished amelioration by chelating agents is reflected in root radius of B. napus cultivars.	30046945	0	Ethylenediamine	sensitization
Ethylene_Diamine	2018	Drug Resistance and Molecular Epidemiology of Carbapenem Resistant Gram-negative Bacilli Isolates.	30166812	0	Ethylenediamine	sensitization
Ethylene_Diamine	2018	Relationship between Metal Pollution and Gene Expression of Insulin-like Growth Factor II.	30524857	0	Ethylenediamine	oxidative stress
Ethylene_Diamine	2018	Evaluation of cardiac biomarkers in children with acute severe bronchial Asthma-A prospective study from tertiary care center in northern India.	30595259	0	Ethylenediamine	asthma
Ethylene_Diamine	2019	Synthesis, Characterization, and Evaluation of Near-IR Boron Dipyrromethene Bioconjugates for Labeling of Adenocarcinomas by Selectively Targeting the Epidermal Growth Factor Receptor.	30835998	0	Ethylenediamine	activation epidermal growth factor receptor
Ethylene_Diamine	2020	A novel rhodamine-based colorimetric and fluorometric probe for simultaneous detection of multi-metal ions.	31955119	0	Ethylenediamine	sensitization
Ethylene_Diamine	2024	Study of Heterogeneity of Ethylene/1-Octene Copolymers Synthesized with Zirconium and Titanium Complexes Bearing Diamine-bisphenolate Ligands.	38337276	0	Ethylenediamine	Low molecular weight
Ethylene_Diamine	2024	Task specific microextraction column based on monolith for magnetic field-assisted in-tube solid phase microextraction of vanadium species in complex samples prior to online chromatographic analysis.	38118323	0	Ethylenediamine	sensitization
Ethylene_Diamine	2023	Synthesis of fructose bound Feiii integrated carbon dots as a robust turn-off detection sensor for chlortoluron.	37293471	0	Ethylenediamine	sensitization
Ethylene_Diamine	2023	The effect of EDTA solution on corneal endothelial cells in rabbits.	37274663	0	Ethylenediamine	inflammation
Ethylene_Diamine	2023	Evaluation of phthalic acid tri-ethylene diamine TED and folic acid-based carbon quantum dots for the detection of heavy metals in water resources using fibre-optic instrumentation.	37248828	0	Ethylenediamine	sensitization
Ethylene_Diamine	2023	Influence of Murraya koenigii extract on diabetes induced rat brain aging.	36937470	0	Ethylenediamine	oxidative stress
Ethylene_Diamine	2023	A cross-sectional study on the prevalence of HIV and hepatitis B virus co-infection among students of a tertiary institution in Ekiti State, Southwest Nigeria.	36818031	0	Ethylenediamine	sensitization
Ethylene_Diamine	2023	Preparation, Characterization and Evaluation of a Novel Drug Carrier for the Controlled Release of Curcumin.	36809773	0	Ethylenediamine	sensitization
Ethylene_Diamine	2023	Purification of an antiviral protein from the seeds of quinoa Chenopodium quinoa Willd. and characterization of its antiviral properties.	36348073	0	Ethylenediamine	sensitization
Ethylene_Diamine	2022	Association between haematological values and heat shock protein 70 of sickle cell disease patients in Ado-Ekiti, Ekiti State, Nigeria.	36523286	0	Ethylenediamine	inflammation
Ethylene_Diamine	2022	Purification of Extracellular Protease from Staphylococcus simulans QB7and Its Ability in Generating Antioxidant and Anti-inflammatory Peptides from Meat Proteins.	36615723	0	Ethylenediamine	inflammation
Ethylene_Diamine	2022	Ion-Imprinted Chitosan-Based Localized Surface Plasmon Resonance Sensor for Ni2 Detection.	36433601	0	Ethylenediamine	sensitization
Ethylene_Diamine	2020	Preparation of "Ion-Imprinting" Difunctional Magnetic Fluorescent Nanohybrid and Its Application to Detect Cadmium Ions.	32069777	0	Ethylenediamine	sensitization
Ethylene_Diamine	2021	Mutant HTT huntingtin impairs mitophagy in a cellular model of Huntington disease.	32093570	0	Ethylenediamine	oxidative stress
Ethylene_Diamine	2022	Microencapsulated Sertoli cells sustain myoblast proliferation without affecting the myogenic potential. In vitro data.	35141363	0	Ethylenediamine	oxidative stress
Ethylene_Diamine	2022	Slow Magnetic Relaxation and Luminescent Properties of Mononuclear Lanthanide-Substituted Keggin-Type Polyoxotungstates with Compartmental Organic Ligands.	35084833	0	Ethylenediamine	sensitization
Ethylene_Diamine	2022	microRNA-20b-5p overexpression combing Pembrolizumab potentiates cancer cells to radiation therapy via repressing programmed death-ligand 1.	34968160	0	Ethylenediamine	sensitization
Ethylene_Diamine	2022	Multistimuli-Responsive and Antifreeze Aggregation-Induced Emission-Active Gels Based on CuNCs.	34939818	0	Ethylenediamine	sensitization
Ethylene_Diamine	2021	Synthesis of Polyamide-Based Microcapsules via Interfacial Polymerization Effect of Key Process Parameters.	34640292	0	Ethylenediamine	MCS
Ethylene_Diamine	2021	Inflammatory state and autism-like behavioral phenotype of offspring induced by maternal exposure to low-dose chemical mixtures during pregnancy in mice.	34402257	0	Ethylenediamine	inflammation
Ethylene_Diamine	2021	A Fluorescent Detection for Paraquat Based on -CDs-Enhanced Fluorescent Gold Nanoclusters.	34073830	0	Ethylenediamine	sensitization
Ethylene_Diamine	2021	Preparation of defected SWCNTs decorated with en-APTAS for application in high-performance nitric oxide gas detection.	33885533	0	Ethylenediamine	sensitization
Ethylene_Diamine	2021	Development of a method for the detection of Cu2 in the environment and live cells using a synthesized spider web-like fluorescent probe.	33831692	0	Ethylenediamine	sensitization
Ethylene_Diamine	2020	A luminescent lipid mimetic iridiumIII N-heterocyclic carbene complex for membrane labelling.	32151874	0	Ethylenediamine	sensitization
Ethylene_Diamine	2020	Myocardial injury in patients with sickle cell anaemia and myocardial ischaemia in Calabar, Nigeria.	32662752	0	Ethylenediamine	sensitization
Ethylene_Diamine	2020	Hypomethylation of the DAZ3 promoter in idiopathic asthenospermia a screening tool for liquid biopsy.	33093613	0	Ethylenediamine	sensitization
Ethylene_Diamine	2021	A Redox-induced Dual-mode Colorimetric and Fluorometric Method based on N-CDs and MnO2 for Determination of Isoniazid in Tablets and Plasma Samples.	33161268	0	Ethylenediamine	sensitization
Ethylene_Diamine	2020	Development of a new spectrophotometric assay for rapid detection and differentiation of KPC, MBL and OXA-48 carbapenemase-producing Klebsiella pneumoniae clinical isolates.	33172591	0	Ethylenediamine	sensitization
Ethylene_Diamine	2021	An antibody-free dual-biomarker rapid enrichment workflow AnDREW improves the sensitivity of malaria rapid diagnostic tests.	33207186	0	Ethylenediamine	sensitization
Ethylene_Diamine	2020	Optimization of Enzyme Essays to Enhance Reliability of Activity Measurements in Leukocyte Lysates for the Diagnosis of Metachromatic Leukodystrophy and Gangliosidoses.	33260765	0	Ethylenediamine	sensitization
Ethylene_Diamine	2022	Comparative study of the antioxidant activity of the essential oils of five plants against the H2O2 induced stress in Saccharomyces cerevisiae.	35280527	0	Ethylenediamine	oxidative stress
Ethylene_Diamine	2022	Novel dual glucagon-like peptide-1/ glucose-dependent insulinotropic polypeptide receptor agonist attenuates diabetes and myocardial injury through inhibiting hyperglycemia, inflammation and oxidative stress in rodent animals.	35383532	0	Ethylenediamine	oxidative stress
Ethylene_Diamine	2019	Tunable thermal, mechanical, and controlled-release properties of epoxy phenolic novolac resin microcapsules mediated by diamine crosslinkers.	35520710	0	Ethylenediamine	MCS
Ethylene_Diamine	2022	In vitro Antiproliferative Properties of Lipophililic-Acid Chelating Fluoroquinolones and TriazoloFluoroquinolones with 7-dihaloanilinosubstitution.	35570520	0	Ethylenediamine	inflammation
Ethylene_Diamine	2022	Antiproliferative Activities of Lipophililic Fluoroquinolones- Based Scaffold Against a Panel of Solid and Liquid Cancer Cell Lines.	35633535	0	Ethylenediamine	inflammation
Ethylene_Diamine	2022	Performance evaluation of routine blood and C-reactive protein analysis using Mindray BC-7500 CRP auto hematology analyzer.	35722426	0	Ethylenediamine	sensitization
Ethylene_Diamine	2022	Evaluation of the antiparasitic activity of the chitosan-silver nanocomposites in the treatment of experimentally infested pigeons with Pseudolynchia canariensis.	35280576	0	Ethylenediamine	oxidative stress
Ethylene_Diamine	2022	Newly Substituted Anilino-Fluoroquinolones with Proliferation Inhibition Potential against a Panel of Cancer Cell Lines.	35901360	0	Ethylenediamine	inflammation
Ethylene_Diamine	1998	Differential synthesis of cholesterol esterase by monocyte-derived macrophages cultured on polyether or ester-based polyurethanes.	9468058	0	Ethylenediamine	inflammation
Ethylene_dibromide	1987	Determination of several halogenated fumigants in cereal products by steam distillation and capillary gas chromatography with electron capture detection.	3610956	0	Ethylenediamine	sensitization
Ethylene_dibromide	1985	Mutagenicity of 1,2-dichloroethane and 1,2-dibromoethane in two human lymphoblastoid cell lines.	3883141	0	Ethylenediamine	sensitization
Ethylene_dibromide	1982	The hazard evaluation system and information service a physicians resource in toxicology and occupational medicine.	6819719	1	Ethylenediamine	sensitization
Ethylene_dibromide	1986	An investigation of mortality from cancer and other causes of death among workers employed at an east Texas chemical plant.	3963883	0	Ethylenediamine	chemical exposure
Ethylene_dibromide	1984	Effects of paternal ethylene dibromide exposure on F1 generation behavior in the rat.	6366538	0	Ethylenediamine	sensitization
Ethylene_dibromide	1984	Toxicity of 1,2-dibromoethane in isolated hepatocytes role of lipid peroxidation.	6378412	0	Ethylenediamine	covalent protein binding
Ethylene_dibromide	1984	Two fatalities after acute occupational exposure to ethylene dibromide.	6384567	0	Ethylenediamine	chemical exposure
Ethylene_dibromide	1983	Sensitivity of Drosophila melanogaster to low concentrations of gaseous mutagens. IV. Mutations in embryonic spermatogonia.	6403851	0	Ethylenediamine	sensitization
Ethylene_dibromide	1981	Characteristics of proliferative lesions in the nasal cavities of mice following chronic inhalation of 1,2-dibromoethane.	7023670	0	Ethylenediamine	hyperplasia
Ethylene_dibromide	1980	Respiratory pathology in rats and mice after inhalation of 1,2-dibromo-3-chloropropane or 1,2 dibromoethane for 13 weeks.	7016076	0	Ethylenediamine	hyperplasia
Ethylene_dibromide	1994	The role of formaldehyde and S-chloromethylglutathione in the bacterial mutagenicity of methylene chloride.	7508089	0	Ethylenediamine	sensitization
Ethylene_dibromide	1995	ogt alkyltransferase enhances dibromoalkane mutagenicity in excision repair-deficient Escherichia coli K-12.	7662116	0	Ethylenediamine	sensitization
Ethylene_dibromide	1995	1,2-Dibromoethane as an initiating agent for cell transformation.	7730140	0	Ethylenediamine	chemical sensitization | chemical sensitizer
Ethylene_dibromide	1987	Vaporization technique to measure mutagenic activity of volatiles organic chemicals in the Ames/Salmonella assay.	3556157	0	Ethylenediamine	sensitization
Ethylene_dibromide	1980	Evaluation pf methodology for determining 1,2-dibromoethane EDB in ambient air.	7000875	0	Ethylenediamine	sensitization
Ethylene_dibromide	1986	Induction of calcium efflux from isolated rat-liver mitochondria by 1,2-dibromoethane.	3533147	0	Ethylenediamine	sensitization
Ethylene_dibromide	1992	Orotic acid, nucleotide-pool imbalance, and liver-tumor promotion a possible mechanism for the mitoinhibitory effects of orotic acid in isolated rat hepatocytes.	1531940	0	Ethylenediamine	epidermal growth factor receptor
Ethylene_dibromide	1986	Effects of carcinogenic halogenated aliphatic hydrocarbons on 3Hthymidine incorporation into various organs of the mouse. A comparison between 1,2-dibromoethane and 1,2-dichloroethane.	3531831	0	Ethylenediamine	sensitization
Ethylene_dibromide	1995	Induction of delayed mutations by benzene and ethylene dibromide in Drosophila.	7737139	0	Ethylenediamine	sensitization
Ethylene_dibromide	1979	Sensitivity of Drosophila melanogaster to low concentrations of the gaseous 1, 2-dibromoethane I. acute exposures.	121976	0	Ethylenediamine	sensitization
Ethylene_dibromide	1979	Binding of carcinogenic halogenated hydrocarbons to cell macromolecules.	381753	0	Ethylenediamine	covalent protein binding
Ethylene_dibromide	1992	A novel model to assess developmental toxicity of dihaloalkanes in humans bioactivation of 1,2-dibromoethane by the isozymes of human fetal liver glutathione S-transferase.	1363001	0	Ethylenediamine	covalent protein binding
Ethylene_dibromide	1992	Micronucleated reticulocyte induction by ethylating agents in mice.	1371827	0	Ethylenediamine	sensitization
Ethylene_dibromide	1992	Utilization of glutathione during 1,2-dihaloethane metabolism in rat hepatocytes.	1504262	0	Ethylenediamine	covalent protein binding
Ethylene_dibromide	1992	Stimulation of DNA synthesis by rat plasma following in vivo treatment with three liver mitogens.	1531446	0	Ethylenediamine	hyperplasia
Ethylene_dibromide	1992	Studies on the activation of rat liver microsomal glutathione transferase in isolated hepatocytes.	1739400	0	Ethylenediamine	oxidative stress
Ethylene_dibromide	1990	Cell proliferation and promotion of rat liver carcinogenesis different effect of hepatic regeneration and mitogen induced hyperplasia on the development of enzyme-altered foci.	1970763	0	Ethylenediamine	hyperplasia
Ethylene_dibromide	1990	Liver hyperplasia is not necessarily associated with increased expression of c-fos and c-myc mRNA.	2139817	0	Ethylenediamine	hyperplasia
Ethylene_dibromide	1989	Further evidence that mitogen-induced cell proliferation does not support the formation of enzyme-altered islands in rat liver by carcinogens.	2565171	0	Ethylenediamine	sensitization
Ethylene_dibromide	1989	The work environment and male reproduction.	2734088	0	Ethylenediamine	chemical exposure
Ethylene_dibromide	1988	Forestomach lesions induced by butylated hydroxyanisole and ethylene dibromide a scientific and regulatory perspective.	3055227	0	Ethylenediamine	hyperplasia
Ethylene_dibromide	1988	Toxic exposure to ethylene dibromide and mercuric chloride effects on laboratory-reared octopuses.	3072470	0	Ethylenediamine	sensitization
Ethylene_dibromide	1986	Oncogenic response of strain A/J mice to inhaled chemicals.	3083111	0	Ethylenediamine	chemical exposure
Ethylene_dibromide	1987	Human erythrocyte glutathione S-transferase a possible marker of chemical exposure.	3296321	0	Ethylenediamine	chemical exposure
Ethylene_dibromide	1986	The role of glutathione in the toxicity of xenobiotic compounds metabolic activation of 1,2-dibromoethane by glutathione.	3532707	0	Ethylenediamine	covalent protein binding
Ethylene_dibromide	1994	Glutathione S-transferase mediated detoxification and bioactivation of xenobiotics during early human pregnancy.	7925074	0	Ethylenediamine	covalent protein binding
Ethylene_dibromide	1993	Different effects of regenerative and direct mitogenic stimuli on the growth of initiated cells in the resistant hepatocyte model.	8100563	0	Ethylenediamine	hyperplasia
Ethylene_dibromide	2009	Pesticide use and adult-onset asthma among male farmers in the Agricultural Health Study.	19541724	0	Ethylenediamine	asthma
Ethylene_dibromide	2010	Toxicity of brominated volatile organics to freshwater biota.	20821656	0	Ethylenediamine	sensitization
Ethylene_dibromide	2011	Different sensitivity of BALB/c 3T3 cell clones in the response to carcinogens.	21672621	0	Ethylenediamine	sensitization
Ethylene_dibromide	2013	On the sensitivity of hard X-ray spectroscopies to the chemical state of Br.	23719632	0	Ethylenediamine	chemical sensitization | chemical sensitizer
Ethylene_dibromide	2013	Growth inhibition and apoptosis induction by -Cyanidan-3-ol in hepatocellular carcinoma.	23894334	0	Ethylenediamine	oxidative stress
Ethylene_dibromide	1990	Soil fumigation principles and application technology.	19287772	0	Ethylenediamine	conjunctivitis
Ethylene_dibromide	2015	Enhancing aerobic biodegradation of 1,2-dibromoethane in groundwater using ethane or propane and inorganic nutrients.	25437228	0	Ethylenediamine	conjunctivitis
Ethylene_dibromide	2017	Development of an inhalation unit risk factor for ethylene dibromide.	28891353	0	Ethylenediamine	sensitization
Ethylene_dibromide	2019	Hazardous air pollutants and telomere length in the Sister Study.	32984752	0	Ethylenediamine	inflammation
Ethylene_dibromide	2020	Differentiating and Quantifying Gas-Phase Conformational Isomers Using Coulomb Explosion Imaging.	33206545	0	Ethylenediamine	sensitization
Ethylene_dibromide	2022	A method for identifying critical time windows of maternal air pollution exposures associated with low birth weight in offspring using massive geographic data.	35022967	0	Ethylenediamine	chemical exposure
Ethylene_dibromide	2022	Ion Chromatography-High-Resolution Mass Spectrometry Method for the Determination of Bromide Ions in Cereals and Legumes New Scenario for Global Food Security.	36010386	0	Ethylenediamine	sensitization
Ethylene_dibromide	1994	Dexamethasone inhibits induction of liver tumor necrosis factor-alpha mRNA and liver growth induced by lead nitrate and ethylene dibromide.	7943184	0	Ethylenediamine	hyperplasia
Ethylene_dibromide	2008	A comparative study of chemically induced DNA damage in isolated nasal mucosa cells of humans and rats assessed by the alkaline comet assay.	18569599	0	Ethylenediamine	sensitization
Ethylene_dibromide	2007	Pesticide poisoning.	18085124	1	Ethylenediamine	inflammation
Ethylene_dibromide	1993	Differences in the steady-state levels of c-fos, c-jun and c-myc messenger RNA during mitogen-induced liver growth and compensatory regeneration.	8514261	0	Ethylenediamine	hyperplasia
Ethylene_dibromide	1995	Immunotoxicologic effects of ethylene dibromide in the mouse and their modulation by the estrous cycle.	8555428	0	Ethylenediamine	sensitization
Ethylene_dibromide	1996	A new Salmonella typhimurium NM5004 strain expressing rat glutathione S-transferase 5-5 use in detection of genotoxicity of dihaloalkanes using an SOS/umu test system.	8625454	0	Ethylenediamine	sensitization
Ethylene_dibromide	1997	Bacterial and mammalian DNA alkyltransferases sensitize Escherichia coli to the lethal and mutagenic effects of dibromoalkanes.	9363995	0	Ethylenediamine	sensitization
Ethylene_dibromide	1997	New tester strains of Salmonella typhimurium lacking O6-methylguanine DNA methyltransferases and highly sensitive to mutagenic alkylating agents.	9403026	0	Ethylenediamine	sensitization
Ethylene_dibromide	1998	A rapid, sensitive method for the quantitation of N-acetyl-S-2-hydroxyethyl-L-cysteine in human urine using isotope-dilution HPLC-MS-MS.	9547405	0	Ethylenediamine	sensitization
Ethylene_dibromide	2008	Degradation of low molecular weight volatile organic compounds by plants genetically modified with mammalian cytochrome P450 2E1.	18350910	0	Ethylenediamine	Low molecular weight
Ethylene_dibromide	1998	Carcinogenic effects of 1,2-dibromoethane ethylene dibromide EDB in Japanese medaka Oryzias latipes.	9672661	0	Ethylenediamine	sensitization
Ethylene_dibromide	2001	The effectiveness of the O6-alkylguanine-DNA alkyltransferase encoded by the ogtST gene from S. typhimurium in protection against alkylating drugs, resistance to O6-benzylguanine and sensitisation to dibromoalkane genotoxicity.	11525913	0	Ethylenediamine	sensitisation
Ethylene_dibromide	2003	Nephropathy associated with animal, plant, and chemical toxins in the tropics.	12563601	1	Ethylenediamine	chemical exposure
Ethylene_dibromide	1982	Carcinogenesis Bioassay of 1,2-Dibromoethane CAS No. 106-93-4 in F344 Rats and B6C3F1 Mice Inhalation Study.	12778225	0	Ethylenediamine	hyperplasia
Ethylene_dibromide	2003	Assessment of nephrotoxicity in the chick embryo effects of cisplatin and 1,2-dibromoethane.	12779017	0	Ethylenediamine	sensitization
Ethylene_dibromide	2004	Cancer cluster investigations use of a hybrid approach in a rural county.	15643376	0	Ethylenediamine	chemical exposure
Ethylene_dibromide	2005	Determination of 1,2-dibromoethane, 1,4-dichlorobenzene and naphthalene residues in honey by gas chromatography--mass spectrometry using purge and trap thermal desorption extraction.	16078701	0	Ethylenediamine	sensitization
Ethylene_dibromide	2007	Study of substrate inhibition by electrophoretically mediated microanalysis in partially filled capillary.	17010980	0	Ethylenediamine	sensitization
Ethylene_dibromide	1999	Mammalian cells expressing Escherichia coli O6-alkylguanine-DNA alkyltransferases are hypersensitive to dibromoalkanes.	10368318	0	Ethylenediamine	sensitization
Ethylene_dibromide	1979	Sensitivity of Drosophila melanogaster to low concentrations of gaseous mutagens. II. Chronic exposures.	114827	0	Ethylenediamine	sensitization
Lumbrical	2012	Carpal tunnel syndrome caused by supernumerous lumbrical muscle in hemihyperplasia of the upper extremity.	22749082	0	Piperazine	sensitization
Lumbrical	2012	Differential protection of neuromuscular sensory and motor axons and their endings in WldS mutant mice.	22062136	0	Piperazine	sensitization
Lumbrical	2014	What is the most sensitive test for diagnosing carpal tunnel syndrome?	25504204	0	Piperazine	sensitization
Lumbrical	2009	The significance of second lumbrical-interosseous latency comparison in the diagnosis of carpal tunnel syndrome.	19154532	0	Piperazine	sensitization
Lumbrical	2008	Second lumbrical and interossei latency difference in Carpal Tunnel Syndrome.	18986835	0	Piperazine	sensitization
Lumbrical	2013	Value of latency difference of the second lumbrical-interossei as a predictor of carpal tunnel syndrome in uremic patients.	23377448	0	Piperazine	sensitization
Lumbrical	2013	Improvement of diagnostic rate of carpal tunnel syndrome with additional median-to-ulnar comparative nerve conduction studies.	24458852	0	Piperazine	sensitization
Lumbrical	2014	Juxtaposition of the changes in intracellular calcium and force during staircase potentiation at 30 and 37C.	25422504	0	Piperazine	increase of SP
Lumbrical	2009	Sting-ray injuries to the hand case report, literature review and a suggested algorithm for management.	18313375	1	Piperazine	inflammation
Lumbrical	2012	The second lumbrical-interosseous latency comparison in carpal tunnel syndrome.	22659722	0	Piperazine	sensitization
Lumbrical	2015	Comparison of high-resolution sonography and electrophysiology in the diagnosis of carpal tunnel syndrome.	26019423	0	Piperazine	sensitization
Lumbrical	2015	Correlations between the lumbrical-interosseous latency comparison test and standard tests used in the diagnosis of carpal tunnel syndrome.	26817334	0	Piperazine	sensitization
Lumbrical	2016	Efficacy of Optimal Recording Electrode Placement for Median-Lumbrical and Ulnar-Interossei/Lumbrical Distal Latency in the Diagnosis of Carpal Tunnel Syndrome.	26657486	0	Piperazine	sensitization
Lumbrical	2016	Premotor Potential Study for Diagnosis of Carpal Tunnel Syndrome.	27345002	0	Piperazine	sensitization
Lumbrical	2019	Mitochondrial oxidative stress impairs contractile function but paradoxically increases muscle mass via fibre branching.	30706998	0	Piperazine	oxidative stress
Lumbrical	2007	Clinical and electrophysiological findings in carpal tunnel syndrome.	18044199	1	Piperazine	sensitization
Lumbrical	2022	Study of carpal tunnel syndrome in diabetic polyneuropathy with comparison of inching method and second lumbrical-interossei test.	38011373	0	Piperazine	sensitization
Lumbrical	2022	Electrodiagnostic Study of the Patients with Suspected Carpal Tunnel Syndrome.	36550707	0	Piperazine	sensitization
Lumbrical	2021	Novel quantitative digital image analysis methodology for assessment of inflammatory changes in MRI data in a post-hoc analysis of data acquired from a phase IIb study of baricitinib in patients with active rheumatoid arthritis.	34412009	0	Piperazine	inflammation
Lumbrical	2021	Transgenic expression of SOD1 specifically in neurons of Sod1 deficient mice prevents defects in muscle mitochondrial function and calcium handling.	33561489	0	Piperazine	oxidative stress
Lumbrical	2017	Lumbrical-interosseous recording technique versus routine electrodiagnostic methods in the diagnosis of carpal tunnel syndrome.	31453459	0	Piperazine	sensitization
Lumbrical	2015	A study of median nerve entrapment neuropathy at wrist in uremic patients.	26199474	0	Piperazine	sensitization
Lumbrical	2007	Second lumbrical-interossei latency difference A strong predictor of median neuropathy at the wrist in uremic patients.	17700926	0	Piperazine	sensitization
Lumbrical	2019	Intravascular papillary endothelial hyperplasia along the intrinsic muscle after hand contusion injury Report of two cases.	30292474	0	Piperazine	hyperplasia
Lumbrical	2006	Electrodiagnostic criteria for carpal tunnel syndrome in axonal polyneuropathy.	16502422	0	Piperazine	sensitization
Lumbrical	2007	Can studies of the second lumbrical interossei and its premotor potential reduce the number of tests for carpal tunnel syndrome?	17654555	0	Piperazine	sensitization
Lumbrical	1992	Lumbrical and interossei recording in carpal tunnel syndrome.	1488062	0	Piperazine	sensitization
Lumbrical	1987	Evidence for active chloride accumulation in normal and denervated rat lumbrical muscle.	2442294	0	Piperazine	sensitization
Lumbrical	1989	Intracellular chloride and the mechanism for its accumulation in rat lumbrical muscle.	2515275	0	Piperazine	sensitization
Lumbrical	1989	Intracellular calcium and tension during fatigue in isolated single muscle fibres from Xenopus laevis.	2517988	0	Piperazine	sensitization
Lumbrical	1988	A comparison of EMG procedures in the carpal tunnel syndrome with clinical-EMG correlations.	3226434	0	Piperazine	sensitization
Lumbrical	1986	Tubocurarine sensitivity of the diaphragm after limb immobilization.	3963435	0	Piperazine	sensitization
Lumbrical	1985	Disuse and d-tubocurarine sensitivity in isolated muscles.	4061899	0	Piperazine	sensitization
Lumbrical	1984	Plantar space abscesses in the diabetic foot diagnosis and treatment.	6470427	0	Piperazine	sensitization
Lumbrical	1985	Rat muscle spindles deficient in elements of the static system.	2932660	0	Piperazine	sensitization
Lumbrical	2002	Comparison of motor conduction techniques in the diagnosis of carpal tunnel syndrome.	12058086	0	Piperazine	sensitization
Lumbrical	2002	Electrodiagnosis of ulnar neuropathy at the wrist conduction block versus traditional tests.	12177377	0	Piperazine	sensitization
Lumbrical	1993	Sensitivity of three median-to-ulnar comparative tests in diagnosis of mild carpal tunnel syndrome.	8232394	0	Piperazine	sensitization
Lumbrical	2002	The value of motor latency difference measurements between the second lumbrical muscle and second interosseous muscle in the diagnosis of carpal tunnel syndrome.	12418132	0	Piperazine	sensitization
Lumbrical	2002	Value of the lumbrical-interosseous technique in carpal tunnel syndrome.	12172522	0	Piperazine	sensitization
Lumbrical	2001	The lumbrical provocation test in subjects with median inclusive paresthesia.	11441381	0	Piperazine	sensitization
Lumbrical	2001	Transcarpal motor conduction velocity in carpal tunnel syndrome.	11410926	0	Piperazine	sensitization
Lumbrical	2000	Frog skeletal muscle fibers recovering from fatigue have reduced charge movement.	11227788	0	Piperazine	calcium channel
Lumbrical	2003	Assessment of O2 uptake dynamics in isolated single skeletal myocytes.	12391049	0	Piperazine	sensitization
Lumbrical	2000	Comparison of second lumbrical and interosseus latencies with standard measures of median nerve function across the carpal tunnel a prospective study of 450 hands.	10993495	0	Piperazine	sensitization
Lumbrical	1999	Evaluation of the impingement of the pronator muscle in occupational carpal tunnel syndrome by electromyographic and ultrasonographic techniques.	10851743	0	Piperazine	sensitization
Lumbrical	2000	Test of a new technique for the diagnosis of carpal tunnel syndrome.	10699560	0	Piperazine	sensitization
Lumbrical	1999	Carpal tunnel syndrome. Current approaches.	10450362	1	Piperazine	sensitization
Lumbrical	1995	Lumbrical-interosseous latency comparison in the diagnosis of carpal tunnel syndrome.	8536577	0	Piperazine	sensitization
Lumbrical	2000	White finger and hypertrophy of the lumbrical muscles.	11079180	0	Piperazine	sensitization
Mondur_TDS	2024	Amelioration by Withania somnifera of neurobehavioural and immunological markers in time dependent sensitization induced post traumatic stress disorder in rats.	38454585	0	Toluene diisocyanate	oxidative stress
Mondur_TDS	2023	Association of Helicobacter pylori Infection with Autoimmune Thyroid Disease in the Female Sex.	37568552	0	Toluene diisocyanate	metaplasia
PHTHALIC_ANHYDRIDE	2001	Trimellitic anhydride-induced eosinophilia in a mouse model of occupational asthma.	11559022	0	Phthalic anhydride	sensitization
PHTHALIC_ANHYDRIDE	2006	Alveolar macrophages suppress non-specific inflammation caused by inhalation challenge with trimellitic anhydride conjugated to albumin.	16485118	0	Phthalic anhydride	asthma
PHTHALIC_ANHYDRIDE	1998	Bystander suppression of occupational hapten sensitization in rats made tolerant to ovalbumin.	9817164	0	Phthalic anhydride	occupational asthma
PHTHALIC_ANHYDRIDE	1998	Risk factors for sensitisation and respiratory symptoms among workers exposed to acid anhydrides a cohort study.	9930090	0	Phthalic anhydride	respiratory symptoms
PHTHALIC_ANHYDRIDE	1999	Comparison of cytokine secretion profiles provoked in mice by glutaraldehyde and formaldehyde.	10051711	0	Phthalic anhydride	chemical exposure
PHTHALIC_ANHYDRIDE	1999	Immunoglobulin E antibody against environmental allergens in subjects with trimellitic anhydride-induced asthma.	10091142	0	Phthalic anhydride	asthma
PHTHALIC_ANHYDRIDE	1999	Analysis of interleukin 12 protein production and mRNA expression in mice exposed topically to chemical allergens.	10199581	0	Phthalic anhydride	T cell*
PHTHALIC_ANHYDRIDE	1999	An IL-2-toxin, DAB389IL-2, inhibits delayed-type hypersensitivity but enhances IgE antibody production.	10329818	0	Phthalic anhydride	sensitization
PHTHALIC_ANHYDRIDE	1999	Bronchial hyperresponsiveness and airway wall remodelling induced by exposure to allergen for 9 weeks.	10536886	0	Phthalic anhydride	airway hyperresponsiveness
PHTHALIC_ANHYDRIDE	1998	Utility of antibody in identifying individuals who have or will develop anhydride-induced respiratory disease.	9792595	0	Phthalic anhydride	asthma
PHTHALIC_ANHYDRIDE	1998	Airway morphology and function of rats following dermal sensitization and respiratory challenge with low molecular weight chemicals.	9772201	0	Phthalic anhydride	Low molecular weight
PHTHALIC_ANHYDRIDE	1997	Respiratory sensitization to konjac flour in guinea pigs.	9458001	0	Phthalic anhydride	pulmonary hypersensitivity
PHTHALIC_ANHYDRIDE	1998	Inducible interleukin 4 IL-4 production and mRNA expression following exposure of mice to chemical allergens.	9544693	0	Phthalic anhydride	chemical sensitization | chemical sensitizer
PHTHALIC_ANHYDRIDE	1998	Selective induction of type 2 cytokines following topical exposure of mice to platinum salts.	9609393	0	Phthalic anhydride	respiratory sensitization | respiratory sensitizer
PHTHALIC_ANHYDRIDE	1998	Cytokine production by CD4 and CD8 T cells in mice following primary exposure to chemical allergens evidence for functional differentiation of T lymphocytes in vivo.	9652304	0	Phthalic anhydride	allergen exposure
PHTHALIC_ANHYDRIDE	1998	Analysis of cytokine mRNA expression following repeated exposure of mice to chemical contact and respiratory allergens.	9685050	0	Phthalic anhydride	T cell*
PHTHALIC_ANHYDRIDE	1998	The role of IgG1 and IgG2 in trimellitic anhydride-induced allergic response in the guinea pig lung.	9653053	0	Phthalic anhydride	sensitization
PHTHALIC_ANHYDRIDE	2000	Risk factors for bronchial hyperresponsiveness in workers exposed to acid anhydrides.	10780763	0	Phthalic anhydride	sensitization
PHTHALIC_ANHYDRIDE	2011	Is trimellitic anhydride skin testing a sufficient screening tool for selectively identifying TMA-exposed workers with TMA-specific serum IgE antibodies?	21915071	0	Phthalic anhydride	asthma
PHTHALIC_ANHYDRIDE	2011	Prior exposure to immunosuppressive organophosphorus or organochlorine compounds aggravates the TH1- and TH2-type allergy caused by topical sensitization to 2,4-dinitrochlorobenzene and trimellitic anhydride.	21534883	0	Phthalic anhydride	sensitization
PHTHALIC_ANHYDRIDE	2010	Phthalate esters reveal skin-sensitizing activity of phenethyl isothiocyanate in mice.	20371259	0	Phthalic anhydride	sensitization
PHTHALIC_ANHYDRIDE	2010	Pre-exposure to sulfur dioxide attenuates most allergic reactions upon trimellitic anhydride challenge in sensitized Brown Norway rats.	20067440	0	Phthalic anhydride	metaplasia
PHTHALIC_ANHYDRIDE	2000	Antigen-specific and nonspecific determinants of cytokine production during topical sensitization of mice to chemical allergens.	10932081	0	Phthalic anhydride	allergen exposure
PHTHALIC_ANHYDRIDE	2000	Human leucocyte antigens HLA and trimellitic anhydride TMA immunological lung disease.	11059949	0	Phthalic anhydride	asthma
PHTHALIC_ANHYDRIDE	2001	Relationship between IgE positive cell numbers and serum total IgE levels in mice treated with trimellitic anhydride and dinitrochlorobenzene.	11137319	0	Phthalic anhydride	chemical exposure
PHTHALIC_ANHYDRIDE	2001	The development of an antibody to trimellitic anhydride.	11260158	0	Phthalic anhydride	sensitization
PHTHALIC_ANHYDRIDE	2001	Development of non-radio isotopic endpoint of murine local lymph node assay based on 5-bromo-2-deoxyuridine BrdU incorporation.	11246173	0	Phthalic anhydride	sensitization
PHTHALIC_ANHYDRIDE	2000	Clinical and immunologic outcome of 42 individuals with trimellitic anhydride-induced immunologic lung disease after transfer to low exposure.	11191101	0	Phthalic anhydride	asthma
PHTHALIC_ANHYDRIDE	2001	Trimellitic anhydride-induced allergic response in the guinea pig lung involves antibody-dependent and -independent complement system activation.	11160609	0	Phthalic anhydride	sensitization
PHTHALIC_ANHYDRIDE	1993	Effect of a topical corticosteroid on airway hyperresponsiveness and eosinophilic inflammation induced by trimellitic anhydride exposure in sensitized guinea pigs.	8360396	0	Phthalic anhydride	bronchial hyperresponsiveness
PHTHALIC_ANHYDRIDE	1993	Sensitization of mice to chemical allergens modulates the responsiveness of isolated mast cells to IgE-dependent activation.	8478034	0	Phthalic anhydride	chemical sensitization | chemical sensitizer
PHTHALIC_ANHYDRIDE	1993	Role of arachidonic acid metabolites in airway responses induced by trimellitic anhydride in actively sensitized guinea pigs.	8484619	0	Phthalic anhydride	sensitization
PHTHALIC_ANHYDRIDE	1993	Induction of mast cell sensitization by chemical allergens a comparative study.	8486912	0	Phthalic anhydride	respiratory allergy
PHTHALIC_ANHYDRIDE	1995	Induction of nitric oxide synthase in a model of allergic occupational asthma.	8546274	0	Phthalic anhydride	allergic response
PHTHALIC_ANHYDRIDE	1995	Differential cytokine production following chronic exposure of mice to chemical respiratory and contact allergens.	8567019	0	Phthalic anhydride	allergen exposure
PHTHALIC_ANHYDRIDE	1993	Airway allergy to trimellitic anhydride in guinea pigs different time courses of IgG1 titer and airway responses to allergen challenge.	8360393	0	Phthalic anhydride	Low molecular weight
PHTHALIC_ANHYDRIDE	1994	Treatment with cyclosporin A during sensitization with trimellitic anhydride attenuates the airway responses to allergen challenge three weeks later.	7909293	0	Phthalic anhydride	sensitization
PHTHALIC_ANHYDRIDE	1994	Role of eicosanoids in airflow obstruction and airway plasma exudation induced by trimellitic anhydride-conjugate in guinea-pigs 3 and 8 weeks after sensitization.	7922778	0	Phthalic anhydride	asthma
PHTHALIC_ANHYDRIDE	1994	Inducible interleukin-4-secreting cells provoked in mice during chemical sensitization.	8039807	0	Phthalic anhydride	allergen exposure
PHTHALIC_ANHYDRIDE	1994	Acute autoimmune response in a case of pyromellitic acid dianhydride-induced hemorrhagic alveolitis.	8092430	0	Phthalic anhydride	alveolitis
PHTHALIC_ANHYDRIDE	1993	A clinical and immunologic study of workers with trimellitic-anhydride-induced immunologic lung disease after transfer to low exposure jobs.	8317814	0	Phthalic anhydride	rhinitis
PHTHALIC_ANHYDRIDE	1993	ELISA screening tests for specific IgE and IgG antibody in employees exposed to trimellitic anhydride TMA.	8224833	0	Phthalic anhydride	sensitization
PHTHALIC_ANHYDRIDE	1997	Trimellitic anhydride-sensitive mouse as an animal model for contact urticaria.	9418942	0	Phthalic anhydride	sensitization
PHTHALIC_ANHYDRIDE	1996	Local lymph node activation in rats after dermal application of the sensitizers 2,4-dinitrochlorobenzene and trimellitic anhydride.	8603798	0	Phthalic anhydride	sensitization
PHTHALIC_ANHYDRIDE	1996	Characterization of chemical allergens as a function of divergent cytokine secretion profiles induced in mice.	8658532	0	Phthalic anhydride	chemical sensitization | chemical sensitizer
PHTHALIC_ANHYDRIDE	1996	Contribution of CD4 and CD8 T lymphocyte subsets to the cytokine secretion patterns induced in mice during sensitization to contact and respiratory chemical allergens.	9014813	0	Phthalic anhydride	asthma
PHTHALIC_ANHYDRIDE	1997	Local lymph node activation and IgE responses in brown Norway and Wistar rats after dermal application of sensitizing and non-sensitizing chemicals.	9057902	0	Phthalic anhydride	allergic reaction
PHTHALIC_ANHYDRIDE	1997	Development of antigen-specific IgE after sensitisation with trimellitic anhydride in rats is attenuated by glucocorticoids and cyclosporin A.	9066515	0	Phthalic anhydride	asthma
PHTHALIC_ANHYDRIDE	1997	Interaction of ozone exposure with airway hyperresponsiveness and inflammation induced by trimellitic anhydride in sensitized guinea pigs.	9169062	0	Phthalic anhydride	airway hyperresponsiveness
PHTHALIC_ANHYDRIDE	1997	Bronchial hyperresponsiveness, epithelial damage, and airway eosinophilia after single and repeated allergen exposure in a rat model of anhydride-induced asthma.	9265989	0	Phthalic anhydride	bronchial hyperresponsiveness
PHTHALIC_ANHYDRIDE	1997	Review of trimellitic anhydride TMA induced respiratory response.	9270885	1	Phthalic anhydride	sensitization
PHTHALIC_ANHYDRIDE	1996	Selectivity of IgE responses, mast cell sensitization, and cytokine expression in the immune response of Brown Norway rats to chemical allergens.	8964087	0	Phthalic anhydride	sensitization of the respiratory tract
PHTHALIC_ANHYDRIDE	1996	Experimental assessment of the sensitizing properties of formaldehyde.	8690318	0	Phthalic anhydride	asthma
PHTHALIC_ANHYDRIDE	1996	Inflammatory responses in skin and airways after allergen challenge in brown Norway rats sensitized to trimellitic anhydride.	8874659	0	Phthalic anhydride	asthma
PHTHALIC_ANHYDRIDE	1996	Chamber challenges the necessity of objective observation.	8921562	0	Phthalic anhydride	chemical exposure
PHTHALIC_ANHYDRIDE	1996	The mouse IgE test for the identification of potential chemical respiratory allergens considerations of stability and controls.	8935793	0	Phthalic anhydride	sensitization of the respiratory tract
PHTHALIC_ANHYDRIDE	1996	Total serum IgE in trimellitic anhydride-induced asthma.	8925317	0	Phthalic anhydride	sensitization
PHTHALIC_ANHYDRIDE	2003	Respiratory hypersensitivity to trimellitic anhydride in Brown Norway rats analysis of dose-response following topical induction and time course following repeated inhalation challenge.	14636692	0	Phthalic anhydride	sensitization
PHTHALIC_ANHYDRIDE	2003	Methods for the identification of chemical respiratory allergens in rodents comparisons of cytokine profiling with induced changes in serum IgE.	12884401	0	Phthalic anhydride	sensitization of the respiratory tract
PHTHALIC_ANHYDRIDE	2003	Impact of exposure duration by low molecular weight compounds on interferon-gamma and interleukin-4 mRNA expression and production in the draining lymph nodes of mice.	12748037	0	Phthalic anhydride	allergen exposure
PHTHALIC_ANHYDRIDE	2003	Respiratory allergy and pulmonary irritation to trimellitic anhydride in Brown Norway rats.	12628583	0	Phthalic anhydride	LMW
PHTHALIC_ANHYDRIDE	2003	A murine model for low molecular weight chemicals differentiation of respiratory sensitizers TMA from contact sensitizers DNFB.	14636703	0	Phthalic anhydride	respiratory hypersensitivity
PHTHALIC_ANHYDRIDE	2004	Respiratory allergy to trimellitic anhydride in rats concentration-response relationships during elicitation.	15371179	0	Phthalic anhydride	sensitization
PHTHALIC_ANHYDRIDE	2004	Phthalate treatment does not influence levels of IgE or Th2 cytokines in B6C3F1 mice.	15297022	0	Phthalic anhydride	sensitization
PHTHALIC_ANHYDRIDE	2004	Asthmalike biphasic airway responses in Brown Norway rats sensitized by dermal exposure to dry trimellitic anhydride powder.	14767449	0	Phthalic anhydride	airway inflammation
PHTHALIC_ANHYDRIDE	2004	Allergic rhinitis induced by intranasal sensitization and challenge with trimellitic anhydride but not with dinitrochlorobenzene or oxazolone in A/J mice.	15056815	0	Phthalic anhydride	rhinitis
PHTHALIC_ANHYDRIDE	2002	Prevalence and onset of rhinitis and conjunctivitis in subjects with occupational asthma caused by trimellitic anhydride TMA.	12500461	0	Phthalic anhydride	rhinitis
PHTHALIC_ANHYDRIDE	2002	Dose-response and time course of specific IgE and IgG after single and repeated topical skin exposure to dry trimellitic anhydride powder in a Brown Norway rat model.	12100303	0	Phthalic anhydride	asthma
PHTHALIC_ANHYDRIDE	2002	Respiratory hypersensitivity to trimellitic anhydride in Brown Norway rats a comparison of endpoints.	11920932	0	Phthalic anhydride	pulmonary inflammation
PHTHALIC_ANHYDRIDE	2002	Cytokine profiling for chemical sensitizers application of the ribonuclease protection assay and effect of dose.	11906244	0	Phthalic anhydride	sensitization
PHTHALIC_ANHYDRIDE	2002	Trimellitic anhydride-induced cellular infiltration into Guinea pig lung varies with age but not gender.	11893855	0	Phthalic anhydride	inflammation
PHTHALIC_ANHYDRIDE	2002	Induced changes in total serum IgE concentration in the Brown Norway rat potential for identification of chemical respiratory allergens.	11807923	0	Phthalic anhydride	sensitization of the respiratory tract
PHTHALIC_ANHYDRIDE	2002	An aspirin-triggered lipoxin A4 stable analog displays a unique topical anti-inflammatory profile.	12471142	0	Phthalic anhydride	inflammation
PHTHALIC_ANHYDRIDE	2002	Differential stimulation of IgE production, STAT activation and cytokine and CD86 expression by 2,4-dinitrochlorobenzene and trimellitic anhydride.	12424743	0	Phthalic anhydride	sensitization
PHTHALIC_ANHYDRIDE	2002	Cytokine fingerprinting of chemical allergens species comparisons and statistical analyses.	12419703	0	Phthalic anhydride	increase of proliferation of goblet cells
PHTHALIC_ANHYDRIDE	2002	Trimellitic anhydride TMA dust induces airway obstruction and eosinophilia in non-sensitized guinea pigs.	12160617	0	Phthalic anhydride	airway inflammation
PHTHALIC_ANHYDRIDE	2002	Respiratory hypersensitivity to trimellitic anhydride in Brown Norway rats evidence for different activation pattern of immune cells following topical and respiratory induction.	12242612	0	Phthalic anhydride	bronchial hyperresponsiveness
PHTHALIC_ANHYDRIDE	2009	Cytokine profiling of chemical allergens in mice impact of mitogen on selectivity of response.	19021154	0	Phthalic anhydride	chemical sensitization | chemical sensitizer
PHTHALIC_ANHYDRIDE	2009	Chronic mouse model of TMA-induced contact hypersensitivity.	18830270	0	Phthalic anhydride	T cell*
PHTHALIC_ANHYDRIDE	2008	Ex vivo lung function measurements in precision-cut lung slices PCLS from chemical allergen-sensitized mice represent a suitable alternative to in vivo studies.	18775882	0	Phthalic anhydride	Low molecular weight
PHTHALIC_ANHYDRIDE	2008	Use of long term dermal sensitization followed by intratracheal challenge method to identify low-dose chemical-induced respiratory allergic responses in mice.	18708131	0	Phthalic anhydride	sensitization
PHTHALIC_ANHYDRIDE	2008	Preexposure to amorphous silica particles attenuates but also enhances allergic reactions in trimellitic anhydride-sensitized brown Norway rats.	18668410	0	Phthalic anhydride	respiratory irritability
PHTHALIC_ANHYDRIDE	2008	Comparative studies of lymph node cell subpopulations and cytokine expression in murine model for testing the potentials of chemicals to induce respiratory sensitization.	19042193	0	Phthalic anhydride	respiratory sensitization | respiratory sensitizer
PHTHALIC_ANHYDRIDE	2010	Smad3 regulates dermal cytokine and chemokine expression and specific antibody production in murine responses to a respiratory chemical sensitizer.	19752570	0	Phthalic anhydride	T cell*
PHTHALIC_ANHYDRIDE	2009	Investigation of the chemical-induced selective type II TH2 allergic response in mice effect of the length of the sensitizing phase.	19589094	0	Phthalic anhydride	respiratory irritability
PHTHALIC_ANHYDRIDE	2009	Changes in asthma-like responses after extended removal from exposure to trimellitic anhydride in the Brown Norway rat model.	19549025	0	Phthalic anhydride	pulmonary inflammation
PHTHALIC_ANHYDRIDE	2009	Evaluation of a toxicogenomic approach to the local lymph node assay LLNA.	19042947	0	Phthalic anhydride	sensitization
PHTHALIC_ANHYDRIDE	2008	Molecular characterization of trimellitic anhydride-induced respiratory allergy in Brown Norway rats.	19126793	0	Phthalic anhydride	respiratory allergy
PHTHALIC_ANHYDRIDE	2008	Detection of low-level environmental chemical allergy by a long-term sensitization method.	18571882	0	Phthalic anhydride	sensitization
PHTHALIC_ANHYDRIDE	2005	Arginase activity differs with allergen in the effector phase of ovalbumin- versus trimellitic anhydride-induced asthma.	16141432	0	Phthalic anhydride	sensitization
PHTHALIC_ANHYDRIDE	2006	Alveolar macrophages have a dual role in a rat model for trimellitic anhydride-induced occupational asthma.	15992840	0	Phthalic anhydride	Low molecular weight
PHTHALIC_ANHYDRIDE	2005	Impact of cutaneous IL-10 on resident epidermal Langerhans cells and the development of polarized immune responses.	15972630	0	Phthalic anhydride	dendritic cell | dendritic cells
PHTHALIC_ANHYDRIDE	2005	Allergen-induced cytokine phenotypes in mice role of CD4 and CD8 T cell populations.	15836760	0	Phthalic anhydride	asthma
PHTHALIC_ANHYDRIDE	2005	Identification of contact and respiratory sensitizers using flow cytometry.	15922011	0	Phthalic anhydride	respiratory allergy
PHTHALIC_ANHYDRIDE	2008	Dendritic cells from control but not atopic donors respond to contact and respiratory sensitizer treatment in vitro with differential cytokine production and altered stimulatory capacity.	18498417	0	Phthalic anhydride	T cell*
PHTHALIC_ANHYDRIDE	2008	CCR4 and CCR10 ligands play additive roles in mouse contact hypersensitivity.	18095942	0	Phthalic anhydride	T cell*
PHTHALIC_ANHYDRIDE	2007	Effects of a diphtheria-tetanus-acellular pertussis vaccine on immune responses in murine local lymph node and lung allergy models.	17202304	0	Phthalic anhydride	sensitization
PHTHALIC_ANHYDRIDE	2006	Airway responses in Brown Norway rats following inhalation sensitization and challenge with trimellitic anhydride.	16982671	0	Phthalic anhydride	hyperplasia
PHTHALIC_ANHYDRIDE	2006	Validation of a mouse model of chemical-induced asthma using trimellitic anhydride, a respiratory sensitizer, and dinitrochlorobenzene, a dermal sensitizer.	16675337	0	Phthalic anhydride	asthma
PHTHALIC_ANHYDRIDE	2005	Roles of TNF-alpha and IgE in the late phase of contact hypersensitivity induced by trimellitic anhydride.	16264265	0	Phthalic anhydride	sensitization
PHTHALIC_ANHYDRIDE	2020	Piperine Ameliorates Trimellitic Anhydride-Induced Atopic Dermatitis-Like Symptoms by Suppressing Th2-Mediated Immune Responses via Inhibition of STAT6 Phosphorylation.	32392825	0	Phthalic anhydride	allergic immune response
PHTHALIC_ANHYDRIDE	2020	Health Effects of Trimellitic Anhydride Occupational Exposure Insights from Animal Models and Immunosurveillance Programs.	32594360	1	Phthalic anhydride	asthma
PHTHALIC_ANHYDRIDE	2020	Analysis of direct economic burden of occupational asthma.	32629574	0	Phthalic anhydride	asthma
PHTHALIC_ANHYDRIDE	2022	Effects of thermal therapy combined with blue light-emitting diode irradiation on trimellitic anhydride-induced acute contact hypersensitivity mouse model.	32783679	0	Phthalic anhydride	inflammation
PHTHALIC_ANHYDRIDE	2020	Rosae multiflorae Fructus Extract Improves Trimellitic Anhydride-Induced Atopic Dermatitis-Like Symptoms.	33185498	0	Phthalic anhydride	increase cell proliferation
PHTHALIC_ANHYDRIDE	2021	Ginkgolide B treatment regulated intestinal flora to improve high-fat diet induced atherosclerosis in ApoE-/- mice.	33341056	0	Phthalic anhydride	inflammation
PHTHALIC_ANHYDRIDE	2019	Exacerbating effects of trimellitic anhydride in ovalbumin-induced asthmatic mice and the gene and protein expressions of TRPA1, TRPV1, TRPV2 in lung tissue.	30716586	0	Phthalic anhydride	asthma
PHTHALIC_ANHYDRIDE	2019	Alleviation of Atopic Dermatitis Lesions by a Benzylideneacetophenone Derivative via the MAPK Signaling Pathway.	30729380	0	Phthalic anhydride	asthma
PHTHALIC_ANHYDRIDE	2019	Effect of prenatal exposure to combined immunosuppressive agrochemicals in a mouse model of allergic airway inflammation.	30773519	0	Phthalic anhydride	airway inflammation
PHTHALIC_ANHYDRIDE	2019	Anti-Inflammatory Effects of Cold Thermal Therapy on Allergic Skin Inflammation Induced by Trimellitic Anhydride in BALB/c Mice.	30833826	0	Phthalic anhydride	inflammation
PHTHALIC_ANHYDRIDE	1977	Trimellitic anhydride-induced airway syndromes clinical and immunologic studies.	68964	0	Phthalic anhydride	airway irritation
PHTHALIC_ANHYDRIDE	1979	Pulmonary haemorrhage and haemolytic anaemia due to trimellitic anhydride.	89391	0	Phthalic anhydride	asthma
PHTHALIC_ANHYDRIDE	1978	Human antihapten antibodies in trimellitic anhydride inhalation reactions. Immunoglobulin classes of anti-trimellitic anhydride antibodies and hapten inhibition studies.	711861	0	Phthalic anhydride	asthma
PHTHALIC_ANHYDRIDE	1979	Pulmonary hemorrhage and edema due to inhalation of resins containing tri-mellitic anhydride.	498827	0	Phthalic anhydride	coughing
PHTHALIC_ANHYDRIDE	2021	Trimellitic anhydride facilitates transepithelial permeability disrupting tight junctions in sinonasal epithelial cells.	34627954	0	Phthalic anhydride	asthma
PHTHALIC_ANHYDRIDE	2022	Azithromycin pretreatment exacerbates atopic dermatitis in trimellitic anhydride-induced model mice accompanied by correlated changes in the gut microbiota and serum cytokines.	34819259	0	Phthalic anhydride	T cell*
PHTHALIC_ANHYDRIDE	2018	Evaluation of chemical-specific IgG antibodies in male workers from a urethane foam factory.	29921217	0	Phthalic anhydride	respiratory allergy
PHTHALIC_ANHYDRIDE	2014	Chemical allergen induced perturbations of the mouse lymph node DNA methylome.	24675093	0	Phthalic anhydride	allergen exposure
PHTHALIC_ANHYDRIDE	2014	Inhaled multiwalled carbon nanotubes modulate the immune response of trimellitic anhydride-induced chemical respiratory allergy in brown Norway rats.	24705883	0	Phthalic anhydride	respiratory allergy
PHTHALIC_ANHYDRIDE	2015	Eosinophil-dependent skin innervation and itching following contact toxicant exposure in mice.	25129680	0	Phthalic anhydride	increase of substance P
PHTHALIC_ANHYDRIDE	2015	Effect of diethylcarbamazine citrate and omega-3 fatty acids on trimellitic anhydride-induced rat skin allergy.	25840632	0	Phthalic anhydride	sensitization
PHTHALIC_ANHYDRIDE	2015	Oral administration of Lactobacillus casei variety rhamnosus partially alleviates TMA-induced atopic dermatitis in mice through improving intestinal microbiota.	25968453	0	Phthalic anhydride	sensitization
PHTHALIC_ANHYDRIDE	2016	Evaluation of 5-methylcytosine and 5-hydroxymethylcytosine as potential biomarkers for characterisation of chemical allergens.	26732893	0	Phthalic anhydride	asthma
PHTHALIC_ANHYDRIDE	2014	Integrated testing and assessment approaches for skin sensitization a commentary.	24122899	0	Phthalic anhydride	sensitization
PHTHALIC_ANHYDRIDE	2012	Antiallergic effect of Trigonella foenum-graecum L. extracts on allergic skin inflammation induced by trimellitic anhydride in BALB/c mice.	23036811	0	Phthalic anhydride	inflammation
PHTHALIC_ANHYDRIDE	2016	Bee venom acupuncture alleviates trimellitic anhydride-induced atopic dermatitis-like skin lesions in mice.	26825274	0	Phthalic anhydride	allergic response
PHTHALIC_ANHYDRIDE	2018	The utility of monitoring trimellitic anhydride TMA-specific IgG to predict IgE-mediated sensitization in an immunosurveillance program.	29117440	0	Phthalic anhydride	asthma
PHTHALIC_ANHYDRIDE	2018	A novel mouse model of atopic dermatitis that is T helper 2 Th2-polarized by an epicutaneous allergen.	29329020	0	Phthalic anhydride	chemical sensitization | chemical sensitizer
PHTHALIC_ANHYDRIDE	2018	Silkworm dropping extract ameliorate trimellitic anhydride-induced allergic contact dermatitis by regulating Th1/Th2 immune response.	29806566	0	Phthalic anhydride	allergic response
PHTHALIC_ANHYDRIDE	2016	Detection of respiratory allergies caused by environmental chemical allergen via measures of hyper-activation and degranulation of mast cells in lungs of NC/Nga mice.	27404449	0	Phthalic anhydride	sensitization
PHTHALIC_ANHYDRIDE	2016	Significant upregulation of cytokine secretion from T helper type 9 and 17 cells in a NC/Nga mouse model of ambient chemical exposure-induced respiratory allergy.	27095298	0	Phthalic anhydride	chemical allergy
PHTHALIC_ANHYDRIDE	1985	Responses of human airways to inhaled chemicals.	3870500	0	Phthalic anhydride	sensitization
PHTHALIC_ANHYDRIDE	1986	Use of haptenizing ELISA to evaluate respiratory disease in a worker exposed to capacitor-coating powder.	3958389	0	Phthalic anhydride	chronic obstructive pulmonary disease
PHTHALIC_ANHYDRIDE	1985	Detection of IgE-mediated respiratory sensitization in workers exposed to hexahydrophthalic anhydride.	4008795	0	Phthalic anhydride	asthma
PHTHALIC_ANHYDRIDE	1984	Hapten-modified basophils a model of human immediate hypersensitivity that can be elicited by IgG antibody.	6208277	0	Phthalic anhydride	chemical exposure
PHTHALIC_ANHYDRIDE	1984	Four-year evaluation of workers exposed to trimellitic anhydride. A brief report.	6481502	0	Phthalic anhydride	asthma
PHTHALIC_ANHYDRIDE	1983	The relationship of airborne trimellitic anhydride concentrations to trimellitic anhydride--induced symptoms and immune responses.	6643875	0	Phthalic anhydride	rhinitis
PHTHALIC_ANHYDRIDE	1983	The relationship of total serum IgE and blocking antibody in trimellitic anhydride--induced occupational asthma.	6643876	0	Phthalic anhydride	asthma
PHTHALIC_ANHYDRIDE	1984	Suppression of the anti-trimellityl TM IgE response in mice by conjugates of TM with polyvinyl alcohol.	6706377	0	Phthalic anhydride	pulmonary hypersensitivity
PHTHALIC_ANHYDRIDE	1988	Evidence of immunologic control of lung injury induced by trimellitic anhydride.	3337461	0	Phthalic anhydride	sensitization
PHTHALIC_ANHYDRIDE	1988	Irritant symptoms and immunologic responses to multiple chemicals importance of clinical and immunologic correlations.	3356477	0	Phthalic anhydride	chemical exposure
PHTHALIC_ANHYDRIDE	1980	Detection of antibodies in human serum using trimellityl-erythrocytes direct and indirect haemagglutination and haemolysis.	6771078	0	Phthalic anhydride	sensitization
PHTHALIC_ANHYDRIDE	1980	Induction of immunologic tolerance to the trimellitate haptenic group in mice model for a therapeutic approach to trimellitic anhydride-induced hypersensitivity syndromes in humans?	6775023	0	Phthalic anhydride	sensitization
PHTHALIC_ANHYDRIDE	1995	Airway responses following intradermal sensitization to different types of allergens ovalbumin, trimellitic anhydride and Dermatophagoides farinae.	7580293	0	Phthalic anhydride	sensitization
PHTHALIC_ANHYDRIDE	1995	Neurogenic goblet cell secretion and bronchoconstriction in guinea pigs sensitised to trimellitic anhydride.	7720784	0	Phthalic anhydride	asthma
PHTHALIC_ANHYDRIDE	1995	Trimellitic anhydride-induced allergic response in the lung role of the complement system in cellular changes.	7752082	0	Phthalic anhydride	asthma
PHTHALIC_ANHYDRIDE	1995	Total IgE antibody production in BALB/c mice after dermal exposure to chemicals.	7657056	0	Phthalic anhydride	respiratory hypersensitivity
PHTHALIC_ANHYDRIDE	1983	Syndromes in workers exposed to trimellitic anhydride. A longitudinal clinical and immunologic study.	6848046	0	Phthalic anhydride	respiratory irritability
PHTHALIC_ANHYDRIDE	1982	Immunology and immunopathology of trimellitic anhydride pulmonary reactions.	7086000	0	Phthalic anhydride	immune system response
PHTHALIC_ANHYDRIDE	1982	Simultaneous determination of trimellitic anhydride and its trimellitic acid impurity by GC/FID.	7162138	0	Phthalic anhydride	sensitization
PHTHALIC_ANHYDRIDE	1981	Clinical and immunologic correlations in trimellitic anhydride airway syndromes.	7264100	0	Phthalic anhydride	asthma
PHTHALIC_ANHYDRIDE	1981	Human antibodies against trimellityl proteins comparison of specificities of IgG, IgA and IgE classes.	7298221	0	Phthalic anhydride	sensitization
PHTHALIC_ANHYDRIDE	1988	Suppression of the murine anti-trimellityl TM IgE response induction of B cell tolerance by conjugates of TM and polyvinyl alcohol.	2962946	0	Phthalic anhydride	sensitization
PHTHALIC_ANHYDRIDE	1992	Guinea pig model of immunologic asthma induced by inhalation of trimellitic anhydride.	1456574	0	Phthalic anhydride	bronchial hyperresponsiveness
PHTHALIC_ANHYDRIDE	1992	The mechanisms and evaluation of chemically induced allergy.	1471238	0	Phthalic anhydride	chemical sensitization | chemical sensitizer
PHTHALIC_ANHYDRIDE	1992	Specific immunological and bronchopulmonary responses following intradermal sensitization to free trimellitic anhydride in guinea pigs.	1504892	0	Phthalic anhydride	sensitization
PHTHALIC_ANHYDRIDE	1992	A cross-sectional survey of 46 employees exposed to trimellitic anhydride.	1505755	0	Phthalic anhydride	asthma
PHTHALIC_ANHYDRIDE	1992	Influence of topical exposure to chemical allergens on murine Langerhans cells. Comparison of 2,4-dinitrochlorobenzene with trimellitic anhydride.	1340505	0	Phthalic anhydride	chemical allergy
PHTHALIC_ANHYDRIDE	1992	Involvement of inflammatory mediators in the airway responses to trimellitic anhydride in sensitized guinea-pigs.	1382788	0	Phthalic anhydride	asthma
PHTHALIC_ANHYDRIDE	1992	A clinical and immunologic study of employees in a facility manufacturing trimellitic anhydride.	1427068	0	Phthalic anhydride	asthma
PHTHALIC_ANHYDRIDE	1992	Bronchoconstriction and airway microvascular leakage in guinea pigs sensitized with trimellitic anhydride.	1443888	0	Phthalic anhydride	sensitization
PHTHALIC_ANHYDRIDE	1992	Bronchial hyperreactivity after inhalation of trimellitic anhydride dust in guinea pigs after intradermal sensitization to the free hapten.	1443889	0	Phthalic anhydride	asthma
PHTHALIC_ANHYDRIDE	1992	Differential ability of occupational chemical contact and respiratory allergens to cause immediate and delayed dermal hypersensitivity reactions in mice.	1597352	0	Phthalic anhydride	chemical exposure
PHTHALIC_ANHYDRIDE	1988	Induction of antigen-specific bronchial reactivity to trimellityl-human serum albumin by passive transfer of serum from humans to rhesus monkeys.	2450939	0	Phthalic anhydride	asthma
PHTHALIC_ANHYDRIDE	1990	A twelve-year clinical and immunologic evaluation of workers involved in the manufacture of trimellitic anhydride TMA.	2338240	0	Phthalic anhydride	asthma
PHTHALIC_ANHYDRIDE	1988	Sensitisation of guinea pigs by inhalation exposure to low molecular weight chemicals.	2835830	0	Phthalic anhydride	sensitisation
PHTHALIC_ANHYDRIDE	1990	Inhalation exposure to respiratory sensitising chemicals down-regulates guinea pig IgE and pulmonary responses.	2083977	0	Phthalic anhydride	sensitisation
PHTHALIC_ANHYDRIDE	1989	The induction of respiratory allergy in guinea-pigs following intradermal injection of trimellitic anhydride a comparison with the response to 2,4-dinitrochlorobenzene.	2469142	0	Phthalic anhydride	respiratory sensitisation | respiratory sensitiser
PHTHALIC_ANHYDRIDE	1989	Lung injury induced by short-term intermittent trimellitic anhydride TMA inhalation.	2760362	0	Phthalic anhydride	immune system response
PHTHALIC_ANHYDRIDE	1991	Respiratory effects of trimellitic anhydride aerosols in mice.	1747068	0	Phthalic anhydride	sensory pulmonary irritation
PHTHALIC_ANHYDRIDE	1991	Validation of a non-invasive technique to assess immediate or delayed onset of airway hypersensitivity in guinea-pigs.	1761800	0	Phthalic anhydride	pulmonary hypersensitivity
PHTHALIC_ANHYDRIDE	1991	Experimental lung injury induced by trimellitic anhydride inhalation on guinea pigs.	1769742	0	Phthalic anhydride	sensitization
PHTHALIC_ANHYDRIDE	1991	Inhalation exposure of mice to trimellitic anhydride induces both IgG and IgE anti-hapten antibody.	1917113	0	Phthalic anhydride	allergen exposure
PHTHALIC_ANHYDRIDE	1991	Differential stimulation of immune function by respiratory and contact chemical allergens.	2037316	0	Phthalic anhydride	respiratory allergy
PIPERAZINE	2007	Diverse signaling pathways regulate fibroblast differentiation and transformation through Rho kinase activation.	17167780	0	Piperazine	fibroblast differentiation
PIPERAZINE	2013	Women with multiple chemical sensitivity have increased harm avoidance and reduced 5-HT1A receptor binding potential in the anterior cingulate and amygdala.	23349968	0	Piperazine	chemical sensitization | chemical sensitizer
PIPERAZINE	2024	CRABP2 reduces the sensitivity of Olaparib in ovarian cancer by downregulating Caspase-8 and decreasing the production of reactive oxygen species.	38493911	0	Piperazine	sensitization
PIPERAZINE	2024	Allergic Rhinitis A Review.	38470381	1	Piperazine	sneezing
PIPERAZINE	2024	Synthesis, anticancer activity and molecular docking of new quinolines, quinazolines and 1,2,4-triazoles with pyrido2,3-d pyrimidines.	38468950	0	Piperazine	EGFR
PIPERAZINE	2024	Modulation of Stiffness-Dependent Macrophage Inflammatory Responses by Collagen Deposition.	38467019	0	Piperazine	inflammation
PIPERAZINE	2024	JS-K Combined with a Melanin-Based Theranostic Agent A Novel Sequential Delivery Strategy to Enhance the Near-Infrared Fluorescence Imaging of Pancreatic Ductal Adenocarcinoma.	38427614	0	Piperazine	sensitization
PIPERAZINE	2024	Co-treatment With Aripiprazole and Vincristine Sensitizes P-Glycoprotein-Overexpressing Drug-resistant MCF-7/ADR Breast Cancer Cells.	38423668	0	Piperazine	sensitization
PIPERAZINE	2024	Revised clinical practice guidelines for diagnosing, classifying, and treating allergic bronchopulmonary aspergillosis/mycoses a Delphi statement from the ISHAM-ABPA working group.	38423624	0	Piperazine	sensitization
PIPERAZINE	2024	Stereo-Hindrance Engineering of A Cation toward lt110gt-Oriented 2D Perovskite with Minimized Tilting and High-Performance X-Ray Detection.	38415854	0	Piperazine	sensitization
PIPERAZINE	2024	COL1A1PDGFB fusion-associated uterine fibrosarcoma A case report and review of the literature.	38279510	1	Piperazine	allergic reaction
PIPERAZINE	2024	The Role of Rho Kinase Inhibitors in Corneal Diseases.	38264539	1	Piperazine	conjunctivitis
PIPERAZINE	2024	High-Density Energetic Materials with Low Mechanical Sensitivity and Twinning Derived from Nitroimidazole Fused Ring.	38257266	0	Piperazine	sensitization
PIPERAZINE	2024	Effect of benidipine alone and in combination with bosentan and sildenafil in amelioration of pulmonary arterial hypertension in experimental model in rats.	38241693	0	Piperazine	oxidative stress
PIPERAZINE	2024	Treatment of a MyD88 inhibitor alleviates rejection and inflammation in xenotransplantation by inhibiting dendritic cells activation and trained immunity in macrophages.	38377850	0	Piperazine	inflammation
PIPERAZINE	2024	N-Aryl-DABCO Salts as an Unprecedented Sensing Platform for the Detection of Thiols and Selenols.	38369579	0	Piperazine	sensitization
PIPERAZINE	2024	Electrochemical HPLC Determination of Piperazine Antihistamine Drugs Employing a Spark-Generated Nickel Oxide Nanoparticle-Modified Carbon Fiber Microelectrode.	38313503	0	Piperazine	sensitization
PIPERAZINE	2024	Comparative reassessment of AcrB efflux inhibitors reveals differential impact of specific pump mutations on the activity of potent compounds.	38170977	0	Piperazine	sensitization
PIPERAZINE	2024	Ascaridia galli, a common nematode in semiscavenging indigenous chickens in Bangladesh epidemiology, genetic diversity, pathobiology, ex vivo culture, and anthelmintic efficacy.	38183880	0	Piperazine	sensitization
PIPERAZINE	2024	Relationship between C-reactive protein and antipsychotics levels in schizophrenic patients infected with COVID-19.	38185075	0	Piperazine	coughing
PIPERAZINE	2012	Air exposure assessment of TDI and biological monitoring of TDA in urine in workers in polyurethane foam industry.	21725071	0	Piperazine	asthma
PIPERAZINE	2007	Inhibition of PDGF, VEGF and FGF signalling attenuates fibrosis.	17301095	0	Piperazine	epidermal growth factor receptor
PIPERAZINE	2018	Testing of Disposable Protective Garments Against Isocyanate Permeation From Spray Polyurethane Foam Insulation.	29762654	0	Piperazine	sensitization
PIPERAZINE	2018	Structural insights into the molecular mechanism of mouse TRPA1 activation and inhibition.	29703838	0	Piperazine	transient receptor potential ankyrin 1
PIPERAZINE	2008	Quantitative monitoring of dermal and inhalation exposure to 1,6-hexamethylene diisocyanate monomer and oligomers.	18385871	0	Piperazine	asthma
PIPERAZINE	2009	The arachidonic acid epoxygenase is a component of the signaling mechanisms responsible for VEGF-stimulated angiogenesis.	19464254	0	Piperazine	increase cell proliferation
PIPERAZINE	2022	Functional analysis of thermo-sensitive TRPV1 in an aquatic vertebrate, masu salmon Oncorhynchus masou ishikawae.	35898728	0	Piperazine	transient receptor potential ankyrin 1
PIPERAZINE	2022	Platelet-derived growth factor PDGF-BB regulates the airway tone via activation of MAP2K, thromboxane, actin polymerisation and Ca2-sensitisation.	35841089	0	Piperazine	asthma
PIPERAZINE	2018	Inhibition of MUS81 improves the chemical sensitivity of olaparib by regulating MCM2 in epithelial ovarian cancer.	29393493	0	Piperazine	sensitization
PIPERAZINE	2018	Oxidative Stress in the Amygdala Contributes to Neuropathic Pain.	29274353	0	Piperazine	oxidative stress
PIPERAZINE	2013	Effects of intrathecal SNC80, a delta receptor ligand, on nociceptive threshold and dorsal horn substance p release.	23978562	0	Piperazine	inflammation
PIPERAZINE	2010	Influence of topical antifungal drugs on ciliary beat frequency of human nasal mucosa an in vitro study.	20578232	0	Piperazine	ciliary beat frequency
PIPERAZINE	2021	CDK4/6 inhibitors in breast cancer differences in toxicity profiles and impact on agent choice. A systematic review and meta-analysis.	33233970	0	Piperazine	respiratory toxicity
PIPERAZINE	2020	On-site comparison of the OSHA 47, Asset EZ4-NCO, Iso-Chek, DAN, and CIP10 methods for measuring methylene diphenyl diisocyanate MDI at an oriented-strand board OSB factory.	33196402	0	Piperazine	sensitization of the respiratory tract
PIPERAZINE	2021	Hypersensitivity pneumonitis related to imatinib mesylate therapy in a patient with chronic myeloid leukemia.	33375903	0	Piperazine	coughing
PIPERAZINE	1995	Modulation of reflex pressor response to contraction and effect on substance P release by spinal 5-HT1A receptors.	7537469	0	Piperazine	SP release
PIPERAZINE	1993	Adenosine and 5-HT inhibit substance P release from nerve endings in myenteric ganglia by distinct mechanisms.	7681628	0	Piperazine	sensitization
PIPERAZINE	1994	Pharmacological characterization of a serotonin receptor involved in an early embryonic behavior of Helisoma trivolvis.	7861118	0	Piperazine	cilia beat frequency
PIPERAZINE	2018	Nicorandil regulates the macrophage skewing and ameliorates myofibroblasts by inhibition of RhoA/Rho-kinase signalling in infarcted rats.	29119680	0	Piperazine	fibroblast differentiation
PIPERAZINE	2020	A Runaway PRH/HHEX-Notch3-Positive Feedback Loop Drives Cholangiocarcinoma and Determines Response to CDK4/6 Inhibition.	31843982	0	Piperazine	sensitization
PIPERAZINE	2021	Design, optimization and pharmacokinetic evaluation of Piribedil loaded solid lipid nanoparticles dispersed in nasal in situ gelling system for effective management of Parkinsons disease.	34273426	0	Piperazine	mucociliary clearance
PIPERAZINE	2023	Histidine-Bound Dinitrosyl Iron Complexes Antioxidant and Antiradical Properties.	38139065	0	Piperazine	oxidative stress
PIPERAZINE	2024	Tetrahydrobenzothiophene derivatives ameliorate Mia PaCa-2 cell progression and induces apoptosis via inhibiting EGFR2 tyrosine kinase signal.	38007893	0	Piperazine	EGFR
PIPERAZINE	2024	Anti-ischemic and pleiotropic effects of ranolazine in chronic coronary syndromes.	38072070	1	Piperazine	calcium channel
PIPERAZINE	2023	Anti-inflammatory reprogramming of microglia cells by metabolic modulators to counteract neurodegeneration a new role for Ranolazine.	37978212	0	Piperazine	inflammation
PIPERAZINE	2023	Design and Biological Evaluation of Piperazine-Bearing Nitrobenzamide Hypoxia/GDEPT Prodrugs The Discovery of CP-506.	37974941	0	Piperazine	conjunctivitis
PIPERAZINE	2023	Design and synthesis of diverse Cd2/Zn2/Cu2 coordination polymers tuned by dicarboxylate and auxiliary 1,4-bispyridin-4-ylmethylpiperazine ligands with luminescence and Hirshfeld surface analyses.	37966477	0	Piperazine	conjunctivitis
PIPERAZINE	2023	Anti-ischemic drug trimetazidine blocks mercury nephrotoxicity by suppressing renal redox imbalance, inflammatory stress and caspase-dependent apoptosis in rats.	37528808	0	Piperazine	inflammation
PIPERAZINE	2023	Evaluation of Safety and Efficacy of Add-on Alpha-Lipoic Acid on Migraine Prophylaxis in an Adolescent Population A Randomized Controlled Trial.	37563914	0	Piperazine	calcitonin gene-related peptide
PIPERAZINE	2023	Successful management of nasopharyngitis caused by Schizophyllum commune in a captive cheetah Acinonyx jubatus.	37574282	0	Piperazine	sneezing
PIPERAZINE	2023	A case-control study of phosphodiesterase-5 inhibitor use and Alzheimers disease and related dementias among male and female patients aged 65 years and older supporting the need for a phase III clinical trial.	37851623	0	Piperazine	calcium channel
PIPERAZINE	2023	Identification, Synthesis, and Characterization of Potential Oxidative Impurities of Venetoclax Application of Meisenheimer Rearrangement.	37867659	0	Piperazine	oxidative stress
PIPERAZINE	2023	Naphthaleneoxypropargyl-Containing Piperazine as a Regulator of Effector Immune Cell Populations upon an Aseptic Inflammation.	37894502	0	Piperazine	inflammation
PIPERAZINE	2023	A novel MWCNT-encapsulated 2-aminoethylpiperazine-decorated zincII phthalocyanine composite development of an electrochemical sensor for detecting the antipsychotic drug promazine in environmental samples.	37917006	0	Piperazine	sensitization
PIPERAZINE	2023	Efficacy of levocetirizine in isolated rat tracheal smooth muscle.	37928871	0	Piperazine	rhinitis
PIPERAZINE	2023	New aryl-/heteroarylpiperazine derivatives of 1,7-dimethyl-8,9-diphenyl-4-azatricyclo5.2.1.02,6dec-8-ene-3,5,10-trione Synthesis and preliminary studies of biological activities.	37951135	0	Piperazine	sensitization
PIPERAZINE	2023	Study on the Genome and Mechanism of Tigecycline Resistance of a Clinical Chryseobacterium indologenes Strain.	37733298	0	Piperazine	sensitization
PIPERAZINE	2023	Vilazodone, a Selective Serotonin Reuptake Inhibitor with Diminished Impact on Methylphenidate-Induced Gene Regulation in the Striatum Role of 5-HT1A Receptor.	37807008	0	Piperazine	conjunctivitis
PIPERAZINE	2013	Toluene diisocyanate emission to air and migration to a surface from a flexible polyurethane foam.	23680588	0	Piperazine	respiratory sensitization | respiratory sensitizer
PIPERAZINE	2022	Design and synthesis of benzodthiazol-2-yl-methyl-4-substituted-piperazine-1-carbothioamide as novel neuronal nitric oxide inhibitors and evaluation of their neuroprotecting effect in 6-OHDA-induced unilateral lesioned rat model of Parkinsons disease.	36274466	0	Piperazine	oxidative stress
PIPERAZINE	2022	Development of Novel Small Antitumor Compounds Inhibiting PD-1/PD-L1 Binding.	36288869	0	Piperazine	T cell*
PIPERAZINE	2022	Design, Synthesis and Evaluation of Novel 1,4-Disubstituted Piperazine-2,5-dione Derivatives as Antioxidants against H2O2-Induced Oxidative Injury via the IL-6/Nrf2 Loop Pathway.	36290737	0	Piperazine	oxidative stress
PIPERAZINE	2022	Identification of a Partial and Selective TRPV1 Agonist CPIPC for Alleviation of Inflammatory Pain.	36080196	0	Piperazine	transient receptor potential ankyrin 1
PIPERAZINE	2022	Cationic, amphipathic small molecules based on a triazine-piperazine-triazine scaffold as a new class of antimicrobial agents.	36103802	0	Piperazine	sensitization
PIPERAZINE	2022	A novel dual-capability naphthalimide-based fluorescent probe for Fe3 ion detection and lysosomal tracking in living cells.	36128528	0	Piperazine	sensitization
PIPERAZINE	2022	Highly bioresistant, hydrophilic and rigidly linked trityl-nitroxide biradicals for cellular high-field dynamic nuclear polarization.	36540821	0	Piperazine	sensitization
PIPERAZINE	2023	Combining trapped ion mobility spectrometry with liquid chromatography and tandem mass spectrometry for analysis of isomeric PDE-5 inhibitor analogs.	36586385	0	Piperazine	conjunctivitis
PIPERAZINE	2023	Structural and Functional Characterization of Indane-Core CD4-Mimetic Compounds Substituted with Heterocyclic Amines.	36655122	0	Piperazine	sensitization
PIPERAZINE	2022	Piperazine Derivative Stabilizes Actin Filaments in Primary Fibroblasts and Binds G-Actin In Silico.	36354665	0	Piperazine	transient receptor potential cation channel
PIPERAZINE	2023	LQFM212, a piperazine derivative, exhibits potential antioxidant effect as well as ameliorates LPS-induced behavioral, inflammatory and oxidative changes.	36402170	0	Piperazine	inflammation
PIPERAZINE	2023	Piperazine derivatives with potent drug moiety as efficient acetylcholinesterase, butyrylcholinesterase, and glutathione S-transferase inhibitors.	36419212	0	Piperazine	asthma
PIPERAZINE	2023	Pharmacological evaluation of antinociceptive and anti-inflammatory activities of LQFM202 a new piperazine derivative.	36443517	0	Piperazine	inflammation
PIPERAZINE	2023	Meclizine, a piperazine-derivative antihistamine, binds to dimerized translationally controlled tumor protein and attenuates allergic reactions in a mouse model.	36493627	0	Piperazine	airway inflammation
PIPERAZINE	2014	Inflammation enhances Y1 receptor signaling, neuropeptide Y-mediated inhibition of hyperalgesia, and substance P release from primary afferent neurons.	24184981	0	Piperazine	calcitonin gene-related peptide
PIPERAZINE	1998	Regulation of excitatory neural input to longitudinal intestinal muscle by myenteric interneurons.	9815026	0	Piperazine	increase of SP
PIPERAZINE	2021	Effect of H4R Antagonist N-2-Aminoethyl-5-Chloro-1H-Indole-2-Carboxamide Compound A in a Mouse Model of Allergic Asthma.	31985316	0	Piperazine	airway inflammation
PIPERAZINE	2020	The effects of sildenafil on ciliary beat frequency in patients with pulmonary non-tuberculous mycobacteria disease phase I/II trial.	32169832	0	Piperazine	ciliary beat frequency
PIPERAZINE	2020	Development of a method for quantification of toluene diisocyanate and methylenediphenyl diisocyanate migration from polyurethane foam sample surface to artificial sweat by HPLC-UV-MS.	32145637	0	Piperazine	chemical exposure
PIPERAZINE	1984	Factors affecting massive postmortem bronchoconstriction in guinea pig lungs.	6208178	0	Piperazine	bronchospasm
PIPERAZINE	2006	Determination of airborne isocyanates generated during the thermal degradation of car paint in body repair shops.	16434466	0	Piperazine	sensitization
PIPERAZINE	2001	Influence of serotonin receptor antagonists on substance P and serotonin release evoked by tooth pulp stimulation with electro-acupuncture in the trigeminal nucleus cudalis of the rabbit.	11311404	0	Piperazine	SP release
PIPERAZINE	2008	Aniline in hydrolyzed urine and plasma--possible biomarkers for phenylisocyanate exposure.	18666023	0	Piperazine	chemical sensitization | chemical sensitizer
PIPERAZINE	2008	Substance P is involved in the effect of histamine H3 receptor agonist, Sch 50971 on nasal allergic symptoms in mice.	18550011	0	Piperazine	rhinitis
PIPERAZINE	2004	Detection of covalent adducts to cytochrome P450 3A4 using liquid chromatography mass spectrometry.	15487896	0	Piperazine	covalent protein binding
PIPERAZINE	2004	Effects of cetirizine on substance P release in patients with perennial allergic rhinitis.	15633894	0	Piperazine	rhinitis
PIPERAZINE	2005	Metabolic activation of a 1,3-disubstituted piperazine derivative evidence for a novel ring contraction to an imidazoline.	15720132	0	Piperazine	covalent protein binding
PIPERAZINE	2005	Quantitative determination of hexamethylene diisocyanate HDI, 2,4-toluene diisocyanate 2,4-TDI and 2,6-toluene diisocyanate 2,6-TDI monomers at ppt levels in air by alkaline adduct coordination ionspray tandem mass spectrometry.	15690096	0	Piperazine	asthma
PIPERAZINE	2020	Cetirizine inhibits gender-specific blood cell dynamics upon allergen contact in allergic rhinitis.	32304734	0	Piperazine	allergen exposure
PIPERAZINE	2017	Design and synthesis of novel xanthine derivatives as potent and selective A2B adenosine receptor antagonists for the treatment of chronic inflammatory airway diseases.	28415011	0	Piperazine	asthma
PIPERAZINE	2018	Formulation and characterization of oral rapid disintegrating tablets of levocetirizine.	30657656	0	Piperazine	inflammation
PIPERAZINE	2016	Development of an Interception Glove Sampler for Skin Exposures to Aromatic Isocyanates.	27694341	0	Piperazine	chemical exposure
PIPERAZINE	2016	Role of histamine H4 receptor ligands in bleomycin-induced pulmonary fibrosis.	27475884	0	Piperazine	airway remodelling
PIPERAZINE	2020	Comparative Efficacy of Fexofenadine Versus Levocetrizine Versus Desloratadine via 1 Histamine Wheal Suppression Test.	33582682	0	Piperazine	allergic response
PIPERAZINE	2021	The gut microbiota metabolite capsiate promotes Gpx4 expression by activating TRPV1 to inhibit intestinal ischemia reperfusion-induced ferroptosis.	33779497	0	Piperazine	transient receptor potential ankyrin 1
PIPERAZINE	2021	Design and evaluation of thermo-responsive nasal in situ gelling system dispersed with piribedil loaded lecithin-chitosan hybrid nanoparticles for improved brain availability.	34627852	0	Piperazine	mucociliary clearance
PIPERAZINE	2023	Synthesis and Biological Evaluation of Piperazine Hybridized Coumarin Indolylcyanoenones with Antibacterial Potential.	36985486	0	Piperazine	oxidative stress
PIPERAZINE	2023	Oxidative and genotoxic effect of piperazine on Galleria mellonella Lepidoptera Pyralidae hemolymph.	37043612	0	Piperazine	oxidative stress
PIPERAZINE	2023	Preclinical pharmacokinetics of a promising antineoplastic prototype piperazine-containing compound LQFM018 in rats by a new LC-MS/MS bioanalytical method.	37068313	0	Piperazine	sensitization
PIPERAZINE	2023	Development of a rapid detection method for enrofloxacin in food.	37083187	0	Piperazine	sensitization
PIPERAZINE	2023	A Piperazine Linked Rhodamine-BODIPY FRET-based Fluorescent Sensor for Highly Selective Pd2 and Biothiol Detection.	37390079	0	Piperazine	sensitization
PIPERAZINE	2023	Augmentation of Brexpiprazole fluorescence through photoinduced electron transfer inhibition for the sensitive spectrofluorimetric assay of pharmaceutical dosage forms and spiked human plasma Application to content uniformity testing.	37285746	0	Piperazine	sensitization
PIPERAZINE	2023	NAN-190, a 5-HT1A antagonist, alleviates inflammatory pain by targeting Nav1.7 sodium channels.	36828129	0	Piperazine	sensitization
PIPERAZINE	2023	Discovery of New Heterocyclic/Benzofuran Hybrids as Potential Anti-Inflammatory Agents Design, Synthesis, and Evaluation of the Inhibitory Activity of Their Related Inflammatory Factors Based on NF-B and MAPK Signaling Pathways.	36834992	0	Piperazine	inflammation
PIPERAZINE	2023	Modification of the serotonergic systems and phenotypes by gestational micronutrients.	36930294	0	Piperazine	sensitization
PIPERAZINE	2023	A fluorescent probe to simultaneously detect both O-GlcNAcase and phosphatase.	36936532	0	Piperazine	conjunctivitis
PIPERAZINE	2023	Synthesis, Characterization, and in vitro Anti-Inflammatory Activity of Novel FerrocenylPiperazine-1-YlMethanone-based Derivatives.	36786142	0	Piperazine	inflammation
PIPERAZINE	2023	Naphthalimide-Piperazine Derivatives as Multifunctional "On" and "Off" Fluorescent Switches for pH, Hg2 and Cu2 Ions.	36770945	0	Piperazine	sensitization
PIPERAZINE	2023	Piperazine-linked metal covalent organic framework-coated fibers for efficient electro-enhanced solid-phase microextraction of chlorophenols.	36758492	0	Piperazine	sensitization
TRIMELLITIC_ANHYDRIDE	1997	Classification of chemical allergens according to cytokine secretion profiles of murine lymph node cells.	9048228	0	Trimellitic anhydride	T cell*
TRIMELLITIC_ANHYDRIDE	1999	Respiratory hypersensitivity to diphenylmethane-4,4-diisocyanate in guinea pigs comparison with trimellitic anhydride.	10380166	0	Trimellitic anhydride	sensitization
TRIMELLITIC_ANHYDRIDE	1999	Development of a flow cytometry assay for the identification and differentiation of chemicals with the potential to elicit irritation, IgE-mediated, or T cell-mediated hypersensitivity responses.	10353312	0	Trimellitic anhydride	sensitization
TRIMELLITIC_ANHYDRIDE	1990	Clinical and immunologic evaluation of 37 workers exposed to gaseous formaldehyde.	2384647	0	Trimellitic anhydride	chemical exposure
TRIMELLITIC_ANHYDRIDE	1977	Chemical pneumonitis secondary to inhalation of epoxy pipe coating.	889355	0	Trimellitic anhydride	pulmonary injury
TRIMELLITIC_ANHYDRIDE	1988	The evaluation of pulmonary fitness and risk.	3287657	1	Trimellitic anhydride	asthma
TRIMELLITIC_ANHYDRIDE	1995	Dietary vitamin A enhances sensitivity of the local lymph node assay.	7886686	0	Trimellitic anhydride	T cell*
TRIMELLITIC_ANHYDRIDE	2007	Mechanisms of occupational asthma Not all allergens are equal.	21432060	0	Trimellitic anhydride	airway inflammation
TRIMELLITIC_ANHYDRIDE	2011	Further development of the NCTC 2544 IL-18 assay to identify in vitro contact allergens.	21182927	0	Trimellitic anhydride	oxidative stress
TRIMELLITIC_ANHYDRIDE	1994	Assessment of chemicals for their potential to induce respiratory allergy in guinea pigs A comparison of different routes of induction and confounding effects due to pulmonary hyperreactivity.	20693058	0	Trimellitic anhydride	respiratory irritability
TRIMELLITIC_ANHYDRIDE	2010	Multifunctional doxorubicin loaded superparamagnetic iron oxide nanoparticles for chemotherapy and magnetic resonance imaging in liver cancer.	20347138	0	Trimellitic anhydride	sensitization
TRIMELLITIC_ANHYDRIDE	2013	Allergic skin inflammation induced by chemical sensitizers is controlled by the transcription factor Nrf2.	23564646	0	Trimellitic anhydride	sensitization
TRIMELLITIC_ANHYDRIDE	2013	NCTC 2544 and IL-18 production a tool for the identification of contact allergens.	23063874	0	Trimellitic anhydride	respiratory irritability
TRIMELLITIC_ANHYDRIDE	2012	Repeated allergen exposure reduce early phase airway response and leukotriene release despite upregulation of 5-lipoxygenase pathways.	22439792	0	Trimellitic anhydride	sensitization
TRIMELLITIC_ANHYDRIDE	2012	Differential gene expression responses distinguish contact and respiratory sensitizers and nonsensitizing irritants in the local lymph node assay.	22302311	0	Trimellitic anhydride	dendritic cell | dendritic cells
TRIMELLITIC_ANHYDRIDE	2011	Oxazolone OXA is a respiratory allergen in Brown Norway rats.	21893156	0	Trimellitic anhydride	inflammation
TRIMELLITIC_ANHYDRIDE	2009	Gene profiles of a human alveolar epithelial cell line after in vitro exposure to respiratory non-sensitizing chemicals identification of discriminating genetic markers and pathway analysis.	19110044	0	Trimellitic anhydride	asthma
TRIMELLITIC_ANHYDRIDE	2009	Gene profiles of a human bronchial epithelial cell line after in vitro exposure to respiratory non-sensitizing chemicals identification of discriminating genetic markers and pathway analysis.	19041681	0	Trimellitic anhydride	sensitization
TRIMELLITIC_ANHYDRIDE	2007	Assessment of airway sensitization potential of inhaled trimellitic anhydride by monitoring the elicitation phase in a mouse model.	18958718	0	Trimellitic anhydride	Low molecular weight
TRIMELLITIC_ANHYDRIDE	2004	Immunologic effector mechanisms in animal models of occupational asthma.	18958638	0	Trimellitic anhydride	Low molecular weight
TRIMELLITIC_ANHYDRIDE	2009	Use of IL-18 production in a human keratinocyte cell line to discriminate contact sensitizers from irritants and low molecular weight respiratory allergens.	19397996	0	Trimellitic anhydride	respiratory irritability
TRIMELLITIC_ANHYDRIDE	2013	A compendium of causative agents of occupational asthma.	23706060	0	Trimellitic anhydride	occupational asthma
TRIMELLITIC_ANHYDRIDE	2018	Immune-modulation via IgD B-cell receptor suppresses allergic skin inflammation in experimental contact hypersensitivity models despite of a Th2-favoured humoral response.	30218740	0	Trimellitic anhydride	T cell*
TRIMELLITIC_ANHYDRIDE	2018	Nature and kinetics of redox imbalance triggered by respiratory and skin chemical sensitizers on the human monocytic cell line THP-1.	29477863	0	Trimellitic anhydride	Low molecular weight
TRIMELLITIC_ANHYDRIDE	2023	Embryonic-stem-cell-derived mesenchymal stem cells relieve experimental contact urticaria by regulating the functions of mast cells and T cells.	38123643	0	Trimellitic anhydride	T cell*
TRIMELLITIC_ANHYDRIDE	2023	A ratiometric luminescence sensing platform based on lanthanide-based silica nanoparticles for selective and sensitive detection of Fe3 and Cu2 ions.	36847192	0	Trimellitic anhydride	sensitization
TRIMELLITIC_ANHYDRIDE	2022	Anti-atopic dermatitis effect of Scutellaria barbata D. Don via regulation of MAPK signaling pathways.	35598190	0	Trimellitic anhydride	asthma
TRIMELLITIC_ANHYDRIDE	2016	Trimellitic anhydride induces low-grade mast cell degranulation without specific IgE.	28959595	0	Trimellitic anhydride	LMW
TRIMELLITIC_ANHYDRIDE	2015	Skin sensitization induced Langerhans cell mobilization variable requirements for tumour necrosis factor-.	25039377	0	Trimellitic anhydride	sensitization
TRIMELLITIC_ANHYDRIDE	2015	Development and utilization of an ex vivo bromodeoxyuridine local lymph node assay protocol for assessing potential chemical sensitizers.	24532485	0	Trimellitic anhydride	T cell*
TRIMELLITIC_ANHYDRIDE	2014	Assessment of immunotoxicity induced by chemicals in human precision-cut lung slices PCLS.	24412833	0	Trimellitic anhydride	respiratory irritability
TRIMELLITIC_ANHYDRIDE	2013	Immunosuppression of the trimellitic anhydride-induced th2 response by novel nonanatural products mixture in mice.	24348718	0	Trimellitic anhydride	inflammation
TRIMELLITIC_ANHYDRIDE	2015	Effects of Egg White Consumption on Immune Modulation in a Mouse Model of Trimellitic Anhydride-induced Allergy.	26761854	0	Trimellitic anhydride	allergic reaction
TRIMELLITIC_ANHYDRIDE	2017	Prediction of Chemical Respiratory and Contact Sensitizers by OX40L Expression in Dendritic Cells Using a Novel 3D Coculture System.	28824649	0	Trimellitic anhydride	sensitization
TRIMELLITIC_ANHYDRIDE	2017	Extract of Polygala tenuifolia Alleviates Stress-Exacerbated Atopy-Like Skin Dermatitis through the Modulation of Protein Kinase A and p38 Mitogen-Activated Protein Kinase Signaling Pathway.	28106783	0	Trimellitic anhydride	substance P
TRIMELLITIC_ANHYDRIDE	2015	Role of mast cell in the late phase of contact hypersensitivity induced by trimellitic anhydride.	26770872	0	Trimellitic anhydride	sensitization
TRIMELLITIC_ANHYDRIDE	2001	Role of human leukocyte antigen phenotype and exposure in development of occupational asthma.	11964684	1	Trimellitic anhydride	sensitisation
TRIMELLITIC_ANHYDRIDE	2001	Cytokine expression profiles during murine contact allergy T helper 2 cytokines are expressed irrespective of the type of contact allergen.	11757671	0	Trimellitic anhydride	allergen exposure
TRIMELLITIC_ANHYDRIDE	2001	Respiratory irritation by trimellitic anhydride in Brown Norway and Wistar rats.	11498803	0	Trimellitic anhydride	sensitization
TRIMELLITIC_ANHYDRIDE	2000	Induction and localization of cutaneous interleukin-1 beta mRNA during contact sensitization.	11133345	0	Trimellitic anhydride	sensitization
TRIMELLITIC_ANHYDRIDE	2002	IgG and IgE antibody responses following exposure of Brown Norway rats to trimellitic anhydride comparison of inhalation and topical exposure.	11893415	0	Trimellitic anhydride	sensitisation of the respiratory tract
TRIMELLITIC_ANHYDRIDE	2008	Role of p38 MAPK in the selective release of IL-8 induced by chemical allergen in naive THp-1 cells.	18494145	0	Trimellitic anhydride	dendritic cell | dendritic cells
TRIMELLITIC_ANHYDRIDE	2006	Intrinsic characteristics of contact and respiratory allergens influence production of polarizing cytokines by dendritic cells.	16958923	0	Trimellitic anhydride	dendritic cell | dendritic cells
TRIMELLITIC_ANHYDRIDE	2006	Trimellitic anhydride-conjugated serum albumin activates rat alveolar macrophages in vitro.	16796737	0	Trimellitic anhydride	Low molecular weight
TRIMELLITIC_ANHYDRIDE	2006	Topical application versus intranasal instillation a qualitative comparison of the effect of the route of sensitization on trimellitic anhydride-induced allergic rhinitis in A/J mice.	16611626	0	Trimellitic anhydride	mucus hypersecretion
TRIMELLITIC_ANHYDRIDE	2005	Selective haptenation of cellular or extracellular protein by chemical allergens association with cytokine polarization.	15720145	0	Trimellitic anhydride	sensitization
Toluene_Diisocyanate	1993	Skin reactivity in guinea pigs sensitized with 2,4-toluene diisocyanate.	8382979	0	Toluene diisocyanate	sensitization
Toluene_Diisocyanate	1993	Acute and chronic effects of unilateral cervical sympathectomy on nasal allergy-like symptoms induced by toluene diisocyanate in guinea pigs.	8383419	0	Toluene diisocyanate	sensitization
Toluene_Diisocyanate	1994	Cohort studies of effects of long-term toluene diisocyanate TDI exposure on pulmonary function.	8126924	1	Toluene diisocyanate	sensitization
Toluene_Diisocyanate	1996	Phenyl isocyanate is a potent chemical sensitizer.	8960156	0	Toluene diisocyanate	respiratory sensitization | respiratory sensitizer
Toluene_Diisocyanate	1996	Effect of dietary nucleosides and nucleotides on murine allergic rhinitis.	8900381	0	Toluene diisocyanate	sneezing
Toluene_Diisocyanate	1996	Interaction of environmental chemicals with respiratory sensitization.	8711768	1	Toluene diisocyanate	airway hyperresponsiveness
Toluene_Diisocyanate	1980	Experimental studies on TDI dermatitis in mice.	6253653	0	Toluene diisocyanate	sensitization
Toluene_Diisocyanate	1983	Concentration-dependent immunologic response to toluene diisocyanate TDI following inhalation exposure.	6304938	0	Toluene diisocyanate	pulmonary hypersensitivity
Toluene_Diisocyanate	1984	Respiratory tract lesions induced by sensory irritants at the RD50 concentration.	6740688	0	Toluene diisocyanate	hyperplasia
Toluene_Diisocyanate	1983	Concentration-dependent elicitation of dermal sensitization in guinea pigs treated with 2,4-toluene diisocyanate.	6302947	0	Toluene diisocyanate	sensitization
Toluene_Diisocyanate	1983	Guinea pig respiratory response to isocyanates.	6195771	0	Toluene diisocyanate	respiratory sensitization | respiratory sensitizer
Toluene_Diisocyanate	1995	Toluene diisocyanate an assessment of carcinogenic risk following oral and inhalation exposure.	7652749	1	Toluene diisocyanate	chemical exposure
Toluene_Diisocyanate	1993	An asthma model developed in the guinea pig by intranasal application of 2,4-toluene diisocyanate.	7684630	0	Toluene diisocyanate	sensitization
Toluene_Diisocyanate	2002	Increased expression and decreased activity of cytochrome P450 1A1 in a murine model of toluene diisocyanate-induced asthma.	12415424	0	Toluene diisocyanate	asthma
Toluene_Diisocyanate	2001	Isolated airway exposure to toluene diisocyanate results in skin sensitization.	11312040	0	Toluene diisocyanate	sensitization
Toluene_Diisocyanate	2001	Characterization of thermally generated aerosols from polyurethane foam.	11354729	0	Toluene diisocyanate	asthma
Toluene_Diisocyanate	2001	Analysis of gene expression induced by irritant and sensitizing chemicals using oligonucleotide arrays.	11379042	0	Toluene diisocyanate	sensitization
Toluene_Diisocyanate	2001	Importance of inflammatory and immune components in a mouse model of airway reactivity to toluene diisocyanate TDI.	11467998	0	Toluene diisocyanate	airway inflammation
Toluene_Diisocyanate	2001	Development of immunoassays for biomonitoring of hexamethylene diisocyanate exposure.	11712993	0	Toluene diisocyanate	sensitization
Toluene_Diisocyanate	2001	A murine model of toluene diisocyanate-induced asthma can be treated with matrix metalloproteinase inhibitor.	11742282	0	Toluene diisocyanate	airway inflammation
Toluene_Diisocyanate	2001	Synthesis of adducts with amino acids as potential dosimeters for the biomonitoring of humans exposed to toluenediisocyanate.	11743739	0	Toluene diisocyanate	asthma
Toluene_Diisocyanate	2001	Diverse profiles of specific IgE response to toluene diisocyanate TDI-human serum albumin conjugate in TDI-induced asthma patients.	11289402	0	Toluene diisocyanate	asthma
Toluene_Diisocyanate	2001	Health information in material safety data sheets for a chemical which causes asthma.	11251759	0	Toluene diisocyanate	sensitization
Toluene_Diisocyanate	1999	Effect of toluene diisocyanate and its corresponding amines on viability and growth of human lung fibroblasts in culture.	10813366	0	Toluene diisocyanate	asthma
Toluene_Diisocyanate	2000	Comparison of mouse strains using the local lymph node assay.	10814854	0	Toluene diisocyanate	chemical exposure
Toluene_Diisocyanate	2000	A comparative respiratory sensitization study of 2,4- and 2,6-toluene diisocyanate using guinea pigs.	10880147	0	Toluene diisocyanate	respiratory hypersensitivity
Toluene_Diisocyanate	2000	Long-term follow-up of hexamethylene diisocyanate-, diphenylmethane diisocyanate-, and toluene diisocyanate-induced asthma.	10934080	0	Toluene diisocyanate	asthma
Toluene_Diisocyanate	2000	Effect of amino acid mixtures on nasal allergic responses induced by toluene diisocyanate in mice.	11019492	0	Toluene diisocyanate	sensitization
Toluene_Diisocyanate	2000	Inhalation of toluene diisocyanate affects cytochrome P450 2B1 expression in rat lung.	11043495	0	Toluene diisocyanate	asthma
Toluene_Diisocyanate	2000	Isocyanate exposure and occupational asthma a case-referent study.	11077012	0	Toluene diisocyanate	asthma
Toluene_Diisocyanate	2000	Two cases of paraoccupational asthma due to toluene diisocyanate TDI.	11077013	0	Toluene diisocyanate	asthma
Toluene_Diisocyanate	2001	The determination of draining lymph node cell cytokine mRNA levels in BALB/c mice following dermal sodium lauryl sulfate, dinitrofluorobenzene, and toluene diisocyanate exposure.	11243917	0	Toluene diisocyanate	chemical exposure
Toluene_Diisocyanate	2001	Elevated interleukin-4 and interleukin-6 in rats sensitized with toluene diisocyanate.	11758997	0	Toluene diisocyanate	asthma
Toluene_Diisocyanate	2002	Role of tumor necrosis factor in toluene diisocyanate asthma.	12356572	0	Toluene diisocyanate	occupational asthma
Toluene_Diisocyanate	2002	Biomarkers of toluene diisocyanate exposure.	12495594	1	Toluene diisocyanate	oxidative stress
Toluene_Diisocyanate	2002	Toxicology of toluene diisocyanate.	12495595	1	Toluene diisocyanate	rhinitis
Toluene_Diisocyanate	2002	Experience with early detection of toluene diisocyanate-associated occupational asthma.	12495596	1	Toluene diisocyanate	asthma
Toluene_Diisocyanate	2002	Frequency and trends of occupational asthma due to toluene diisocyanate a critical review.	12495598	1	Toluene diisocyanate	asthma
Toluene_Diisocyanate	2002	Critical review of methods for sampling, analysis, and monitoring of vapor-phase toluene diisocyanate.	12495599	1	Toluene diisocyanate	sensitization
Toluene_Diisocyanate	2002	Occupational asthma, lung function decrement, and toluene diisocyanate TDI exposure a critical review of exposure-response relationships.	12495600	1	Toluene diisocyanate	asthma
Toluene_Diisocyanate	2000	Increase in airway hyperresponsiveness among workers exposed to methylene diphenyldiisocyanate compared to workers exposed to toluene diisocyanate at a petrochemical plant in Korea.	10797510	0	Toluene diisocyanate	wheezing
Toluene_Diisocyanate	2001	Carcinogenic risk of toluene diisocyanate and 4,4-methylenediphenyl diisocyanate epidemiological and experimental evidence.	11763481	1	Toluene diisocyanate	asthma
Toluene_Diisocyanate	2002	Course of isocyanate-induced asthma in relation to exposure cessation longitudinal study of 50 subjects.	11892412	0	Toluene diisocyanate	asthma
Toluene_Diisocyanate	2002	Contribution of vascular endothelial growth factor to airway hyperresponsiveness and inflammation in a murine model of toluene diisocyanate-induced asthma.	11907124	0	Toluene diisocyanate	airway hyperresponsiveness
Toluene_Diisocyanate	2001	Pulmonary remodeling in asthma.	11908810	1	Toluene diisocyanate	asthma
Toluene_Diisocyanate	2002	N-Acetyltransferase genotypes as modifiers of diisocyanate exposure-associated asthma risk.	11927838	0	Toluene diisocyanate	allergic response
Toluene_Diisocyanate	2002	Specific immunoglobulin E and immunoglobulin G antibodies to toluene diisocyanate-human serum albumin conjugate useful markers for predicting long-term prognosis in toluene diisocyanate-induced asthma.	11972601	0	Toluene diisocyanate	asthma
Toluene_Diisocyanate	2002	Glutathione S-transferase GSTP1 is a susceptibility gene for occupational asthma induced by isocyanates.	11994713	0	Toluene diisocyanate	airway hyperresponsiveness
Toluene_Diisocyanate	2002	Model study of toluene diisocyanate effect on transepithelial ion transport.	12011768	0	Toluene diisocyanate	asthma
Toluene_Diisocyanate	1997	TDI inhalation in guinea-pigs involves migration of dendritic cells.	9486955	0	Toluene diisocyanate	asthma
Toluene_Diisocyanate	1999	Occupational asthma caused by isocyanates patterns of asthmatic reactions to increasing day-to-day doses.	10351934	0	Toluene diisocyanate	asthma
Toluene_Diisocyanate	1999	Toxicologic considerations in the diagnosis of occupational asthma.	10619332	1	Toluene diisocyanate	occupational asthma
Toluene_Diisocyanate	1999	Mechanisms of occupational asthma.	10619337	1	Toluene diisocyanate	airway inflammation
Toluene_Diisocyanate	2000	Toluene diisocyanate enhances substance P in sensory neurons innervating the nasal mucosa.	10673198	0	Toluene diisocyanate	airway hyperresponsiveness
Toluene_Diisocyanate	2000	Association between HLA genes and susceptibility to toluene diisocyanate-induced asthma.	10792356	0	Toluene diisocyanate	asthma
Toluene_Diisocyanate	1999	Intracellular S-glutathionyl adducts in murine lung and human bronchoepithelial cells after exposure to diisocyanatotoluene.	10525268	0	Toluene diisocyanate	occupational asthma
Toluene_Diisocyanate	1999	Neutrophil activation following TDI bronchial challenges to the airway secretion from subjects with TDI-induced asthma.	10520061	0	Toluene diisocyanate	occupational asthma
Toluene_Diisocyanate	1999	The importance of the diluent for airway transport of toluene diisocyanate following intranasal dosing of mice.	10380165	0	Toluene diisocyanate	ciliated epithelial cell | ciliated epithelial cells
Toluene_Diisocyanate	1999	Effect of dietary vitamin E supplementation on murine nasal allergy.	10408761	0	Toluene diisocyanate	allergic response
Toluene_Diisocyanate	1999	Pulmonary effects of short-term exposure to low levels of toluene diisocyanate in asymptomatic subjects.	10414418	0	Toluene diisocyanate	airway inflammation
Toluene_Diisocyanate	1999	Toluene diisocyanate colocalizes with tubulin on cilia of differentiated human airway epithelial cells.	10445754	0	Toluene diisocyanate	occupational asthma
Toluene_Diisocyanate	1999	Evidence for neutrophil activation in occupational asthma.	10489680	1	Toluene diisocyanate	asthma
Toluene_Diisocyanate	1999	Diisocyanates in polyurethane plastics applications.	10495484	1	Toluene diisocyanate	asthma
Toluene_Diisocyanate	1999	Asthma in tunnel workers exposed to synthetic resins.	10505659	0	Toluene diisocyanate	asthma
Toluene_Diisocyanate	1999	Specific IgG, but not specific IgE, antibodies to toluene diisocyanate-human serum albumin conjugate are associated with toluene diisocyanate bronchoprovocation test results.	10518831	0	Toluene diisocyanate	asthma
Toluene_Diisocyanate	2011	Mesenchymal stem cell transfer suppresses airway remodeling in a toluene diisocyanate-induced murine asthma model.	21738887	0	Toluene diisocyanate	asthma
Toluene_Diisocyanate	2003	Evaluation of cell proliferation in ear and lymph node using BrdU immunohistochemistry for mouse ear swelling test.	21782663	0	Toluene diisocyanate	increase cell proliferation
Toluene_Diisocyanate	2004	Evaluation of lymphocyte subpopulations in draining lymph node cells following allergen and irritant.	21782719	0	Toluene diisocyanate	sensitization
Toluene_Diisocyanate	2005	Modulation of intracellular cytokines in draining lymph node cells following allergen and irritant.	21783593	0	Toluene diisocyanate	sensitization
Toluene_Diisocyanate	2011	Occupational exposure to toluene diisocyanate and neutrophilic bronchitis without asthma.	21824062	0	Toluene diisocyanate	asthma
Toluene_Diisocyanate	2002	Diagnosis and prevention of diseases induced by isocyanate.	21432263	0	Toluene diisocyanate	asthma
Toluene_Diisocyanate	2011	Serum cytokines markers in toluene diisocyanate-induced asthma.	21439806	0	Toluene diisocyanate	asthma
Toluene_Diisocyanate	2011	Elimination kinetics of diisocyanates after specific inhalative challenges in humans mass spectrometry analysis, as a basis for biomonitoring strategies.	21447151	0	Toluene diisocyanate	asthma
Toluene_Diisocyanate	2011	Production, characterization and utility of a panel of monoclonal antibodies for the detection of toluene diisocyanate haptenated proteins.	21878336	0	Toluene diisocyanate	asthma
Toluene_Diisocyanate	2012	AMPK activation reduces vascular permeability and airway inflammation by regulating HIF/VEGFA pathway in a murine model of toluene diisocyanate-induced asthma.	22692279	0	Toluene diisocyanate	occupational asthma
Toluene_Diisocyanate	2012	Risk assessment for consumer exposure to toluene diisocyanate TDI derived from polyurethane flexible foam.	22871374	0	Toluene diisocyanate	respiratory sensitization | respiratory sensitizer
Toluene_Diisocyanate	2012	Proteome changes in auricular lymph nodes and serum after dermal sensitization to toluene diisocyanate in mice.	23038679	0	Toluene diisocyanate	asthma
Toluene_Diisocyanate	2012	Vapor conjugation of toluene diisocyanate to specific lysines of human albumin.	22206939	0	Toluene diisocyanate	asthma
Toluene_Diisocyanate	2012	Determination of isocyanate specific albumin-adducts in workers exposed to toluene diisocyanates.	22229538	0	Toluene diisocyanate	asthma
Toluene_Diisocyanate	2012	Role of vitamin D-binding protein in isocyanate-induced occupational asthma.	22314196	0	Toluene diisocyanate	asthma
Toluene_Diisocyanate	2012	Effects of lactoferrin on elicitation of the antigen-specific cellular and humoral cutaneous response in mice.	22371401	1	Toluene diisocyanate	allergen exposure
Toluene_Diisocyanate	2012	Occupational contact allergy to monomeric isocyanates.	22428543	0	Toluene diisocyanate	allergen exposure
Toluene_Diisocyanate	2011	Effect of toluene diisocyanate on reactive oxygen species production and permeability of human bronchial epithelial cells in vitro.	21354901	0	Toluene diisocyanate	oxidative stress
Toluene_Diisocyanate	2011	Communities near toluene diisocyanate sources an investigation of exposure and health.	21343954	0	Toluene diisocyanate	respiratory symptoms
Toluene_Diisocyanate	2010	The putative lipid raft modulator miltefosine displays immunomodulatory action in T-cell dependent dermal inflammation models.	19917276	0	Toluene diisocyanate	allergic reaction
Toluene_Diisocyanate	2010	Recent development in animal testing to predict the skin and respiratory sensitizing potential of chemicals.	20134104	1	Toluene diisocyanate	chemical sensitization | chemical sensitizer
Toluene_Diisocyanate	2010	Toluene diisocyanate TDI regulates haem oxygenase-1/ferritin expression implications for toluene diisocyanate-induced asthma.	20345975	0	Toluene diisocyanate	asthma
Toluene_Diisocyanate	2010	Toluene diisocyanate TDI induces calcium elevation and interleukine-4 IL-4 release - early responses upon TDI stimulation.	20371970	0	Toluene diisocyanate	asthma
Toluene_Diisocyanate	2009	Gene expression profiles and pathways in skin inflammation induced by three different sensitizers and an irritant.	19647056	0	Toluene diisocyanate	inflammation
Toluene_Diisocyanate	2009	Rats repeatedly exposed to toluene diisocyanate exhibit immune reactivity against methyl isocyanate-protein conjugates.	19494520	0	Toluene diisocyanate	asthma
Toluene_Diisocyanate	2009	Immunological determinants in a mouse model of chemical-induced asthma after multiple exposures.	19522764	0	Toluene diisocyanate	asthma
Toluene_Diisocyanate	2009	Tissue transglutaminase can be involved in airway inflammation of toluene diisocyanate-induced occupational asthma.	19562471	0	Toluene diisocyanate	airway inflammation
Toluene_Diisocyanate	2009	Toluene diisocyanate caused electrophysiological disturbances in the upper airways wall.	19617192	0	Toluene diisocyanate	asthma
Toluene_Diisocyanate	2011	Lung exposure to nanoparticles modulates an asthmatic response in a mouse model.	20530043	0	Toluene diisocyanate	asthma
Toluene_Diisocyanate	2010	Probable role of Beta 2-adrenergic receptor gene haplotype in toluene diisocyanate-induced asthma.	20885911	0	Toluene diisocyanate	sensitization
Toluene_Diisocyanate	2010	Dermal uptake and excretion of 14C-toluene diisocyante TDI and 14C-methylene diphenyl diisocyanate MDI in male rats. Clinical signs and histopathology following dermal exposure of male rats to TDI.	20933064	0	Toluene diisocyanate	sensitization
Toluene_Diisocyanate	2011	Biomarkers predicting isocyanate-induced asthma.	21217921	0	Toluene diisocyanate	asthma
Toluene_Diisocyanate	2011	Biological monitoring for isocyanates.	21252056	0	Toluene diisocyanate	asthma
Toluene_Diisocyanate	2011	Leukocyte nicotinamide adenine dinucleotide phosphate-reduced oxidase is required for isocyanate-induced lung inflammation.	21272929	0	Toluene diisocyanate	airway hyperresponsiveness
Toluene_Diisocyanate	2010	Monoclonal antibodies against toluene diisocyanate haptenated proteins from vapor-exposed mice.	20568997	0	Toluene diisocyanate	asthma
Toluene_Diisocyanate	2012	Immunological determinants in a murine model of toluene diisocyanate-induced asthma.	23184444	0	Toluene diisocyanate	airway inflammation
Toluene_Diisocyanate	2015	Toluene diisocyanate Induction of the autotaxin-lysophosphatidic acid axis and its association with airways symptoms.	26072274	0	Toluene diisocyanate	respiratory toxicity
Toluene_Diisocyanate	2015	Phosphatidylinositol 3-Kinase Mediates -Catenin Dysfunction of Airway Epithelium in a Toluene Diisocyanate-Induced Murine Asthma Model.	26089345	0	Toluene diisocyanate	asthma
Toluene_Diisocyanate	2015	Evaluation of anti-asthmatic and antioxidant potential of Boerhavia procumbens in toluene diisocyanate TDI treated rats.	26151242	0	Toluene diisocyanate	asthma
Toluene_Diisocyanate	2015	Occupational exposure to diisocyanates in polyurethane foam factory workers.	26294200	0	Toluene diisocyanate	rhinitis
Toluene_Diisocyanate	2015	Occupational exposure to selected isocyanates in Polish industry.	26325042	0	Toluene diisocyanate	asthma
Toluene_Diisocyanate	2015	Chicken IgY facilitates allergic airway inflammation in a chemical-induced murine asthma model by potentiating IL-4 release.	26341180	0	Toluene diisocyanate	airway inflammation
Toluene_Diisocyanate	2015	1,25-Dihydroxyvitamin D3 prevents toluene diisocyanate-induced airway epithelial barrier disruption.	25998793	0	Toluene diisocyanate	sensitization
Toluene_Diisocyanate	2014	Inception cohort study of workers exposed to toluene diisocyanate at a polyurethane foam factory initial one-year follow-up.	25266741	0	Toluene diisocyanate	asthma
Toluene_Diisocyanate	2015	The cardiac protein T-catenin contributes to chemical-induced asthma.	25480337	0	Toluene diisocyanate	airway hyperresponsiveness
Toluene_Diisocyanate	2014	Occupational asthma in a cable manufacturing company.	25558389	0	Toluene diisocyanate	asthma
Toluene_Diisocyanate	2015	Phosphatidylinositol 3-kinases pathway mediates lung caspase-1 activation and high mobility group box 1 production in a toluene-diisocyanate induced murine asthma model.	25929181	0	Toluene diisocyanate	airway inflammation
Toluene_Diisocyanate	2016	Analysis of correlation between pulmonary function and expression levels of matrix metalloproteinases-9 and tissue inhibitor of metalloproteinase-1 among toluene diisocyanate exposed workers.	27141897	0	Toluene diisocyanate	lung function
Toluene_Diisocyanate	2012	Toluene diisocyanate TDI airway effects and dose-responses in different animal models.	27298608	1	Toluene diisocyanate	respiratory sensitisation | respiratory sensitiser
Toluene_Diisocyanate	2016	A Role for Regulatory T Cells in a Murine Model of Epicutaneous Toluene Diisocyanate Sensitization.	27103660	0	Toluene diisocyanate	sensitization
Toluene_Diisocyanate	2015	Proteomic Alterations in B Lymphocytes of Sensitized Mice in a Model of Chemical-Induced Asthma.	26398101	0	Toluene diisocyanate	asthma
Toluene_Diisocyanate	2016	Toluene diisocyanate and methylene diphenyl diisocyanate asthmatic response and cross-reactivity in a mouse model.	26468151	0	Toluene diisocyanate	asthma
Toluene_Diisocyanate	2016	2,4-Toluene diisocyanate detection in liquid and gas environments through electrochemical oxidation in an ionic liquid.	26763507	0	Toluene diisocyanate	sensitization
Toluene_Diisocyanate	2016	Characterization and comparative analysis of 2,4-toluene diisocyanate and 1,6-hexamethylene diisocyanate haptenated human serum albumin and hemoglobin.	26853746	0	Toluene diisocyanate	asthma
Toluene_Diisocyanate	2016	Effect of occupational exposure to toluene diisocyanate on workers health.	27014811	0	Toluene diisocyanate	lung function
Toluene_Diisocyanate	2013	Rat models of acute lung injury exhaled nitric oxide as a sensitive, noninvasive real-time biomarker of prognosis and efficacy of intervention.	23770417	0	Toluene diisocyanate	airway irritation
Toluene_Diisocyanate	2013	Asthma Symptoms and Specific IgE Levels among Toluene Diisocyanate TDI Exposed Workers in Tehran, Iran.	23785679	0	Toluene diisocyanate	asthma
Toluene_Diisocyanate	2013	Connecting glutathione with immune responses to occupational methylene diphenyl diisocyanate exposure.	23791970	0	Toluene diisocyanate	asthma
Toluene_Diisocyanate	2013	Is diacetyl a respiratory sensitizer? A reconsideration using QSAR, QMM, and competition experiments.	23593960	1	Toluene diisocyanate	sensitization
Toluene_Diisocyanate	2014	Effect of inhaled toluene diisocyanate on local immune response based on murine model for occupational asthma.	23909811	0	Toluene diisocyanate	airway inflammation
Toluene_Diisocyanate	2013	Development of sandwich ELISAs for the detection of aromatic diisocyanate adducts.	24012971	0	Toluene diisocyanate	asthma
Toluene_Diisocyanate	2013	Mechanism of E-cadherin redistribution in bronchial airway epithelial cells in a TDI-induced asthma model.	23566898	0	Toluene diisocyanate	inflammation
Toluene_Diisocyanate	2008	Update on the Pathogenic Mechanisms of Isocyanate-induced Asthma.	23283297	0	Toluene diisocyanate	airway inflammation
Toluene_Diisocyanate	2013	Mild improvement in symptoms and pulmonary function in a long-term follow-up of patients with toluene diisocyanate-induced asthma.	23343863	0	Toluene diisocyanate	asthma
Toluene_Diisocyanate	2013	The clinical and immunomodulatory effects of green soybean extracts.	23497889	0	Toluene diisocyanate	rhinitis
Toluene_Diisocyanate	2014	Expression kinetics of miRNA involved in dermal toluene 2,4-diisocyanate sensitization.	24063594	0	Toluene diisocyanate	allergic response
Toluene_Diisocyanate	2014	Effect of Ipomea carnea Jacq. flowers on hematological changes in toluene diisocyanate-induced inflammation in Wistar rats.	24702800	0	Toluene diisocyanate	inflammation
Toluene_Diisocyanate	2014	Toluene diisocyanate TDI disposition and co-localization of immune cells in hair follicles.	24798378	0	Toluene diisocyanate	asthma
Toluene_Diisocyanate	2014	Serum specific IgG response to toluene diisocyanate-tissue transglutaminase conjugate in toluene diisocyanate-induced occupational asthmatics.	24950844	0	Toluene diisocyanate	airway inflammation
Toluene_Diisocyanate	2014	Use of THP-1 for allergens identification method validation.	24964617	0	Toluene diisocyanate	chemical sensitization | chemical sensitizer
Toluene_Diisocyanate	2014	Does diisocyanate exposure result in neurotoxicity?	24645904	1	Toluene diisocyanate	sensitization
Toluene_Diisocyanate	2014	Development of a respiratory sensitization/elicitation protocol of toluene diisocyanate TDI in Brown Norway rats to derive an elicitation-based occupational exposure level.	24572447	0	Toluene diisocyanate	respiratory irritability
Toluene_Diisocyanate	2013	B-lymphocytes as key players in chemical-induced asthma.	24349469	0	Toluene diisocyanate	asthma
Toluene_Diisocyanate	2014	A murine monoclonal antibody with broad specificity for occupationally relevant diisocyanates.	24369932	0	Toluene diisocyanate	asthma
Toluene_Diisocyanate	2013	Effect of toluene diisocyanate on lung function of workers.	24370296	0	Toluene diisocyanate	lung function
Toluene_Diisocyanate	2013	Determination of 2, 4-toluenediamine in urine by gas chromatography.	24370370	0	Toluene diisocyanate	sensitization
Toluene_Diisocyanate	2014	Sampling of respirable isocyanate particles.	24371044	0	Toluene diisocyanate	allergic reaction
Toluene_Diisocyanate	2014	IL-4 and IL-5 secretions predominate in the airways of wistar rats exposed to toluene diisocyanate vapor.	24570807	0	Toluene diisocyanate	airway inflammation
Toluene_Diisocyanate	2009	The HLA DRB11501-DQB10602-DPB10501 haplotype is a risk factor for toluene diisocyanate-induced occupational asthma.	19439981	0	Toluene diisocyanate	sensitization
Toluene_Diisocyanate	2004	Glutathione-conjugated toluene diisocyanate causes airway inflammation in sensitised mice.	15340776	0	Toluene diisocyanate	sensitisation
Toluene_Diisocyanate	2004	Increased levels of IgG to cytokeratin 19 in sera of patients with toluene diisocyanate-induced asthma.	15478392	0	Toluene diisocyanate	airway inflammation
Toluene_Diisocyanate	2004	Effect of glucocorticoid on upregulation of histamine H1 receptor mRNA in nasal mucosa of rats sensitized by exposure to toluene diisocyanate.	15513549	0	Toluene diisocyanate	sensitization
Toluene_Diisocyanate	2005	Immune mediators in a murine model for occupational asthma studies with toluene diisocyanate.	15590890	0	Toluene diisocyanate	airway inflammation
Toluene_Diisocyanate	2005	Exposure and immunological determinants in a murine model for toluene diisocyanate TDI asthma.	15590891	0	Toluene diisocyanate	airway inflammation
Toluene_Diisocyanate	2004	Pulmonary irritant potency of polyisocyanate aerosols in rats comparative assessment of irritant threshold concentrations by bronchoalveolar lavage.	15211618	0	Toluene diisocyanate	sensitization
Toluene_Diisocyanate	2004	Acute and chronic changes of vascular endothelial growth factor VEGF in induced sputum of toluene diisocyanate TDI-induced asthma patients.	15201500	0	Toluene diisocyanate	inflammation
Toluene_Diisocyanate	2004	Cancer incidence and mortality of isocyanate exposed workers from the Swedish polyurethane foam industry updated findings 1959-98.	15090664	0	Toluene diisocyanate	chronic obstructive pulmonary disease
Toluene_Diisocyanate	2004	Mutagenic testing of workers exposed to toluene-diisocyanates during plastics production process.	15095429	0	Toluene diisocyanate	conjunctivitis
Toluene_Diisocyanate	2004	Doxycycline reduces airway inflammation and hyperresponsiveness in a murine model of toluene diisocyanate-induced asthma.	15131573	0	Toluene diisocyanate	airway hyperresponsiveness
Toluene_Diisocyanate	2004	Imbalance between matrix metalloproteinase-9 and tissue inhibitor of metalloproteinase-1 in toluene diisocyanate-induced asthma.	14987308	0	Toluene diisocyanate	inflammation
Toluene_Diisocyanate	2005	Upper reference limits for biomarkers of exposure to aromatic diisocyanates.	15995877	0	Toluene diisocyanate	sensitization
Toluene_Diisocyanate	2005	The release of nerve growth factor from the nasal mucosa following toluene diisocyanate.	16020193	0	Toluene diisocyanate	rhinitis
Toluene_Diisocyanate	2005	Inhibition by 2,4-toluene diisocyanate of the calcium signaling of neuronal nicotinic acetylcholine receptors in human neuroblastoma SH-SY5Y cells.	15983732	0	Toluene diisocyanate	lung function
Toluene_Diisocyanate	2005	Influence of Xinqin tablets on guinea-pig nasal hypersensitivity.	16075722	0	Toluene diisocyanate	rhinitis
Toluene_Diisocyanate	2005	Prevention of IL-1 signaling attenuates airway hyperresponsiveness and inflammation in a murine model of toluene diisocyanate-induced asthma.	16210060	0	Toluene diisocyanate	airway hyperresponsiveness
Toluene_Diisocyanate	2005	Airway inflammatory and immunological events in a rat model exposed to toluene diisocyanate.	15950818	0	Toluene diisocyanate	respiratory hypersensitivity
Toluene_Diisocyanate	2005	Cytokine mRNA profiles for isocyanates with known and unknown potential to induce respiratory sensitization.	15664275	0	Toluene diisocyanate	allergic reaction
Toluene_Diisocyanate	2004	Allergic contact dermatitis from isocyanates among sculptors.	15724350	0	Toluene diisocyanate	sensitization
Toluene_Diisocyanate	2005	Quantitative expression levels of regulated on activation, normal T cell expressed and secreted and eotaxin transcripts in toluene diisocyanate-induced allergic rats.	15823807	0	Toluene diisocyanate	T cell*
Toluene_Diisocyanate	2005	Improvement in the GC-MS method for determining urinary toluene-diamine and its application to the biological monitoring of workers exposed to toluene-diisocyanate.	15918038	0	Toluene diisocyanate	sensitization
Toluene_Diisocyanate	2005	Possibility probe on glucocorticoid treating primary child epistaxis.	15934287	0	Toluene diisocyanate	allergic reaction
Toluene_Diisocyanate	2003	Respiratory effects of toluene diisocyanate in the workplace a discussion of exposure-response relationships.	12585506	1	Toluene diisocyanate	sensitization
Toluene_Diisocyanate	2002	Longitudinal study of specific antibodies to toluene diisocyanate TDI-human serum albumin HSA conjugate in patients with TDI-induced asthma.	12647640	0	Toluene diisocyanate	asthma
Toluene_Diisocyanate	2003	Need for monitoring nonspecific bronchial hyperresponsiveness before and after isocyanate inhalation challenge.	12684321	0	Toluene diisocyanate	asthma
Toluene_Diisocyanate	2003	A 17-year epidemiological study on changes in lung function in toluene diisocyanate foam workers.	12684809	0	Toluene diisocyanate	lung function
Toluene_Diisocyanate	2003	Effects of thermal degradation products from polyurethane foams based on toluene diisocyanate and diphenylmethane diisocyanate on isolated, perfused lung of guinea pig.	12718501	0	Toluene diisocyanate	lung function
Toluene_Diisocyanate	2002	A nonradioisotopic endpoint for measurement of lymph node cell proliferation in a murine allergic contact dermatitis model, using bromodeoxyuridine immunohistochemistry.	12750042	0	Toluene diisocyanate	sensitization
Toluene_Diisocyanate	2003	Long-term follow-up of toluene diisocyanate-induced asthma.	12762349	0	Toluene diisocyanate	airway hyperresponsiveness
Toluene_Diisocyanate	2002	Evaluation of self-reported skin problems among workers exposed to toluene diisocyanate TDI at a foam manufacturing facility.	12500464	0	Toluene diisocyanate	respiratory irritability
Toluene_Diisocyanate	2002	Clinical findings for residents near a polyurethane foam manufacturing plant.	12507178	0	Toluene diisocyanate	asthma
Toluene_Diisocyanate	2001	Model experiments of physiologic and pharmacologic interactions with epithelial ionic currents induced by stimulation of sensory receptors .	12514900	0	Toluene diisocyanate	sensitization
Toluene_Diisocyanate	2003	Metalloproteinase-9 is increased after toluene diisocyanate exposure in the induced sputum from patients with toluene diisocyanate-induced asthma.	12534559	0	Toluene diisocyanate	airway inflammation
Toluene_Diisocyanate	2003	Toluene diisocyanate exposure induces laryngo-tracheal eosinophilia, which can be ameliorated by supplementation with antioxidant vitamins in guinea pigs.	14606601	0	Toluene diisocyanate	occupational asthma
Toluene_Diisocyanate	2004	Nerve growth factor and substance P regulation in nasal sensory neurons after toluene diisocyanate exposure.	14672914	0	Toluene diisocyanate	rhinitis
Toluene_Diisocyanate	2004	Lack of association of HLA class I genes and TNF alpha-308 polymorphism in toluene diisocyanate-induced asthma.	14674935	0	Toluene diisocyanate	asthma
Toluene_Diisocyanate	2003	Exposure to toluene diisocyanate TDI induces IL-8 production from bronchial epithelial cells effect of pro-inflammatory cytokines.	14676436	0	Toluene diisocyanate	airway inflammation
Toluene_Diisocyanate	2003	Determination of unreacted 2,4-toluene diisocyanate 2,4TDI and 2,6-toluene diisocyanate 2,6TDI in foams at ultratrace level by using HPLC-CIS-MS-MS.	14737230	0	Toluene diisocyanate	asthma
Toluene_Diisocyanate	2003	Validity of methods to predict the respiratory sensitizing potential of chemicals A study with a piperidinyl chlorotriazine derivative that caused an outbreak of occupational asthma.	14514965	0	Toluene diisocyanate	sensitization
Toluene_Diisocyanate	2003	Matrix metalloproteinase inhibitor regulates inflammatory cell migration by reducing ICAM-1 and VCAM-1 expression in a murine model of toluene diisocyanate-induced asthma.	12789230	0	Toluene diisocyanate	asthma
Toluene_Diisocyanate	2003	Development, validation and characterization of an analytical method for the quantification of hydrolysable urinary metabolites and plasma protein adducts of 2,4- and 2,6-toluene diisocyanate, 1,5-naphthalene diisocyanate and 4,4-methylenediphenyl diisocyanate.	12944173	0	Toluene diisocyanate	airway irritation
Toluene_Diisocyanate	2003	Localization of inducible nitric oxide synthase and endothelial constitutive nitric oxide synthase in airway mucosa of toluene diisocyanate-induced asthma.	12974195	0	Toluene diisocyanate	asthma
Toluene_Diisocyanate	2008	Intracellular expression of cytokines and granzyme B in auricular lymph nodes draining skin exposed to irritants and sensitizers.	18652873	0	Toluene diisocyanate	chemical sensitization | chemical sensitizer
Toluene_Diisocyanate	2008	How long do the systemic and ventilatory responses to toluene diisocyanate persist in dermally sensitized mice?	17980417	0	Toluene diisocyanate	respiratory symptoms
Toluene_Diisocyanate	2007	PTEN down-regulates IL-17 expression in a murine model of toluene diisocyanate-induced airway disease.	17982072	0	Toluene diisocyanate	airway hyperresponsiveness
Toluene_Diisocyanate	2008	Evaluation of the effects of toluene inhalation on alveolar epithelial permeability by 99mTc-DTPA inhalation scintigraphy in automobile painters.	18049097	0	Toluene diisocyanate	asthma
Toluene_Diisocyanate	2008	Toluene diisocyanate increases vascular endothelial growth factor expression in human bronchial epithelial cells.	18250044	0	Toluene diisocyanate	asthma
Toluene_Diisocyanate	2008	Active single-drop microextraction for the determination of gaseous diisocyanates.	18291409	0	Toluene diisocyanate	sensitization
Toluene_Diisocyanate	2008	PTEN as a unique promising therapeutic target for occupational asthma.	18671162	1	Toluene diisocyanate	asthma
Toluene_Diisocyanate	2009	Transient receptor potential ankyrin 1 mediates toluene diisocyanate-evoked respiratory irritation.	19059884	0	Toluene diisocyanate	transient receptor potential cation channel
Toluene_Diisocyanate	2009	Multiple challenges in a mouse model of chemical-induced asthma lead to tolerance ventilatory and inflammatory responses are blunted, immunologic humoral responses are not.	19150644	0	Toluene diisocyanate	asthma
Toluene_Diisocyanate	2009	Alpha-T-catenin CTNNA3 gene was identified as a risk variant for toluene diisocyanate-induced asthma by genome-wide association analysis.	19187332	0	Toluene diisocyanate	asthma
Toluene_Diisocyanate	2009	Is toluene diamine a sensitizer and is there cross-reactivity between toluene diamine and toluene diisocyanate?	19332649	0	Toluene diisocyanate	asthma
Toluene_Diisocyanate	2009	Oropharyngeal aspiration an alternative route for challenging in a mouse model of chemical-induced asthma.	19428947	0	Toluene diisocyanate	asthma
Toluene_Diisocyanate	2009	Studies on the effect of plasticiser and addition of toluene diisocyanate at different temperatures in composite propellant formulations.	18835097	0	Toluene diisocyanate	sensitization
Toluene_Diisocyanate	2007	Effect of Moringa oleifera Lam. seed extract on toluene diisocyanate-induced immune-mediated inflammatory responses in rats.	18958717	0	Toluene diisocyanate	asthma
Toluene_Diisocyanate	2006	HLA DRB115-DPB105 haplotype a susceptible gene marker for isocyanate-induced occupational asthma?	16792590	0	Toluene diisocyanate	asthma
Toluene_Diisocyanate	2006	Toluene diisocyanate TDI induces production of inflammatory cytokines and chemokines by bronchial epithelial cells via the epidermal growth factor receptor and p38 mitogen-activated protein kinase pathways.	16908450	0	Toluene diisocyanate	asthma
Toluene_Diisocyanate	2006	Inconsistencies between cytokine profiles, antibody responses, and respiratory hyperresponsiveness following dermal exposure to isocyanates.	16940033	0	Toluene diisocyanate	asthma
Toluene_Diisocyanate	2007	Rechallenging subjects with occupational asthma due to toluene diisocyanate TDI, after long-term removal from exposure.	16957957	0	Toluene diisocyanate	lung function
Toluene_Diisocyanate	2006	Relationship between neurokinin 2 receptor gene polymorphisms and serum vascular endothelial growth factor levels in patients with toluene diisocyanate-induced asthma.	16961715	0	Toluene diisocyanate	airway inflammation
Toluene_Diisocyanate	2005	Chemical analysis of 2,4-toluene diisocyanate, 1,6-hexamethylene diisocyanate and isophorone diisocyanate in petrolatum patch-test preparations.	16242085	0	Toluene diisocyanate	sensitization
Toluene_Diisocyanate	2006	TDI can induce respiratory allergy with Th2-dominated response in mice.	16271432	0	Toluene diisocyanate	airway inflammation
Toluene_Diisocyanate	2006	2,4-Toluene diisocyanate suppressed the calcium signaling of ligand gated ion channel receptors.	16337724	0	Toluene diisocyanate	asthma
Toluene_Diisocyanate	2006	Epigallocatechin-3-gallate protects toluene diisocyanate-induced airway inflammation in a murine model of asthma.	16516891	0	Toluene diisocyanate	asthma
Toluene_Diisocyanate	2007	Immunological determinants of ventilatory changes induced in mice by dermal sensitization and respiratory challenge with toluene diisocyanate.	16963530	0	Toluene diisocyanate	asthma
Toluene_Diisocyanate	2007	Asthma and smoking an unfortunate combination.	17583644	1	Toluene diisocyanate	asthma
Toluene_Diisocyanate	2007	Inhalation of toluene diisocyanate vapor induces allergic rhinitis in mice.	17641053	0	Toluene diisocyanate	asthma
Toluene_Diisocyanate	2007	Maternal allergic contact dermatitis causes increased asthma risk in offspring.	17662138	0	Toluene diisocyanate	airway hyperresponsiveness
Toluene_Diisocyanate	2007	Th2 Cytokines in Skin Draining Lymph Nodes and Serum IgE Do Not Predict Airway Hypersensitivity to Intranasal Isocyanate Exposure in Mice.	17693426	0	Toluene diisocyanate	airway irritation
Toluene_Diisocyanate	2008	Urinary excretion of toluene diisocyanates in rats following dermal exposure.	17582582	0	Toluene diisocyanate	occupational asthma
Toluene_Diisocyanate	2006	Role of intercellular adhesion molecule-1 in a murine model of toluene diisocyanate-induced asthma.	17014439	0	Toluene diisocyanate	airway inflammation
Toluene_Diisocyanate	2006	Modulation of airway remodeling and airway inflammation by peroxisome proliferator-activated receptor gamma in a murine model of toluene diisocyanate-induced asthma.	17015710	0	Toluene diisocyanate	airway hyperresponsiveness
Toluene_Diisocyanate	2006	Biophysical determinants of toluene diisocyanate antigenicity associated with exposure and asthma.	17030242	0	Toluene diisocyanate	asthma
Toluene_Diisocyanate	2006	Dexamethasone suppresses histamine synthesis by repressing both transcription and activity of HDC in allergic rats.	17075268	0	Toluene diisocyanate	sensitization
Toluene_Diisocyanate	2006	Cytokeratin autoantibodies useful serologic markers for toluene diisocyanate-induced asthma.	17191304	0	Toluene diisocyanate	asthma
Toluene_Diisocyanate	2007	Airway inflammation and bronchial remodelling in toluene diisocyanate-exposed BALB/c mouse model.	17257216	0	Toluene diisocyanate	allergic response
Toluene_Diisocyanate	2016	The receptor for advanced glycation end products is required for -catenin stabilization in a chemical-induced asthma model.	27332707	0	Toluene diisocyanate	airway inflammation
Toluene_Diisocyanate	1991	Immunological effects of toluene diisocyanate exposure on painters.	1662030	0	Toluene diisocyanate	lung function
Toluene_Diisocyanate	1991	Comparison of clinical and experimental data from an animal model of pulmonary immunologic sensitivity.	1646579	0	Toluene diisocyanate	respiratory irritability
Toluene_Diisocyanate	1976	Occupational type test for the etiological diagnosis of asthma due to toluene di-isocyanate.	173001	0	Toluene diisocyanate	asthma
Toluene_Diisocyanate	1985	Immunotoxicologic evaluation of the respiratory system animal models for immediate- and delayed-onset pulmonary hypersensitivity.	2989053	1	Toluene diisocyanate	allergic reaction
Toluene_Diisocyanate	1988	A nasal allergy model developed in the guinea pig by intranasal application of 2,4-toluene diisocyanate.	2833445	0	Toluene diisocyanate	inflammation
Toluene_Diisocyanate	2019	Transient Receptor Potential Ion Channels Mediate Adherens Junctions Dysfunction in a Toluene Diisocyanate-Induced Murine Asthma Model.	30517707	0	Toluene diisocyanate	asthma
Toluene_Diisocyanate	2019	IL-17F, rather than IL-17A, underlies airway inflammation in a steroid-insensitive toluene diisocyanate-induced asthma model.	30655284	0	Toluene diisocyanate	airway inflammation
Toluene_Diisocyanate	2019	Salicylic acid amplifies Carbachol-induced bronchoconstriction in human precision-cut lung slices.	30971247	0	Toluene diisocyanate	airway hyperresponsiveness
Toluene_Diisocyanate	2018	Serum Periostin Levels A Potential Serologic Marker for Toluene Diisocyanate-Induced Occupational Asthma.	30450856	0	Toluene diisocyanate	inflammation
Toluene_Diisocyanate	2018	Andrographolide prevented toluene diisocyanate-induced occupational asthma and aberrant airway E-cadherin distribution via p38 MAPK-dependent Nrf2 induction.	30244166	0	Toluene diisocyanate	airway hyperresponsiveness
Toluene_Diisocyanate	2018	RAGE mediates -catenin stabilization via activation of the Src/p-Cav-1 axis in a chemical-induced asthma model.	30261222	0	Toluene diisocyanate	airway inflammation
Toluene_Diisocyanate	2020	Bronchial epithelial pyroptosis promotes airway inflammation in a murine model of toluene diisocyanate-induced asthma.	32014690	0	Toluene diisocyanate	asthma
Toluene_Diisocyanate	2013	Oligomannose functionalized hydroxyethyl starch nanocapsules en route to drug delivery systems with targeting properties.	32261031	0	Toluene diisocyanate	dendritic cell | dendritic cells
Toluene_Diisocyanate	2020	Molecular Characterization and Experimental Utility of Monoclonal Antibodies with Specificity for Aliphatic Di- and Polyisocyanates.	32302507	0	Toluene diisocyanate	asthma
Toluene_Diisocyanate	2020	Biomonitoring for Occupational Exposure to Diisocyanates A Systematic Review.	32313948	0	Toluene diisocyanate	asthma
Toluene_Diisocyanate	2020	Toll-like Receptor 4 Deficiency Aggravates Airway Hyperresponsiveness and Inflammation by Impairing Neutrophil Apoptosis in a Toluene Diisocyanate-Induced Murine Asthma Model.	32400128	0	Toluene diisocyanate	airway hyperresponsiveness
Toluene_Diisocyanate	2020	Cylindrical IR-ATR Sensors for Process Analytics.	32455667	0	Toluene diisocyanate	sensitization
Toluene_Diisocyanate	2020	Innate lymphoid cells in isocyanate-induced asthma role of microRNA-155.	32499335	0	Toluene diisocyanate	airway hyperresponsiveness
Toluene_Diisocyanate	2019	Associations Between Glutathione-S-Transferase Genotypes and Bronchial Hyperreactivity Patients With Di-isocyanate Induced Asthma. A Follow-Up Study.	31649932	0	Toluene diisocyanate	oxidative stress
Toluene_Diisocyanate	2019	Blockade of the NLRP3/Caspase-1 Axis Ameliorates Airway Neutrophilic Inflammation in a Toluene Diisocyanate-Induced Murine Asthma Model.	31070765	0	Toluene diisocyanate	airway hyperresponsiveness
Toluene_Diisocyanate	2019	Dermal exposure determines the outcome of repeated airway exposure in a long-term chemical-induced asthma-like mouse model.	31071364	0	Toluene diisocyanate	asthma
Toluene_Diisocyanate	2019	Thymic stromal lymphopoietin TSLP and Toluene-diisocyanate-induced airway inflammation Alleviation by TSLP neutralizing antibody.	31577921	0	Toluene diisocyanate	airway inflammation
Toluene_Diisocyanate	2016	Potential Inhibitory Influence of miRNA 210 on Regulatory T Cells during Epicutaneous Chemical Sensitization.	28035981	0	Toluene diisocyanate	asthma
Toluene_Diisocyanate	2017	Toluene diisocyanate exposure induces airway inflammation of bronchial epithelial cells via the activation of transient receptor potential melastatin 8.	28255167	0	Toluene diisocyanate	airway inflammation
Toluene_Diisocyanate	2017	Short Thymic Stromal Lymphopoietin Attenuates Toluene Diisocyanate-induced Airway Inflammation and Inhibits High Mobility Group Box 1-Receptor for Advanced Glycation End Products and Long Thymic Stromal Lymphopoietin Expression.	28329851	0	Toluene diisocyanate	airway hyperresponsiveness
Toluene_Diisocyanate	2017	Historical occupational isocyanate exposure levels in two Canadian provinces.	27468809	0	Toluene diisocyanate	asthma
Toluene_Diisocyanate	2017	Blockade of -catenin signaling attenuates toluene diisocyanate-induced experimental asthma.	27624805	0	Toluene diisocyanate	airway hyperresponsiveness
Toluene_Diisocyanate	2018	Phosphorylation of low density lipoprotein receptor-related protein 6 is involved in receptor for advanced glycation end product-mediated -catenin stabilization in a toluene diisocyanate-induced asthma model.	29656209	0	Toluene diisocyanate	asthma
Toluene_Diisocyanate	2018	Role of clusterin/progranulin in toluene diisocyanate-induced occupational asthma.	29717106	0	Toluene diisocyanate	airway inflammation
Toluene_Diisocyanate	2018	Toluene diisocyanate exposure and autotaxin-lysophosphatidic acid signalling.	29940203	0	Toluene diisocyanate	asthma
Toluene_Diisocyanate	2018	Critique of the ACGIH 2016 derivation of toluene diisocyanate Threshold Limit Values.	29964120	1	Toluene diisocyanate	asthma
Toluene_Diisocyanate	2018	Occupational asthma risk from exposures to toluene diisocyanate A review and risk assessment.	29389014	1	Toluene diisocyanate	respiratory sensitization | respiratory sensitizer
Toluene_Diisocyanate	2018	Synthesis, vibrational spectrometry and thermal characterizations of coordination polymers derived from divalent metal ions and hydroxyl terminated polyurethane as ligand.	28755638	0	Toluene diisocyanate	Low molecular weight
Toluene_Diisocyanate	2017	Determination of residual toluene diisocyanate in sponge bra by gas chromatography.	29048795	0	Toluene diisocyanate	sensitization
Toluene_Diisocyanate	2017	Receptor for advanced glycation end products upregulates MUC5AC expression and promotes mucus overproduction in mice with toluene diisocyanate-induced asthma.	29070458	0	Toluene diisocyanate	asthma
Toluene_Diisocyanate	2017	Epithelial folliculin is involved in airway inflammation in workers exposed to toluene diisocyanate.	29147010	0	Toluene diisocyanate	asthma
Toluene_Diisocyanate	2017	Toluene Diisocyanate Exposure Exposure Assessment and Development of Cross-Facility Similar Exposure Groups Among Toluene Diisocyanate Production Plants.	29200133	0	Toluene diisocyanate	asthma
Toluene_Diisocyanate	2017	Medical Monitoring for Occupational Asthma Among Toluene Diisocyanate Production Workers in the United States.	29200134	0	Toluene diisocyanate	asthma
Toluene_Diisocyanate	2017	Incidence of Occupational Asthma and Exposure to Toluene Diisocyanate in the United States Toluene Diisocyanate Production Industry.	29200135	0	Toluene diisocyanate	asthma
Toluene_Diisocyanate	2017	Longitudinal and Cross-sectional Analyses of Lung Function in Toluene Diisocyanate Production Workers.	29200136	0	Toluene diisocyanate	lung function
Toluene_Diisocyanate	2022	The relationship between toluene diisocyanate exposure and respiratory health problems A meta-analysis of epidemiological studies.	35543628	0	Toluene diisocyanate	occupational asthma
Toluene_Diisocyanate	2022	Exploring structure/property relationships to health and environmental hazards of polymeric polyisocyanate prepolymer substances-2. Dermal sensitization potential in the mouse local lymph node assay.	35624531	0	Toluene diisocyanate	respiratory sensitization | respiratory sensitizer
Toluene_Diisocyanate	2022	Development of a new SPE UPLC-MS/MS method for extraction and quantitation of toluene diamine on gloves following toluene diisocyanate exposure.	35729786	0	Toluene diisocyanate	sensitization
Toluene_Diisocyanate	2022	Isocyanates may contribute to allergic contact dermatitis from diabetes devices and wound dressings.	35815495	0	Toluene diisocyanate	sensitization
Toluene_Diisocyanate	2022	Early IL-17A Prevention Rather Than Late IL-17A Neutralization Attenuates Toluene Diisocyanate-Induced Mixed Granulocytic Asthma.	36174994	0	Toluene diisocyanate	airway inflammation
Toluene_Diisocyanate	2022	Shoseiryuto Ameliorated TDI-Induced Allergic Rhinitis by Suppressing IL-33 Release from Nasal Epithelial Cells.	36297517	0	Toluene diisocyanate	occupational asthma
Toluene_Diisocyanate	2022	New Method to Biomonitor Workers Exposed to 1,6-Hexamethylene Diisocyanate.	36413493	0	Toluene diisocyanate	asthma
Toluene_Diisocyanate	2023	The Relationship Between Potential Occupational Sensitizing Exposures and Asthma An Overview of Systematic Reviews.	36472234	1	Toluene diisocyanate	asthma
Toluene_Diisocyanate	2019	Synthesis and characterization of amphiphilic branched silica derivatives associated with oligomeric medium.	35521337	0	Toluene diisocyanate	Low molecular weight
Toluene_Diisocyanate	2022	Inhibition of TAK1 aggravates airway inflammation by increasing RIPK1 activity and promoting macrophage death in a mouse model of toluene diisocyanate-induced asthma.	35365441	0	Toluene diisocyanate	inflammation
Toluene_Diisocyanate	2022	Exposure of Toluene Diisocyanate Induces DUSP6 and p53 through Activation of TRPA1 Receptor.	35008945	0	Toluene diisocyanate	TRPA1
Toluene_Diisocyanate	2022	RAGE mediates airway inflammation via the HDAC1 pathway in a toluene diisocyanate-induced murine asthma model.	35148729	0	Toluene diisocyanate	airway inflammation
Toluene_Diisocyanate	2022	Association of GSTM1 and GSTT1 Null Genotypes with Toluene Diisocyanate-Induced Asthma.	35186174	0	Toluene diisocyanate	asthma
Toluene_Diisocyanate	2022	Absorption, distribution, metabolism, and excretion of methylene diphenyl diisocyanate and toluene diisocyanate Many similarities and few differences.	35301910	1	Toluene diisocyanate	asthma
Toluene_Diisocyanate	2022	Recent advances in toxicological research and potential health impact of microplastics and nanoplastics in vivo.	35347608	1	Toluene diisocyanate	oxidative stress
Toluene_Diisocyanate	2023	Blockade of neutrophil extracellular traps ameliorates toluene diisocyanate-induced steroid-resistant asthma.	36827917	0	Toluene diisocyanate	asthma
Toluene_Diisocyanate	2023	HMGB1 inhibition reduces TDI-induced occupational asthma through ROS/AMPK/autophagy pathway.	37839183	0	Toluene diisocyanate	asthma
Toluene_Diisocyanate	2024	Inhibition of xanthine oxidase by allopurinol suppresses HMGB1 secretion and ameliorates experimental asthma.	38219573	0	Toluene diisocyanate	airway inflammation
Toluene_Diisocyanate	2024	Endotypes of occupational asthma.	38295127	1	Toluene diisocyanate	airway inflammation
Toluene_Diisocyanate	2023	Antimony Compounds Associate with Atopic Dermatitis and Influence Models of Itch and Dysbiosis.	37692200	0	Toluene diisocyanate	TRPA1
Toluene_Diisocyanate	2023	Quercetin-Induced Enhancement of Nasal Epithelial Cells Ability to Produce Clara Cell 10-kD Protein In Vitro and In Vivo.	37103783	0	Toluene diisocyanate	sneezing
Toluene_Diisocyanate	2023	Diisocyanates influence models of atopic dermatitis through direct activation of TRPA1.	36877675	0	Toluene diisocyanate	calcium influx
Toluene_Diisocyanate	2023	Chronic Exposure to TDI Induces Cell Migration and Invasion via TGF-1 Signal Transduction.	37047129	0	Toluene diisocyanate	EMT
Toluene_Diisocyanate	2023	Mitoquinone ameliorated airway inflammation by stabilizing -catenin destruction complex in a steroid-insensitive asthma model.	37060658	0	Toluene diisocyanate	airway inflammation
Toluene_Diisocyanate	2023	A physiologically-based kinetic PBK model for work-related diisocyanate exposure Relevance for the design and reporting of biomonitoring studies.	37062159	0	Toluene diisocyanate	asthma
Toluene_Diisocyanate	2021	Human risk assessment of inhaled irritants Role of sensory stimulations from spatially separated nociceptors.	34481904	0	Toluene diisocyanate	respiratory irritability
Toluene_Diisocyanate	2021	Exposure to Toluene Di-isocyanate and Respiratory Effects in Flexible Polyurethane Foam Industries in Western India.	34421247	0	Toluene diisocyanate	occupational asthma
Toluene_Diisocyanate	2020	Practical learnings from an epidemiology study on TDI-related occupational asthma Part I-Cumulative exposure is not a good indicator of risk.	32862785	0	Toluene diisocyanate	sensitization
Toluene_Diisocyanate	2020	Practical learnings from an epidemiology study on TDI-related occupational asthma Part II-Exposure without respiratory protection to TWA-8 values indicative of peak events is a good indicator of risk.	32945732	0	Toluene diisocyanate	asthma
Toluene_Diisocyanate	2020	The AKT inhibitor MK2206 suppresses airway inflammation and the proremodeling pathway in a TDIinduced asthma mouse model.	33000187	0	Toluene diisocyanate	airway hyperresponsiveness
Toluene_Diisocyanate	2021	JNK modulates RAGE/-catenin signaling and is essential for allergic airway inflammation in asthma.	33075463	0	Toluene diisocyanate	asthma
Toluene_Diisocyanate	2020	Anti-Inflammatory Activity of a Cyclic Tetrapeptide in Mouse and Human Experimental Models.	33126725	0	Toluene diisocyanate	sensitization
Toluene_Diisocyanate	2021	Toluene diisocyanate-induced inflammation and airway remodeling involves autophagy in human bronchial epithelial cells.	33127434	0	Toluene diisocyanate	airway inflammation
Toluene_Diisocyanate	2020	Analysis of the relationship between the changes of lung function and serum proinflammatory cytokines in workers occupationally exposed to toluene diisocyanate.	32842285	0	Toluene diisocyanate	lung function
Toluene_Diisocyanate	2021	Fluoropolymer/Glycidyl Azide Polymer GAP Block Copolyurethane as New Energetic Binders Synthesis, Mechanical Properties, and Thermal Performance.	34451249	0	Toluene diisocyanate	sensitization
Toluene_Diisocyanate	2021	Protective effects of N-acetylcysteine on a chemical-induced murine model of asthma.	32546031	0	Toluene diisocyanate	airway hyperresponsiveness
Toluene_Diisocyanate	2020	Activation of aryl hydrocarbon receptor by benzoapyrene increases interleukin 33 expression and eosinophil infiltration in a mouse model of allergic airway inflammation.	32557721	0	Toluene diisocyanate	airway inflammation
Toluene_Diisocyanate	2021	Selectively Depolymerizable Polyurethanes from Unsaturated Polyols Cleavable by Olefin Metathesis.	33300207	0	Toluene diisocyanate	Low molecular weight
Toluene_Diisocyanate	2021	Long-Term Follow-Up of Cluster-Based Diisocyanate Asthma Phenotypes.	33940214	0	Toluene diisocyanate	asthma
Toluene_Diisocyanate	2021	Risk Assessment for Toluene Diisocyanate and Respiratory Disease Human Studies.	34178394	0	Toluene diisocyanate	asthma
Toluene_Diisocyanate	2022	Prevention of IL-6 signaling ameliorates toluene diisocyanate-induced steroid-resistant asthma.	34332882	0	Toluene diisocyanate	airway hyperresponsiveness
Toluene_Diisocyanate	2021	Occupational Exposure to Diisocyanates in the European Union.	33889955	0	Toluene diisocyanate	sensitization
Toluene_Diisocyanate	2021	Involvement of Innate Lymphoid Cells and Dendritic Cells in a Mouse Model of Chemical-induced Asthma.	33474863	0	Toluene diisocyanate	airway inflammation
Toluene_Diisocyanate	2021	Anti-DLL4 ameliorates toluene diisocyanate-induced experimental asthma by inhibiting Th17 response.	33578263	0	Toluene diisocyanate	airway inflammation
Toluene_Diisocyanate	2021	Distinct roles of PI3K and PI3K in a toluene diisocyanate-induced murine asthma model.	33711354	0	Toluene diisocyanate	airway hyperresponsiveness
Toluene_diisocyanates	1996	Characterization of Volatile Organic Chemical Emissions From Carpet Cushions.	28081404	0	Toluene diisocyanate	sensitization
Toluene_diisocyanates	2014	Allergens causing occupational asthma an evidence-based evaluation of the literature.	23595938	1	Toluene diisocyanate	asthma
U190	1997	Human papillomaviruses and carcinogenesis of the uterine cervix future prospects in the domain of detection and prevention.	9528182	1	Toluene diisocyanate	sensitization
U190	1999	Human papillomavirus vaccines.	10712890	1	Toluene diisocyanate	T cell*

## Sheet: results_pubmed_aophf_reviews
stressor	pubdate	title	pmid	is_review	compound	event
1_2_Diaminoethane	2022	Manganese and related neurotoxic pathways A potential therapeutic target in neurodegenerative diseases.	36183913	1	Ethylenediamine	inflammation
1_3_Isobenzofurandione	1995	Is atopy a risk factor of occupational asthma?.	7638420	1	Phthalic anhydride	asthma
1_3_Isobenzofurandione	1993	Transient syndrome of acute irritation of the bronchi induced by single and massive inhalation of phthalic anhydride.	8047786	1	Phthalic anhydride	wheezing
1_3_Isobenzofurandione	1991	Platelet hyperaggregation induced by low molecular weight heparin in adult respiratory distress syndrome.	1848967	1	Phthalic anhydride	Low molecular weight
1_3_Isobenzofurandione	2017	Organic Material Based Fluorescent Sensor for Hg2 a Brief Review on Recent Development.	27646651	1	Phthalic anhydride	sensitization
1_3_Isobenzofurandione	2016	Phthalic anhydride Illustrating a conundrum in chemical allergy.	27230707	1	Phthalic anhydride	covalent protein binding
1_3_Isobenzofurandione	2006	Allergic contact dermatitis to copolymers in cosmetics--case report and review of the literature.	17026690	1	Phthalic anhydride	sensitization
CHLORAMINE_T_ANHYDROUS	2002	Occupational respiratory hypersensitivity in dental personnel.	11981653	1	Chloramine T	respiratory hypersensitivity
CHLORAMINE_T_ANHYDROUS	2014	Analysis of amino acid composition in proteins of animal tissues and foods as pre-column o-phthaldialdehyde derivatives by HPLC with fluorescence detection.	24731621	1	Chloramine T	sensitization
ETHYLENEDIAMINE	2022	Use of ketamine in patients with refractory severe asthma exacerbations systematic review of prospective studies.	36008492	1	Ethylenediamine	asthma
Ethylene_Diamine	2018	Efficacy and side effects of intravenous theophylline in acute asthma a systematic review and meta-analysis.	29391776	1	Ethylenediamine	asthma
Ethylene_dibromide	1982	The hazard evaluation system and information service a physicians resource in toxicology and occupational medicine.	6819719	1	Ethylenediamine	sensitization
Ethylene_dibromide	2007	Pesticide poisoning.	18085124	1	Ethylenediamine	inflammation
Ethylene_dibromide	2003	Nephropathy associated with animal, plant, and chemical toxins in the tropics.	12563601	1	Ethylenediamine	chemical exposure
Lumbrical	2009	Sting-ray injuries to the hand case report, literature review and a suggested algorithm for management.	18313375	1	Piperazine	inflammation
Lumbrical	2007	Clinical and electrophysiological findings in carpal tunnel syndrome.	18044199	1	Piperazine	sensitization
Lumbrical	1999	Carpal tunnel syndrome. Current approaches.	10450362	1	Piperazine	sensitization
PHTHALIC_ANHYDRIDE	1997	Review of trimellitic anhydride TMA induced respiratory response.	9270885	1	Phthalic anhydride	sensitization
PHTHALIC_ANHYDRIDE	2020	Health Effects of Trimellitic Anhydride Occupational Exposure Insights from Animal Models and Immunosurveillance Programs.	32594360	1	Phthalic anhydride	asthma
PIPERAZINE	2024	Allergic Rhinitis A Review.	38470381	1	Piperazine	sneezing
PIPERAZINE	2024	COL1A1PDGFB fusion-associated uterine fibrosarcoma A case report and review of the literature.	38279510	1	Piperazine	allergic reaction
PIPERAZINE	2024	The Role of Rho Kinase Inhibitors in Corneal Diseases.	38264539	1	Piperazine	conjunctivitis
PIPERAZINE	2024	Anti-ischemic and pleiotropic effects of ranolazine in chronic coronary syndromes.	38072070	1	Piperazine	calcium channel
TRIMELLITIC_ANHYDRIDE	1988	The evaluation of pulmonary fitness and risk.	3287657	1	Trimellitic anhydride	asthma
TRIMELLITIC_ANHYDRIDE	2001	Role of human leukocyte antigen phenotype and exposure in development of occupational asthma.	11964684	1	Trimellitic anhydride	sensitisation
Toluene_Diisocyanate	1994	Cohort studies of effects of long-term toluene diisocyanate TDI exposure on pulmonary function.	8126924	1	Toluene diisocyanate	sensitization
Toluene_Diisocyanate	1996	Interaction of environmental chemicals with respiratory sensitization.	8711768	1	Toluene diisocyanate	airway hyperresponsiveness
Toluene_Diisocyanate	1995	Toluene diisocyanate an assessment of carcinogenic risk following oral and inhalation exposure.	7652749	1	Toluene diisocyanate	chemical exposure
Toluene_Diisocyanate	2002	Biomarkers of toluene diisocyanate exposure.	12495594	1	Toluene diisocyanate	oxidative stress
Toluene_Diisocyanate	2002	Toxicology of toluene diisocyanate.	12495595	1	Toluene diisocyanate	rhinitis
Toluene_Diisocyanate	2002	Experience with early detection of toluene diisocyanate-associated occupational asthma.	12495596	1	Toluene diisocyanate	asthma
Toluene_Diisocyanate	2002	Frequency and trends of occupational asthma due to toluene diisocyanate a critical review.	12495598	1	Toluene diisocyanate	asthma
Toluene_Diisocyanate	2002	Critical review of methods for sampling, analysis, and monitoring of vapor-phase toluene diisocyanate.	12495599	1	Toluene diisocyanate	sensitization
Toluene_Diisocyanate	2002	Occupational asthma, lung function decrement, and toluene diisocyanate TDI exposure a critical review of exposure-response relationships.	12495600	1	Toluene diisocyanate	asthma
Toluene_Diisocyanate	2001	Carcinogenic risk of toluene diisocyanate and 4,4-methylenediphenyl diisocyanate epidemiological and experimental evidence.	11763481	1	Toluene diisocyanate	asthma
Toluene_Diisocyanate	2001	Pulmonary remodeling in asthma.	11908810	1	Toluene diisocyanate	asthma
Toluene_Diisocyanate	1999	Toxicologic considerations in the diagnosis of occupational asthma.	10619332	1	Toluene diisocyanate	occupational asthma
Toluene_Diisocyanate	1999	Mechanisms of occupational asthma.	10619337	1	Toluene diisocyanate	airway inflammation
Toluene_Diisocyanate	1999	Evidence for neutrophil activation in occupational asthma.	10489680	1	Toluene diisocyanate	asthma
Toluene_Diisocyanate	1999	Diisocyanates in polyurethane plastics applications.	10495484	1	Toluene diisocyanate	asthma
Toluene_Diisocyanate	2012	Effects of lactoferrin on elicitation of the antigen-specific cellular and humoral cutaneous response in mice.	22371401	1	Toluene diisocyanate	allergen exposure
Toluene_Diisocyanate	2010	Recent development in animal testing to predict the skin and respiratory sensitizing potential of chemicals.	20134104	1	Toluene diisocyanate	chemical sensitization | chemical sensitizer
Toluene_Diisocyanate	2012	Toluene diisocyanate TDI airway effects and dose-responses in different animal models.	27298608	1	Toluene diisocyanate	respiratory sensitisation | respiratory sensitiser
Toluene_Diisocyanate	2013	Is diacetyl a respiratory sensitizer? A reconsideration using QSAR, QMM, and competition experiments.	23593960	1	Toluene diisocyanate	sensitization
Toluene_Diisocyanate	2014	Does diisocyanate exposure result in neurotoxicity?	24645904	1	Toluene diisocyanate	sensitization
Toluene_Diisocyanate	2003	Respiratory effects of toluene diisocyanate in the workplace a discussion of exposure-response relationships.	12585506	1	Toluene diisocyanate	sensitization
Toluene_Diisocyanate	2008	PTEN as a unique promising therapeutic target for occupational asthma.	18671162	1	Toluene diisocyanate	asthma
Toluene_Diisocyanate	2007	Asthma and smoking an unfortunate combination.	17583644	1	Toluene diisocyanate	asthma
Toluene_Diisocyanate	1985	Immunotoxicologic evaluation of the respiratory system animal models for immediate- and delayed-onset pulmonary hypersensitivity.	2989053	1	Toluene diisocyanate	allergic reaction
Toluene_Diisocyanate	2018	Critique of the ACGIH 2016 derivation of toluene diisocyanate Threshold Limit Values.	29964120	1	Toluene diisocyanate	asthma
Toluene_Diisocyanate	2018	Occupational asthma risk from exposures to toluene diisocyanate A review and risk assessment.	29389014	1	Toluene diisocyanate	respiratory sensitization | respiratory sensitizer
Toluene_Diisocyanate	2023	The Relationship Between Potential Occupational Sensitizing Exposures and Asthma An Overview of Systematic Reviews.	36472234	1	Toluene diisocyanate	asthma
Toluene_Diisocyanate	2022	Absorption, distribution, metabolism, and excretion of methylene diphenyl diisocyanate and toluene diisocyanate Many similarities and few differences.	35301910	1	Toluene diisocyanate	asthma
Toluene_Diisocyanate	2022	Recent advances in toxicological research and potential health impact of microplastics and nanoplastics in vivo.	35347608	1	Toluene diisocyanate	oxidative stress
Toluene_Diisocyanate	2024	Endotypes of occupational asthma.	38295127	1	Toluene diisocyanate	airway inflammation
Toluene_diisocyanates	2014	Allergens causing occupational asthma an evidence-based evaluation of the literature.	23595938	1	Toluene diisocyanate	asthma
U190	1997	Human papillomaviruses and carcinogenesis of the uterine cervix future prospects in the domain of detection and prevention.	9528182	1	Toluene diisocyanate	sensitization
U190	1999	Human papillomavirus vaccines.	10712890	1	Toluene diisocyanate	T cell*
