# Supplementary material for: Chemical respiratory sensitization—Current status of mechanistic understanding, knowledge gaps and possible identification methods of sensitizers
Source: Front Toxicol. 2024 Jul 29;6:1331803. doi: 10.3389/ftox.2024.1331803 (PMC11317441; doi:10.3389/ftox.2024.1331803)
Supplement: Supplementary file 4 [file Table1.xlsx]

## Sheet: C&L
Disclaimer: The data for the compounds presented here were queried from the ECHA C&L Inventory Database (https://echa.europa.eu/information-on-chemicals/cl-inventory-database) on May 15, 2024. We have only collected the information and displayed it in table form. The C&L Inventory Database contains classification and labelling information on notified and registered substances received from manufa…
Chemical	Reference	CAS	EC/List no.	Source	Not Classified	Skin Sens.	Resp. Sens.	Skin Corr.	Acute Tox.	Flam. Sol.	Skin Irrit.	Eye Dam.	STOT SE	Aquatic Chronic	Eye Irrit.	Carc.	STOT RE	Water-react.	Asp. Tox.	Aquatic Acute	Flam. Liq.	Expl.	Self-heat.	Flam. Gas	Press. Gas (Liq.)	Repr.	Met. Corr.	Muta.	Press. Gas	Org. Perox.	Unst. Expl.	Ox. Sol.	Pyr. Liq.	Pyr. Sol.	Skin Mild Irrit.	Press. Gas (Ref. Liq.)	Self-react.	Ozone	Ox. Liq.	Press. Gas (Comp.)	Ox. Gas	Aerosol
2-(1H-benzotriazole-1-yl)-1,1,3,3-tetramethyluronium tetraﬂuoroborate	Ponder et al. 2022	125700-67-6	423-040-4	REACH registration C&L					4	2
2-hydroxyethyl methacrylate	Sadekar et al. 2021	868-77-9	212-782-2	Harmonised C&L		1					2				2
2-methyl-4-isothiazolin-3-one	Sadekar et al. 2021	2682-20-4	220-239-6	Harmonised C&L		1A		1B	2 / 3			1		1						1
2,4-Dichloro-5-(chlorosulphonyl)benzoic acid	Ponder et al. 2022	3740-18-9	223-127-5	Notified C&L				1B				1
2,4-Toluene diisocyanate	Enoch et al. 2009, Enoch et al. 2010	584-84-9	209-544-5	Harmonised C&L		1	1		2		2		3	3	2	2
2,6-Toluene diisocyanate	Enoch et al. 2010	91-08-7	202-039-0	Harmonised C&L		1	1		2		2		3	3	2	2
4-diazoniobenzenesulfonate	Ponder et al. 2022	305-80-6	206-168-3	Notified C&L							2		3
5-chloro-2-methyl-4-isothiazolin-3-one	Sadekar et al. 2021	26172-55-4	247-500-7	Notified C&L		1		1B	2			1								1
6-Amino penicillanic acid	Enoch et al. 2010	551-16-6	208-993-4	Notified C&L	Not Classified
7-Amino cephalosporanic acid	Enoch et al. 2010, Ponder et al. 2022	957-68-6	213-485-0	REACH registration C&L		1	1
Abietic acid	Enoch et al. 2009	514-10-3	208-178-3	Notified C&L	Not Classified
Ammonium hexachloroplatinate (HCP)	Rovida et al. 2013, Ponder et al 2022, ECETOC TR077 1999	16919-58-7	240-973-0	Harmonised C&L		1	1		3			1
Ammonium Persulfate	Ponder et al. 2022	7727-54-0	231-786-5	Harmonised C&L		1	1		4		2		3		2																	3
Ampicillin	Enoch et al. 2010, Ponder et al. 2022	69-53-4	200-709-7	REACH registration C&L		1	1
Azodicarbonamide	Sadekar et al. 2021, Enoch et al. 2010	123-77-3	204-650-8	Harmonised C&L			1
Benzyl dimethyl dodecyl ammonium chloride	Sadekar et al. 2021	139-07-1	205-351-5	REACH registration C&L				1B	4			1		1						1
Benzyl n-butyl phthalate	Sadekar et al. 2021	85-68-7	201-622-7	Harmonised C&L										1						1						1B
C.I. 71105	Enoch et al. 2010	4424-06-0	224-597-4	REACH registration C&L	Not Classified
Carmine	Ponder et al. 2022	1328-60-5	215-527-3	Notified C&L	Not Classified
Carminic acid	Enoch et al. 2010	1260-17-9	215-023-3	Notified C&L	Not Classified
Cefadroxil	Ponder et al. 2022	50370-12-2	256-555-6	Notified C&L		1	1				2		3		2
Cefteram pivoxil	Ponder et al. 2022	82547-81-7			No results found
Cephalexin	Enoch et al. 2010	15686-71-2	239-773-6	Notified C&L		1	1
Chloramine T	Sadekar et al. 2021, Ponder et al 2022	127-65-1	204-854-7	Harmonised C&L			1	1B	4
Chlorhexidine	Enoch et al. 2010	55-56-1	200-238-7	REACH registration C&L								1		1						1
Chromium	Cochrane et al. 2015	7440-47-3	231-157-5	REACH registration C&L	Not Classified
cobalt	Cochrane et al. 2015	7440-48-4	231-158-0	Harmonised C&L		1	1							4		1B										1B		2
Cyanuric chloride	Sadekar et al. 2021	108-77-0	203-614-9	Harmonised C&L		1		1B	2 / 4
Di(2-ethylhexyl) phthalate (DEHP)	Sadekar et al. 2021	117-81-7	204-211-0	Harmonised C&L																						1B
Dibutyl phthalate	Sadekar et al. 2021	84-74-2	201-557-4	Harmonised C&L																1						1B
Dichlorvos	Enoch et al. 2010	62-73-7	200-547-7	Harmonised C&L		1			2 / 3											1
Diethyl phthalate	Sadekar et al. 2021, Rovida et al. 2013	84-66-2	201-550-6	REACH registration C&L	Not Classified
Dimethyl ethanolamine	Enoch et al. 2010	108-01-0	203-542-8	Harmonised C&L				1B	4												3
Diphenylmethane diisocyanate	Sadekar et al. 2021, Rovida et al. 2013, Enoch et al. 2010, Cochrane et al. 2015, Ponder et al 2022, ECETOC TR077 1999	101-68-8	202-966-0	Harmonised C&L		1	1		4		2		3		2	2	2
Epigallocatechin gallate*	Enoch et al. 2010	989-51-5	619-381-5	Notified C&L	Not Classified
Epigallocatechin gallate*	Enoch et al. 2010	989-51-5	479-560-7	Notified C&L		1			4					2	2
Ethanolamine	Enoch et al. 2010	141-43-5	205-483-3	Harmonised C&L				1B	4
Ethyl acrylate	Sadekar et al. 2021	140-88-5	205-438-8	Harmonised C&L		1			4		2		3		2						2
Ethyl cyanoacrylate	Enoch et al. 2010	7085-85-0	230-391-5	Harmonised C&L							2		3		2
Ethylene Diamine	Sadekar et al. 2021, Enoch et al. 2009, Enoch et al. 2010, Cochrane et al 2015	107-15-3	203-468-6	Harmonised C&L		1	1	1B	4												3
Ethylene oxide	Sadekar et al. 2021	75-21-8	200-849-9	Harmonised C&L				1	3			1	3			1B	1							1		1B		1B	1
Ethyleneimine	Sadekar et al. 2021	151-56-4	205-793-9	Harmonised C&L				1B	2 / 1					2		1B					2							1B
Fenthion	Enoch et al. 2010	55-38-9	200-231-9	Harmonised C&L					3 / 4					1			1			1								2
Formaldehyde	Sadekar et al. 2021, Enoch et al. 2009, Ponder et al 2022	50-00-0	200-001-8	Harmonised C&L		1		1B	3							1B												2
Glutaraldehyde	Sadekar et al. 2021, Rovida et al. 2013, Enoch et al. 2009, Ponder et al 2022	111-30-8	203-856-5	Harmonised C&L		1A	1	1B	2 / 3				3	2						1
Glycyl compound	Enoch et al. 2010	77430-27-4			No results found
HBTU*	Ponder et al. 2022	94790-37-1	619-076-7	Notified C&L									3
HBTU*	Ponder et al. 2022	94790-37-1	423-020-5	REACH registration C&L						2			3		2
Hexachlorophene	Sadekar et al. 2021	70-30-4	200-733-8	Harmonised C&L					3					1						1
Hexahydro phthalic anhydride	Sadekar et al. 2021, Ponder et al 2022	85-42-7	201-604-9	Harmonised C&L		1	1					1
Hexamethylene diisocyanate	Sadekar et al. 2021, Rovida et al. 2013, Enoch et al. 2010, Cochrane et al. 2015, Ponder et al 2022, ECETOC TR077 1999	822-06-0	212-485-8	Harmonised C&L		1	1		3		2		3		2
Himic anhydride	Sadekar et al. 2021	826-62-0	212-557-9	Harmonised C&L		1	1					1
Hydroxylamine	Sadekar et al. 2021	7803-49-8	232-259-2	Harmonised C&L		1			4		2	1	3			2	2			1							1
Isononanoyl oxybenzene sulfonate	Sadekar et al. 2021, Enoch et al. 2010	123354-92-7			No results found
Isophorone diamine	Sadekar et al. 2021	2855-13-2	220-666-8	Harmonised C&L		1A		1B	4			1
Isophorone diisocyanate	Sadekar et al. 2021, Enoch et al. 2010	4098-71-9	223-861-6	Harmonised C&L		1	1		3		2		3	2	2
Maleic anhydride	Sadekar et al. 2021, Rovida et al. 2013, Enoch et al. 2010	108-31-6	203-571-6	Harmonised C&L		1A	1	1B	4			1					1
Menthol	Ponder et al. 2022	1490–04–6	216-074-4	REACH registration C&L							2				2
Methyl cyanoacrylates	Sadekar et al. 2021, Enoch et al. 2010	137-05-3	205-275-2	Harmonised C&L							2		3		2
Methyl methacrylate	Sadekar et al. 2021	80-62-6	201-297-1	Harmonised C&L		1					2		3								2
Methyldopa	Enoch et al. 2010	555-30-6	209-089-2	Notified C&L																						2
Methyltetrahydrophthalic anhydride	Sadekar et al. 2021, Ponder et al 2022	11070-44-3	234-290-7	Harmonised C&L		1	1					1
N-methyl morpholine	Sadekar et al. 2021	109-02-4	203-640-0	REACH registration C&L				1B	4			1									2
N-methyl piperazine	Sadekar et al. 2021	109-01-3	203-639-5	REACH registration C&L		1B		1B	4			1									3
Naphthalene diisocyanate	Sadekar et al. 2021, Enoch et al. 2010	3173-72-6	221-641-4	Harmonised C&L		1A	1				2		3	3	2
Ninhydrin	Sadekar et al. 2021	485-47-2	207-618-1	Notified C&L		1B			4		2		3		2
P-phenylenediamine	Enoch et al. 2009	106-50-3	203-404-7	Harmonised C&L		1			3					1	2					1
Penicillin G	Enoch et al. 2010	61-33-6	200-506-3	Notified C&L		1
Persulfate salts (sodium persulfate)	Sadekar et al. 2021	7775-27-1	231-892-1	REACH registration C&L		1	1		4		2		3		2																	3
Phenylglycine acid chloride	Ponder et al. 2022	39878-87-0	254-668-5	Notified C&L		1	1	1B	4
Phenylglycine chloride	Enoch et al. 2010	39478-47-2			No results found
Phthalic anhydride	Sadekar et al. 2021, Enoch et al. 2009, Enoch et al. 2010, Cochrane et al 2015, Ponder et al 2022, ECETOC TR077 1999	85-44-9	201-607-5	Harmonised C&L		1	1		4		2	1	3
Piperacillin	Enoch et al. 2010, Ponder et al. 2022	61477-96-1	262-811-8	REACH registration C&L		1	1
Piperazine	Sadekar et al. 2021, Enoch et al. 2009, Enoch et al. 2010, Cochrane et al 2015, Ponder et al 2022	110-85-0	203-808-3	Harmonised C&L		1	1	1B																		2
Piperazine dihydrochloride	Sadekar et al. 2021	142-64-3	205-551-2	Harmonised C&L		1	1				2			3	2											2
Platinum	Cochrane et al. 2015	7440-06-4	231-116-1	REACH registration C&L	Not Classified
Plicatic acid	Enoch et al. 2010, Ponder et al. 2022;ECETOC TR077 1999	16462-65-0			No results found
Potassium Dichromate	Ponder et al. 2022	7778-50-9	231-906-6	Harmonised C&L		1	1	1B	2 / 3 / 4					1		1B	1			1						1B		1B				2
Reactive orange 3R	Enoch et al. 2010	20262-58-2	243-653-9	Notified C&L		1	1B
Rifazol black GR	Enoch et al. 2010				No results found
tetrachloroisophthalodinitrile	Enoch et al. 2009, Enoch et al. 2010	1897-45-6	217-588-1	Harmonised C&L		1			2			1	3	1		2				1
Tetrachlorophthalic anhydride	Sadekar et al. 2021, Enoch et al. 2010, Cochrane et al 2015	117-08-8	204-171-4	Harmonised C&L		1	1					1		1						1
Thiamphenicol	Ponder et al. 2022	15318-45-3	239-355-3	REACH registration C&L	Not Classified
Toluene diisocyanate	Sadekar et al. 2021, Cochrane et al. 2015, Ponder et al .2023, ECETOC TR077 1999	26471-62-5	247-722-4	Harmonised C&L		1	1		2		2		3	3	2	2
Triethanolamine	Sadekar et al. 2021	102-71-6	203-049-8	REACH registration C&L	Not Classified
Triethylene tetramine	Sadekar et al. 2021, Enoch et al. 2010	112-24-3	203-950-6	Harmonised C&L		1		1B	4					3
Triglycidyl isocyanurate	Sadekar et al. 2021	2451-62-9	219-514-3	Harmonised C&L		1			3			1		3			2											1B
Trimellitic anhydride	Sadekar et al. 2021, Rovida et al. 2013, Enoch et al. 2010, Cochrane et al. 2015, Ponder et al 2022, ECETOC TR077 1999	552-30-7	209-008-0	Harmonised C&L		1	1					1	3
tungsten carbide	Cochrane et al. 2015	12070-12-1	235-123-0	REACH registration C&L	Not Classified
Tylosin	Enoch et al. 2010	1401-69-0	215-754-8	Notified C&L		1	1													1
Urea formaldehyde	Sadekar et al. 2021	9011-05-6	618-464-3	Notified C&L	Not Classified
Vinyl benzene	Enoch et al. 2009	100-42-5	202-851-5	Harmonised C&L					4		2				2		1				3					2
